# Supplementary material for: ADAR-deficiency perturbs the global splicing landscape in mouse tissues
Source: Genome Res. 2020 Aug;30(8):1107–18. doi: 10.1101/gr.256933.119 (PMC7462079; doi:10.1101/gr.256933.119)
Supplement: Supplemental Material [file supp_gr.256933.119_Supplemental_Dataset_S4.xlsx]

## Sheet: Legend
Supplemental_Dataset_S4 - DESeq2: Differential Gene and Transcript Expression Analysis in ADAR1 (Adar) and ADAR2 (Adarb1) Mutant Mouse Tissues
	Gene Quantity per Sample										master table DESeq2 Genes
	Column Header	Column Description									Column Header	Column Description
	Gene Name	Gene name									Gene Name	Gene name
	Ensembl Gene ID	Ensembl Gene ID									Ensembl Gene ID	Ensembl Gene ID
	Liver_WT1::TPM	Gene expression in transcripts per million in Liver--Adar1-WT1									||
	Liver_WT2::TPM	Gene expression in transcripts per million in Liver--Adar1-WT2									Liver_WT_vs_ADAR1-KO::log2FC	log2 Fold Change values of gene expression in Liver; Positive value mean higher expression in WT and negative values mean higher expression in mutant
	Liver_WT3::TPM	Gene expression in transcripts per million in Liver--Adar1-WT3									Liver_WT_vs_ADAR1-KO::pvalue	p-value determined by DESeq2
	|										||
	Liver_KO1::TPM	Gene expression in transcripts per million in Liver--Adar1-KO1									BM_WT_vs_ADAR1-KO::log2FC	log2 Fold Change values of gene expression in Bone Marrow; Positive value mean higher expression in WT and negative values mean higher expression in mutant
	Liver_KO2::TPM	Gene expression in transcripts per million in Liver--Adar1-KO2									BM_WT_vs_ADAR1-KO::pvalue	p-value determined by DESeq2
	Liver_KO3::TPM	Gene expression in transcripts per million in Liver--Adar1-KO3									||
	||										Cortex_WT_vs_ADAR1-KO::log2FC	log2 Fold Change values of gene expression in Cortex; Positive value mean higher expression in WT and negative values mean higher expression in mutant
	BM_WT1::TPM	Gene expression in transcripts per million in Bone Marrow--Adar1-WT1									Cortex_WT_vs_ADAR1-KO::pvalue	p-value determined by DESeq2
	BM_WT2::TPM	Gene expression in transcripts per million in Bone Marrow--Adar1-WT2									||
	BM_WT3::TPM	Gene expression in transcripts per million in Bone Marrow--Adar1-WT3									Cortex_WT_vs_ADAR2-KO::log2FC	log2 Fold Change values of gene expression in Cortex; Positive value mean higher expression in WT and negative values mean higher expression in mutant
	|										Cortex_WT_vs_ADAR2-KO::pvalue	p-value determined by DESeq2
	BM_KO1::TPM	Gene expression in transcripts per million in Bone Marrow--Adar1-KO1
	BM_KO2::TPM	Gene expression in transcripts per million in Bone Marrow--Adar1-KO2
	BM_KO3::TPM	Gene expression in transcripts per million in Bone Marrow--Adar1-KO3
	||
	Cortex1_WT1::TPM	Gene expression in transcripts per million in Cortex--Adar1-WT1
	Cortex1_WT2::TPM	Gene expression in transcripts per million in Cortex--Adar1-WT2
	Cortex1_WT3::TPM	Gene expression in transcripts per million in Cortex--Adar1-WT3
	|
	Cortex1_KO1::TPM	Gene expression in transcripts per million in Cortex--Adar1-KO1
	Cortex1_KO2::TPM	Gene expression in transcripts per million in Cortex--Adar1-KO2
	Cortex1_KO3::TPM	Gene expression in transcripts per million in Cortex--Adar1-KO3
	||
	Cortex2_WT1::TPM	Gene expression in transcripts per million in Cortex--Adar2-WT1
	Cortex2_WT2::TPM	Gene expression in transcripts per million in Cortex--Adar2-WT2
	Cortex2_WT3::TPM	Gene expression in transcripts per million in Cortex--Adar2-WT3
	|
	Cortex2_KO1::TPM	Gene expression in transcripts per million in Cortex--Adar2-KO1
	Cortex2_KO2::TPM	Gene expression in transcripts per million in Cortex--Adar2-KO2
	Cortex2_KO3::TPM	Gene expression in transcripts per million in Cortex--Adar2-KO3

## Sheet: Gene Quantity per Sample
		Liver:: Mavs KO ; Adar WT				Liver:: Mavs KO ; Adar KO				Bone Marrow:: Mavs KO ; Adar WT				Bone Marrow:: Mavs KO ; Adar KO				Cortex:: Mavs KO ; Adar WT				Cortex:: Mavs KO ; Adar KO				Cortex:: Gria2 R/R ; Adarb1 WT				Cortex:: Gria2 R/R ; Adarb1 KO
Gene Name	Ensembl Gene ID	Liver_WT1::TPM	Liver_WT2::TPM	Liver_WT3::TPM	|	Liver_KO1::TPM	Liver_KO2::TPM	Liver_KO3::TPM	||	BM_WT1::TPM	BM_WT2::TPM	BM_WT3::TPM	|	BM_KO1::TPM	BM_KO2::TPM	BM_KO3::TPM	||	Cortex1_WT1::TPM	Cortex1_WT2::TPM	Cortex1_WT3::TPM	|	Cortex1_KO1::TPM	Cortex1_KO2::TPM	Cortex1_KO3::TPM	||	Cortex2_WT1::TPM	Cortex2_WT2::TPM	Cortex2_WT3::TPM	|	Cortex2_KO1::TPM	Cortex2_KO2::TPM	Cortex2_KO3::TPM	||
2001-03-01	ENSMUSG00000026621	27.9358	29.8393	30.8088	|	31.3799	35.4178	11.5623	||	0.216802	0.459346	0.510228	|	0.681128	1.25242	0.916149	||	0.102815	0.106015	0.224943	|	0.276671	0.237525	0.151512	||	0.184935	0.266959	0.326375	|	0.371785	0.384471	0.34565	||
2001-03-01	ENSMUSG00000036469	0.529246	0.946405	1.23673	|	0.728491	2.43824	2.09555	||	2.58147	7.90811	6.62041	|	4.15366	16.6458	8.7085	||	7.67343	8.39558	6.54029	|	9.33763	8.47013	5.78541	||	5.07178	4.76634	5.99526	|	4.87255	5.65621	3.02191	||
2001-09-01	ENSMUSG00000000486	0.263464	0.203191	0.553306	|	0.233378	0.757227	0.703716	||	6.50075	24.7188	15.5483	|	8.32587	33.7407	34.6527	||	3.80094	4.80664	4.39457	|	5.0105	2.98423	3.75678	||	5.46263	5.4851	6.33655	|	4.54369	5.64378	4.94206	||
2002-03-01	ENSMUSG00000073481	69.2453	115.843	178.295	|	104.52	119.471	65.3577	||	10.5591	27.6039	25.7511	|	17.6202	40.8875	27.552	||	110.728	106.816	124.777	|	88.6242	134.148	111.609	||	141.134	140.068	136.557	|	130.507	131.391	213.087	||
2002-03-01	ENSMUSG00000079557	3.70021	6.32466	9.2016	|	5.08274	6.15643	4.57191	||	43.5728	109.558	127.012	|	68.6767	226.196	235.058	||	102.046	87.8551	104.458	|	81.3604	89.1143	93.4815	||	113.762	107.283	99.2471	|	128.643	117.268	114.951	||
2002-09-01	ENSMUSG00000026276	3.60512	10.5449	14.6384	|	6.03831	9.98748	8.44197	||	6.74987	21.5412	23.0121	|	10.2308	39.5421	29.6787	||	8.08858	8.48386	4.80304	|	7.40255	8.02527	5.98252	||	6.52721	5.81154	7.63143	|	5.67758	5.61592	2.11378	||
2002-09-01	ENSMUSG00000116048	5.92087	14.5177	21.4577	|	10.973	15.5684	9.46367	||	4.96037	22.4704	20.8106	|	10.1415	35.9991	29.3205	||	30.3723	28.4031	30.0042	|	19.3983	27.2189	23.5096	||	20.1714	26.7574	26.5253	|	17.8801	25.2668	20.5235	||
2003-03-01	ENSMUSG00000032656	0.516888	0.758665	1.06702	|	0.647536	1.41831	1.20159	||	17.3757	34.1087	43.3982	|	20.0542	55.1219	79.8279	||	8.91189	8.80842	9.34834	|	11.7438	11.5525	8.79078	||	12.4696	10.6697	9.65918	|	12.8925	13.6374	6.62079	||
2003-09-01	ENSMUSG00000022456	0.020367	0.059941	0.062312	|	0.033413	0.234205	0.107592	||	0.043908	0.192086	0.255459	|	0.0556	0.51351	0.383959	||	131.271	161.615	151.577	|	176.835	197.065	156.89	||	124.286	101.348	118.116	|	139.326	110.796	46.3022	||
2004-03-01	ENSMUSG00000039372	0.00643	0.031873	0.092429	|	0.023878	0.037173	0.007736	||	0.01857	0.102803	0.069639	|	0.028625	0.179575	0.106721	||	10.5344	13.5586	10.7572	|	15.6096	15.7905	13.7082	||	9.53316	7.70077	7.9991	|	9.97781	7.46199	3.37085	||
2004-09-01	ENSMUSG00000020486	1.72982	4.54838	5.39041	|	2.78199	4.08508	3.74169	||	1.02621	1.77794	2.80342	|	1.54411	8.34747	2.88961	||	112.829	99.0849	159.063	|	53.9482	71.4091	94.8627	||	131.808	140.363	106.336	|	144.537	151.193	128.683	||
2005-03-01	ENSMUSG00000023307	5.71952	11.8785	17.3086	|	10.7672	18.8201	13.4195	||	19.8987	50.439	55.225	|	26.8502	91.0396	109.478	||	70.5275	76.2891	81.4653	|	74.76	94.7221	72.587	||	60.7574	65.7978	69.9312	|	62.906	67.3426	54.2621	||
2005-09-01	ENSMUSG00000072214	0.006625	0.039918	0	|	0.043823	0.079988	0.031701	||	0.460977	1.80382	1.62891	|	0.43296	0.502568	4.32134	||	344.588	425.224	454.992	|	320.202	448.649	389.856	||	313.415	265.34	286.574	|	339.932	278.92	175.865	||
2006-03-01	ENSMUSG00000039100	8.36933	16.7386	14.8521	|	14.2365	15.046	5.51349	||	3.41396	18.1221	18.5905	|	4.79163	31.6129	31.3457	||	46.6862	62.8339	45.6944	|	59.7334	69.4156	50.7518	||	36.8422	43.9149	48.8643	|	40.2064	47.6271	31.4725	||
2006-09-01	ENSMUSG00000050379	0.423542	0.281676	0.678019	|	0.607353	0.367883	0.228762	||	2.44022	8.59324	7.59579	|	3.00288	4.72753	4.96182	||	54.3137	48.3756	55.3778	|	47.0675	63.1107	46.2216	||	46.4133	44.5876	44.3416	|	42.3547	41.7622	30.4486	||
2007-03-01	ENSMUSG00000026977	2.96416	6.37871	12.183	|	6.15567	12.0497	5.41919	||	7.93841	34.8381	34.1462	|	11.5015	51.0707	43.9894	||	13.66	13.2777	11.8104	|	16.0457	19.1665	11.9984	||	5.12725	10.6809	12.4088	|	6.07266	10.5431	8.00923	||
2007-09-01	ENSMUSG00000001833	4.85737	17.0244	26.8382	|	8.87929	16.1022	13.262	||	16.7083	56.2534	50.8078	|	20.8302	73.3899	75.3932	||	132.346	116.635	110.743	|	85.0111	111.37	91.5173	||	69.1132	106.092	121.181	|	63.1749	91.8032	80.2337	||
2008-03-01	ENSMUSG00000025702	4.95529	9.3615	11.4984	|	6.56926	6.789	3.63283	||	20.6467	63.5547	81.9741	|	30.0064	104.345	202.184	||	30.8737	36.7147	33.9649	|	26.9626	37.2978	27.1972	||	36.1605	31.9535	33.9195	|	37.8605	38.8645	20.4716	||
2008-09-01	ENSMUSG00000018398	0.314603	0.675602	0.80787	|	0.542618	1.01016	0.912254	||	3.96787	12.1159	16.1574	|	5.06404	22.1347	37.7971	||	88.833	117.179	116.391	|	59.2427	89.2213	81.1296	||	79.709	73.4972	86.255	|	89.4395	74.5392	52.4396	||
2009-03-01	ENSMUSG00000040502	0.015018	0.028398	0	|	0.01998	0.040188	0.048564	||	0.021857	0.044903	0.008302	|	0.023917	0.062707	0.056038	||	14.2999	20.1933	15.9178	|	23.4063	28.2616	21.8942	||	12.2105	10.4162	13.3947	|	13.3114	11.5734	11.2186	||
2009-09-01	ENSMUSG00000059248	1.88511	4.97772	3.95859	|	2.77867	5.34978	3.90246	||	4.8833	11.0501	14.5509	|	7.13677	15.2965	19.42	||	24.726	34.065	29.6722	|	31.5829	42.8721	30.2159	||	24.274	19.4138	24.0817	|	27.9195	20.934	23.3514	||
2010-03-01	ENSMUSG00000078627	0	0	0	|	0.00397	0	0	||	0	0.006049	0	|	0.038088	0	0.022394	||	0.35466	0.533485	0.403658	|	0.665518	0.536464	0.742307	||	0.405884	0.589746	0.664706	|	0.610156	0.533444	0.548524	||
2010-09-01	ENSMUSG00000019917	1.52981	4.10082	5.0687	|	2.23281	3.72516	2.5915	||	0.898828	2.06739	1.65839	|	1.39685	4.07989	3.39846	||	3.74915	4.06421	2.84214	|	2.62274	4.4148	2.50871	||	2.53587	2.63527	3.74537	|	2.19888	2.91164	2.33496	||
2011-03-01	ENSMUSG00000022269	0	0	0	|	0	0	0	||	0	0	0	|	0	0	0	||	7.47008	11.9522	11.9884	|	7.3349	10.8602	10.0533	||	8.44796	6.7391	8.21721	|	7.31548	7.2836	8.10734	||
2011-09-01	ENSMUSG00000058013	1.03546	3.44568	2.8952	|	2.64235	5.47553	3.01866	||	3.39177	14.6279	12.2808	|	4.31371	20.289	12.9141	||	56.441	61.8117	62.5109	|	54.9424	67.843	52.8795	||	56.7159	46.742	52.3946	|	51.9871	46.6856	36.7777	||
2012-09-01	ENSMUSG00000022542	0	0	0	|	0	0	0	||	0.003284	0	0.039807	|	0	0.017211	0.012557	||	0.041616	0	0	|	0.055639	0.025007	0.007926	||	0.017331	0.031379	0	|	0	0.028277	0.008439	||
2014-09-01	ENSMUSG00000034219	0	0.008001	0.016769	|	0	0	0	||	0.009553	0.061853	0.065651	|	0.006692	0.100048	0.110405	||	0.036042	0.027851	0.011042	|	0.053856	0	0.036607	||	0	0	0.03557	|	0	0	0	||
0610005C13Rik	ENSMUSG00000109644	19.8087	31.9398	32.9338	|	26.4385	36.4848	12.767	||	0.292944	1.66937	2.32682	|	0.312039	3.1492	2.99556	||	0.140811	0.058197	0.135249	|	0.254342	0.3325	0.167338	||	0.381625	0.163201	0.319868	|	0.201668	0.255237	0.381638	||
0610006L08Rik	ENSMUSG00000108652	0	0	0	|	0	0	0	||	0	0	0	|	0	0	0	||	0.087474	0.070126	0.025168	|	0.11141	0.094022	0.043782	||	0	0.123246	0.107237	|	0.190856	0.051266	0.058402	||
0610009B22Rik	ENSMUSG00000007777	4.76407	10.6249	16.2804	|	5.60273	7.38912	6.39602	||	3.92212	5.27205	6.48481	|	5.30792	6.7056	7.64748	||	75.1029	61.0242	68.928	|	54.9153	56.9796	68.386	||	70.5915	104.876	81.1509	|	69.1543	100.985	76.6059	||
0610009E02Rik	ENSMUSG00000086714	0.051675	0.031641	0.427475	|	0.166466	0.325969	0.050689	||	0.089105	0.250565	0.345994	|	0.12583	0.203682	0.097725	||	2.62541	3.31252	3.55022	|	3.55981	2.80368	3.80127	||	2.54293	3.51419	2.92778	|	2.77269	3.88953	2.09717	||
0610009L18Rik	ENSMUSG00000043644	0.198733	0.306639	0.481276	|	0.146626	0.395572	0.27302	||	0.476949	1.17774	1.55556	|	0.464917	2.90941	1.3123	||	13.5834	17.4409	12.6731	|	13.8011	13.5988	14.8454	||	15.6597	13.3124	15.7676	|	15.1039	15.0783	17.3134	||
0610009O20Rik	ENSMUSG00000024442	1.77008	1.8252	1.60029	|	2.18028	1.83047	0.885174	||	1.66172	4.7137	5.93722	|	2.08877	8.26535	11.8987	||	12.7319	16.8561	16.2422	|	13.8614	21.6406	13.4258	||	11.0295	10.0677	13.7614	|	13.1704	10.9345	8.79113	||
0610010F05Rik	ENSMUSG00000042208	1.4508	3.18023	5.64013	|	2.55567	4.22333	1.97881	||	1.40745	5.76987	4.77084	|	2.41294	15.5631	7.5407	||	11.4853	11.5405	9.07414	|	11.8185	13.574	9.51599	||	4.37481	8.737	12.0397	|	4.73465	9.32801	6.2833	||
0610010K14Rik	ENSMUSG00000020831	0.515986	1.49172	2.02427	|	0.859642	1.45992	1.32107	||	4.0119	7.12721	5.20042	|	3.67252	7.55808	9.40926	||	81.0594	83.7564	89.1682	|	82.949	79.036	79.8811	||	97.8111	101.117	113.906	|	98.9037	96.6598	122.279	||
0610012D04Rik	ENSMUSG00000089755	0	0	0	|	0	0.052734	0	||	0	0.20602	0.151975	|	0	0	0	||	0.261073	0	0.181947	|	0.07517	0	0.274948	||	0.074171	0.062637	0	|	0.081486	0	0	||
0610012G03Rik	ENSMUSG00000107002	2.565	3.60493	5.12463	|	3.5358	3.84502	2.74685	||	4.16618	4.39691	4.02539	|	5.99851	9.97961	5.55141	||	112.868	94.2457	115.421	|	90.8716	112.947	101.509	||	143.228	138.312	131.023	|	142.124	142.008	157.89	||
0610025J13Rik	ENSMUSG00000046683	0	0	0	|	0.021096	0.129978	0	||	0	0	0	|	0	0	0	||	0.117601	0.091346	0.250797	|	0.050778	0.229802	0.364192	||	0.143466	0.213023	0.321666	|	0.154721	0.15966	0.111562	||
0610030E20Rik	ENSMUSG00000058706	0.782521	2.30739	2.43169	|	0.783688	1.53281	0.857976	||	0.808391	5.07564	4.32899	|	1.1644	6.09569	7.1228	||	3.4493	3.6826	3.45565	|	3.19246	4.59036	2.9211	||	3.9715	3.53214	3.51348	|	3.7407	3.79286	2.11978	||
0610030E20Rik	ENSMUSG00000108680	0.110957	0.359463	0.289754	|	0.366831	0.64133	0.094249	||	0.65321	2.14156	1.92123	|	0.702257	2.07162	2.15332	||	0.357947	0.179366	0.236582	|	0.319583	0.127556	0.137394	||	0.21447	0.415332	0.281451	|	0.184207	0.219158	0.028591	||
0610031O16Rik	ENSMUSG00000099146	2.81662	1.29951	2.47627	|	0.234409	0.057858	0.051896	||	0.017724	0.130778	0.191893	|	0.017834	0.066098	0.116201	||	0.106383	0.103184	0.107462	|	0.085447	0.171651	0.12266	||	0.071763	0.135603	0.075597	|	0.050744	0.082148	0.198343	||
0610033M10Rik	ENSMUSG00000108236	0	0.02763	0.014919	|	0	0.017171	0	||	0	0	0	|	0	0.088942	0	||	0	0.090433	0.169627	|	0.043155	0.062086	0.215735	||	0.04299	0.017747	0.11567	|	0.11321	0.033018	0.18444	||
0610037L13Rik	ENSMUSG00000028608	4.91732	9.99219	17.0842	|	5.51187	9.26276	9.76826	||	5.77661	8.9084	9.10092	|	6.50266	10.6409	10.7249	||	80.0322	65.0695	72.8788	|	54.6856	78.9379	60.49	||	73.6256	74.8748	88.904	|	72.545	60.024	84.8063	||
0610038B21Rik	ENSMUSG00000097882	0	0.010895	0.010984	|	0.026715	0.018883	0.006393	||	0.047762	0.200017	0.22263	|	0.149857	0.200497	0.179117	||	0.162511	0.388266	0.223726	|	0.127854	0.198501	0.269525	||	0.137881	0.169096	0.255641	|	0.255655	0.097806	0.207887	||
0610039K10Rik	ENSMUSG00000058812	0	0.032194	0	|	0.045037	0	0.042507	||	0.015086	0.067792	0.359553	|	0	0.047343	0	||	0.02779	0.026874	0.110578	|	0.074111	0	0	||	0.096624	0.10234	0.067922	|	0	0.151397	0.102219	||
0610040B10Rik	ENSMUSG00000089889	0.245206	0.475288	1.21593	|	0.560332	0.832776	0.603646	||	0.632832	1.35566	1.2152	|	0.580411	1.40955	1.37497	||	11.9686	8.61555	14.1497	|	12.007	9.33693	16.0322	||	10.3504	15.1956	15.1335	|	12.5884	16.7534	16.2652	||
0610040F04Rik	ENSMUSG00000087341	0.011261	0.066023	0.075737	|	0.038406	0.085191	0.022907	||	0.020889	0.208542	0.115564	|	0.029379	0.112697	0.079959	||	0.306192	0.597926	0.662699	|	0.534398	0.632241	0.579089	||	0.560102	0.476568	0.655076	|	0.285771	0.444861	0.477768	||
0610040J01Rik	ENSMUSG00000060512	1.8318	4.53622	3.60148	|	2.28967	3.53656	1.89932	||	0.318242	0.35532	0.313004	|	0.213945	1.06816	0.66003	||	6.49709	6.72247	7.48439	|	5.10191	8.05041	6.9053	||	8.00796	5.65531	6.53339	|	7.36078	6.40331	6.33474	||
0610043K17Rik	ENSMUSG00000087361	0.408897	0.254366	0.664775	|	0.74318	0.801762	0.691315	||	0.077774	0.551742	0.296981	|	0.334354	0.768961	1.62134	||	0.364891	0.87314	0.396378	|	0.922881	0.439938	0.587902	||	0.723338	0.258056	0.411714	|	0.939895	1.01136	0.279869	||
0710001A04Rik	ENSMUSG00000114511	0	0	0	|	0	0.056341	0	||	0	0	0	|	0	0.033146	0	||	0	0	0	|	0	0	0	||	0	0	0	|	0	0	0	||
1010001B22Rik	ENSMUSG00000097863	0.11152	0.140812	0.136322	|	0.142821	0	0.092428	||	0.227301	0.386756	0.291793	|	0.588894	1.35049	0.875293	||	1.65371	3.13001	2.1768	|	1.15688	3.02173	1.27059	||	5.17091	8.02103	4.87894	|	5.05124	5.93609	8.59201	||
1010001N08Rik	ENSMUSG00000097222	0.202129	0.431669	0.852968	|	0.642023	0.562324	0.352898	||	0	0	0	|	0	0	0	||	0	0	0	|	0	0.024044	0.03077	||	0	0	0	|	0	0	0	||
1110002E22Rik	ENSMUSG00000090066	0.002851	0.002596	0.002753	|	0.037525	0.014513	0.040568	||	0.002174	0.00795	0.008663	|	0.001052	0	0.002942	||	0.53902	0.442463	0.330168	|	0.364762	0.386318	0.252739	||	0.347532	0.261372	0.342299	|	0.350111	0.210867	0.169516	||
1110002J07Rik	ENSMUSG00000097134	0.136952	0.506811	0.448808	|	0.161542	0.264805	0.078091	||	0.080174	0.268053	0.35957	|	0.076657	0.567837	0.336007	||	2.48453	3.08158	1.57372	|	2.66525	3.22854	1.89738	||	2.07921	1.6336	2.76213	|	2.15579	1.95413	0.982419	||
1110002L01Rik	ENSMUSG00000071456	0.256765	0.861704	0.983668	|	0.360904	0.757654	0.31313	||	0.931481	3.18633	3.74249	|	0.94658	4.30134	3.07963	||	9.13261	9.79541	9.15712	|	9.48829	11.2819	8.61502	||	11.8038	10.8826	9.50444	|	13.5018	10.885	6.10464	||
1110002O04Rik	ENSMUSG00000102531	0	0	0	|	0.029261	0	0.021599	||	0	0	0	|	0	0	0	||	1.75591	1.11697	2.0124	|	1.14487	1.71882	1.58155	||	1.88036	2.53741	2.88114	|	1.52358	1.64853	2.54546	||
1110003F10Rik	ENSMUSG00000106291	0.101529	0.223469	0.310875	|	0.135481	0.077868	0.135956	||	0.421202	1.77387	0.750633	|	0.329306	3.65642	2.90508	||	0.633039	0.519422	0.586575	|	0.67917	0.683385	0.420047	||	0.467708	0.691806	1.00787	|	0.345767	0.799135	0.203689	||
1110004E09Rik	ENSMUSG00000022972	1.138	1.11751	2.30922	|	1.27275	1.10896	1.48228	||	1.67098	2.29594	2.12187	|	1.9769	5.23021	3.79829	||	59.6694	55.1364	66.544	|	51.9348	54.487	65.3669	||	81.7339	80.8378	78.3728	|	82.4498	81.981	79.0513	||
1110004F10Rik	ENSMUSG00000030663	4.17885	8.43589	13.7468	|	7.5576	11.0169	8.90788	||	13.5069	21.6977	22.5146	|	20.459	44.5275	36.9008	||	212.829	192.863	176.124	|	234.401	200.29	225.792	||	231.388	233.582	217.912	|	228.576	219.712	172.481	||
1110006O24Rik	ENSMUSG00000107121	0	0.046055	0	|	0.020472	0.056169	0.016709	||	0.198114	0.420318	0.524763	|	0.194806	0.750918	0.60189	||	1.75333	1.60723	3.09959	|	3.92865	5.45526	3.60264	||	2.173	1.81833	1.52226	|	1.67346	2.27154	1.95341	||
1110008E08Rik	ENSMUSG00000046119	0	0	0	|	0	0	0	||	0	0	0	|	0	0	0	||	0.041267	0.158544	0	|	0	0.100352	0	||	0	0.123352	0	|	0.038705	0.056612	0	||
1110008F13Rik	ENSMUSG00000027637	17.8628	22.9285	30.4196	|	21.4799	19.3686	22.3555	||	30.9307	40.2961	43.1317	|	40.7589	53.8788	59.7419	||	252.025	229.638	262.699	|	190.388	205.443	245.836	||	268.852	298.702	292.789	|	280.635	313.916	331.1	||
1110008L16Rik	ENSMUSG00000021023	0.825213	1.06919	1.17657	|	1.33495	0.954839	0.525179	||	1.1744	3.18446	3.27223	|	1.71539	5.46071	3.2891	||	5.67845	5.16853	6.84768	|	4.69199	5.24566	6.31428	||	4.09366	4.12015	4.21549	|	5.15535	3.80459	3.99308	||
1110008P14Rik	ENSMUSG00000039195	1.90888	1.45744	1.92762	|	0.902003	1.98348	1.71684	||	5.32123	6.16947	4.54068	|	6.62504	5.38656	9.54064	||	504.315	385.385	461.37	|	238.93	236.185	376.771	||	517.857	546.522	452.056	|	496.911	523.138	565.272	||
1110012L19Rik	ENSMUSG00000045237	1.73998	2.55649	4.48552	|	1.71817	2.08889	1.513	||	1.60654	2.1067	2.72618	|	2.43911	4.31122	3.39148	||	25.4118	21.6241	24.1729	|	19.5774	23.0159	23.4853	||	22.8075	23.2118	22.9669	|	18.9535	16.7799	21.366	||
1110015O18Rik	ENSMUSG00000098659	0	0	0	|	0	0	0	||	0	0	0	|	0	0	0	||	3.45905	2.80413	2.0196	|	5.1973	5.25696	3.61399	||	1.92962	3.74086	4.25636	|	1.31615	3.60814	2.62106	||
1110017D15Rik	ENSMUSG00000028441	0.026609	0	0	|	0	0	0	||	0.010598	0.087969	0.063468	|	0.015438	0	0.038038	||	17.3638	20.8647	14.7786	|	16.4951	13.4803	16.7618	||	22.9153	20.6436	21.3676	|	22.6171	18.6474	24.878	||
1110018N20Rik	ENSMUSG00000085151	0	0	0	|	0	0.073045	0.078898	||	0.008127	0.089017	0.048251	|	0.015355	0.08916	0.165553	||	12.7496	6.36797	11.4185	|	13.0084	11.2991	8.76759	||	17.4196	18.137	20.6855	|	13.5185	15.2591	19.7455	||
1110019B22Rik	ENSMUSG00000112289	0.043068	0.055345	0.060742	|	0.014098	0.053056	0.018758	||	0.024239	0.067495	0.023913	|	0.0292	0.418799	0	||	0	0	0	|	0	0.016641	0.054655	||	0	0.058225	0	|	0	0	0.114946	||
1110019D14Rik	ENSMUSG00000097616	0.244294	1.0016	1.70124	|	0.307559	0.631794	0.460675	||	0.545441	1.23417	1.53859	|	0.363821	1.7532	2.37856	||	2.46067	2.53879	3.02233	|	1.57644	2.77917	2.3598	||	1.92801	3.5719	2.13066	|	1.52767	3.73706	3.30425	||
1110020A21Rik	ENSMUSG00000097047	0.222115	0.606631	1.21592	|	0.248158	0.515877	0.259343	||	0.699828	1.145	1.09793	|	0.793084	1.39812	2.19722	||	2.63926	1.60883	2.34467	|	1.82933	2.66896	2.53184	||	2.69845	3.84487	2.47239	|	2.21398	3.06016	2.60701	||
1110025L11Rik	ENSMUSG00000068073	0	0	0	|	0	0	0	||	0	0	0	|	0	0	0	||	0	0	0	|	0	0.046794	0	||	0	0	0	|	0	0	0	||
1110025M09Rik	ENSMUSG00000103520	0.060148	0.271507	0.891388	|	0.340623	0.404294	0.386167	||	0.424001	2.05403	1.01844	|	0.60564	2.90393	3.45345	||	1.51752	2.51243	2.23482	|	2.97289	2.81404	2.39583	||	2.22844	2.93225	2.27055	|	2.45244	1.89531	2.66356	||
1110028F11Rik	ENSMUSG00000085972	0.356777	0.906617	1.5381	|	0.560666	0.984	0.651769	||	0.489684	1.29233	1.05221	|	0.543649	0.60981	0.965882	||	0.121862	0.269748	0.148131	|	0	0	0.096821	||	0.495551	0.220364	0	|	0.189492	0	0.127722	||
1110028F18Rik	ENSMUSG00000099139	0	0.031802	0.011397	|	0.029987	0.026144	0.0067	||	0.025471	0.134543	0.127842	|	0.054978	0.310638	0.227859	||	0	0	0	|	0	0.025937	0	||	0	0.044234	0	|	0	0.02746	0	||
1110032A03Rik	ENSMUSG00000037971	2.95942	5.73381	9.76119	|	4.62533	6.00873	3.96731	||	2.32274	6.09501	6.11871	|	4.2377	14.1645	13.3554	||	52.7782	43.571	44.505	|	43.5402	41.9817	45.5053	||	30.3597	47.7732	45.7971	|	26.9857	31.4852	31.5948	||
1110032F04Rik	ENSMUSG00000046999	0	0.006894	0.028811	|	0	0	0	||	0.00888	0.033934	0.025534	|	0.08116	0.601065	0.275739	||	7.949	10.1355	9.15644	|	8.91737	8.89644	9.09517	||	9.3392	7.77752	9.61353	|	11.1799	8.7496	10.2347	||
1110034G24Rik	ENSMUSG00000044991	1.1999	1.2854	2.00154	|	1.40643	0.939575	0.752171	||	2.44684	6.91635	5.04963	|	2.8975	7.22525	6.40555	||	19.3695	17.229	19.9677	|	16.2065	17.9672	18.0691	||	25.9781	29.5045	24.0964	|	26.5749	27.1555	26.9604	||
1110035H17Rik	ENSMUSG00000099098	0.051241	0.043133	0.071648	|	0.03415	0.055618	0.141904	||	0.050428	0.179073	0.110831	|	0.069145	0.125775	0.266025	||	0.528165	0.288215	0.401262	|	0.203904	0.240877	0.1903	||	0.825409	0.420532	0.336356	|	0.510386	0.32129	0.690792	||
1110036E04Rik	ENSMUSG00000097036	0	0	0.020713	|	0	0	0.027051	||	0	0	0	|	0	0	0	||	0	0	0	|	0	0	0	||	0	0	0	|	0	0	0	||
1110038B12Rik	ENSMUSG00000092203	1.75771	8.42231	6.46021	|	2.71735	11.6508	12.703	||	17.9761	35.417	25.9759	|	24.6759	43.099	33.3074	||	56.1165	62.375	64.5947	|	70.9057	87.2278	60.3684	||	64.1905	67.3848	51.9321	|	53.979	68.0631	64.2616	||
1110038F14Rik	ENSMUSG00000063236	0.838434	0.835906	1.82111	|	1.18289	1.68364	1.95203	||	2.1911	5.36826	4.64453	|	3.18738	8.48536	6.01246	||	30.6753	34.3445	32.9931	|	27.2473	33.8651	29.7615	||	31.9744	28.3489	27.5516	|	31.9021	29.1684	29.1104	||
1110046J04Rik	ENSMUSG00000085457	0.263954	0.37221	1.56975	|	0.616015	1.41765	0.705426	||	0.597331	3.34317	2.33832	|	1.14681	8.70012	5.02498	||	7.59879	6.64397	7.75123	|	4.50682	7.35316	6.52655	||	5.90503	6.97703	6.85107	|	6.32111	6.58864	8.68715	||
1110051M20Rik	ENSMUSG00000040591	0.823488	0.65139	1.71683	|	0.509876	0.487125	1.46403	||	1.1326	2.85542	2.74397	|	1.82527	4.90689	3.20136	||	85.4254	93.801	103.518	|	87.4476	103.356	87.0366	||	99.0185	80.7881	79.7464	|	99.1925	84.6302	75.303	||
1110057P08Rik	ENSMUSG00000068067	0	0	0	|	0	0	0	||	0	0	0	|	0	0	0	||	0	0	0	|	0	0	0	||	0	0	0	|	0	0	0	||
1110059E24Rik	ENSMUSG00000035171	3.42493	6.85162	12.5027	|	5.73828	7.56685	5.45466	||	7.95622	20.716	17.6671	|	8.63121	17.7892	9.42206	||	23.5624	19.4867	16.9624	|	19.4288	21.6085	15.9837	||	11.044	27.8334	26.3963	|	8.98827	22.5847	19.2845	||
1110059G10Rik	ENSMUSG00000032551	0.95835	2.39315	5.7584	|	1.6583	2.82327	2.45947	||	3.90241	7.44545	5.87245	|	4.64472	14.2058	12.028	||	27.9204	22.7652	28.4766	|	22.9029	19.399	26.2576	||	19.5062	35.5796	28.6021	|	19.2256	31.109	29.4482	||
1110060G06Rik	ENSMUSG00000105036	0	0	0	|	0	0	0.040828	||	0	0	0	|	0	0	0	||	0.27122	0.077868	0	|	0.160253	0.650498	0.340764	||	0	0	0.3104	|	0.441242	0.249487	0	||
1110065P20Rik	ENSMUSG00000078570	3.95471	4.42648	6.93668	|	5.39832	6.48527	4.92311	||	1.58613	1.64929	1.64145	|	2.35283	3.11637	3.1208	||	221.122	225.048	228.899	|	198.796	248.448	251.694	||	241.629	248.873	243.265	|	258.281	258.022	331.949	||
1190001M18Rik	ENSMUSG00000111857	0.017432	0.048744	0	|	0.0443	0.181823	0.039868	||	0.022432	0.15053	0.102481	|	0.107779	0.523541	0.758703	||	0	0.038088	0.046268	|	0.056496	0.043145	0.050663	||	0	0.030716	0.098799	|	0	0.028625	0.016821	||
1190002N15Rik	ENSMUSG00000045414	2.15167	8.11733	9.57648	|	3.91064	9.71597	4.83585	||	1.41408	3.98847	4.4833	|	2.33238	7.42093	6.15271	||	13.2527	15.9992	12.9854	|	11.5157	13.7567	11.6579	||	10.268	11.2855	14.3914	|	10.8781	12.8909	7.59249	||
1190005I06Rik	ENSMUSG00000043687	0.45476	0.674603	0.948258	|	1.0228	0.729207	0.503867	||	0.020351	0	0.072088	|	0.139042	0.335718	0.255279	||	7.96582	6.92164	8.41043	|	19.2361	11.165	11.3141	||	10.5686	12.7527	12.2862	|	11.9132	12.2627	17.2032	||
1190007I07Rik	ENSMUSG00000063320	1.46428	4.95645	6.27564	|	2.87518	3.6815	4.00052	||	4.29919	5.93961	6.14754	|	5.86633	7.99213	6.91263	||	19.4833	26.3954	31.8636	|	15.799	22.2994	28.9094	||	10.9871	10.1294	8.43332	|	12.8579	11.2363	10.9638	||
1190028D05Rik	ENSMUSG00000110013	0	0	0	|	0	0	0	||	0	0	0	|	0	0.098485	0	||	0	0.046126	0	|	0	0	0	||	0	0	0	|	0.148064	0.139471	0	||
1200007C13Rik	ENSMUSG00000087684	0.04448	0.131616	0.026058	|	0.075672	0.09935	0.057626	||	0.037606	0.228074	0.17969	|	0.044775	0.232545	0.166769	||	0	0	0	|	0.024957	0	0	||	0.008443	0	0	|	0.008887	0	0	||
1300002E11Rik	ENSMUSG00000097290	0.579122	2.61851	3.32454	|	1.13281	3.97484	2.02522	||	3.53297	8.18209	7.66679	|	3.47166	10.123	8.85817	||	10.2608	9.65506	13.0686	|	9.55488	13.9202	11.3424	||	7.18848	7.6656	8.97945	|	5.71711	7.16293	8.0429	||
1300014J16Rik	ENSMUSG00000112545	0.097279	0.3399	1.23748	|	0.240037	0.314544	0.285246	||	0.20003	0.707279	0.711426	|	0.200858	0.423817	0.581038	||	0.312532	0.599958	0.482437	|	0.469809	0.409199	0.30287	||	0.416654	0.742489	0.796669	|	1.02306	0.940479	0.707018	||
1300017J02Rik	ENSMUSG00000033688	69.7747	76.2991	102.924	|	65.5456	66.177	29.9821	||	5.68524	18.3495	16.2628	|	7.03563	19.5967	48.6302	||	0.284245	0.067372	0.140923	|	0.230983	0.159807	0.218201	||	0.061872	0.125332	0.353585	|	0.638666	0.405794	0.351221	||
1500002C15Rik	ENSMUSG00000096221	0.025588	0.013364	0.042565	|	0.059037	0.033099	0.017912	||	0.124923	0.321304	0.222842	|	0.118811	0.49395	0.197213	||	1.09796	1.42723	1.14825	|	1.79531	1.7693	1.52287	||	1.46962	1.29311	1.14869	|	1.32543	1.23453	1.10828	||
1500002F19Rik	ENSMUSG00000097595	0.110154	0.033916	0.04549	|	0.124683	0.040594	0.070329	||	0.319155	0.94618	0.943287	|	0.260474	0.616901	0.777317	||	3.31878	1.60631	2.25817	|	1.75801	1.7275	2.37048	||	1.60062	2.15088	1.72617	|	2.65729	1.73333	2.12405	||
1500004A13Rik	ENSMUSG00000098912	0.16562	0.15676	0.215291	|	0.193917	0.290791	0.068732	||	0.095435	0.694009	0.639478	|	0.109672	0.533285	0.860949	||	72.9945	59.7853	69.1133	|	67.7519	59.9575	68.5172	||	73.4036	63.4346	58.1174	|	70.3745	71.9962	40.1672	||
1500005C15Rik	ENSMUSG00000104888	0.012709	0.038478	0.027626	|	0.016689	0.023894	0.012488	||	0.072649	0.299967	0.415083	|	0.079109	0.32242	0.412628	||	0.051761	0.019176	0.015113	|	0.009372	0	0.016844	||	0.019679	0.007823	0	|	0.030383	0.014421	0.008699	||
1500009C09Rik	ENSMUSG00000068099	0.006762	0	0	|	0	0	0	||	0.004451	0.013082	0.028763	|	0	0	0.019944	||	181.753	162.459	204.155	|	150.129	135.071	172.603	||	223.769	201.461	165.507	|	237.742	220.277	231.516	||
1500009L16Rik	ENSMUSG00000087651	0.036094	0.038434	0.097133	|	0.100779	0.122475	0.097793	||	0.625059	0.817464	1.37252	|	0.818788	1.39899	0.830756	||	36.4404	41.0976	43.349	|	46.3761	50.19	39.4974	||	41.7073	40.8036	47.6235	|	46.9293	42.3945	38.8782	||
1500011B03Rik	ENSMUSG00000072694	0.482085	1.15226	1.11751	|	1.46387	1.59323	1.61017	||	3.54441	4.49466	2.61286	|	14.3698	31.0025	11.3863	||	147.171	185.729	181.232	|	187.914	253.454	189.256	||	247.539	229.445	208.362	|	239.93	214.105	226.188	||
1500011K16Rik	ENSMUSG00000051319	3.81372	9.57566	15.6739	|	3.87433	5.60994	6.89314	||	3.82662	3.91608	3.98746	|	5.00422	6.66012	3.7462	||	102.049	80.6953	103.329	|	61.9295	93.1255	82.4011	||	124.032	155.429	129.67	|	114.029	145.934	175.082	||
1500012K07Rik	ENSMUSG00000097247	0.044063	0.056114	0.093597	|	0.099329	0.035496	0.016691	||	0.039065	0.393536	0.40911	|	0.079402	0.305881	0.490438	||	0.882881	0.761441	0.881954	|	0.590036	0.705423	0.477082	||	0.398334	0.418671	0.659575	|	0.461124	0.164424	0.499889	||
1500015A07Rik	ENSMUSG00000098702	0.086594	0.270184	0.4931	|	0.224175	0.310971	0.212773	||	0.493898	1.01337	0.744146	|	0.853613	2.5807	1.42777	||	3.84964	4.29732	4.02643	|	5.90599	4.79799	4.69839	||	4.5218	4.81956	3.70871	|	3.97991	3.32803	3.65079	||
1500015L24Rik	ENSMUSG00000094732	0	0	0	|	0	0	0	||	0	0	0	|	0.017746	0	0.249251	||	0.258077	0.457275	0.449423	|	0	0.376325	0.235012	||	0	0.030278	0.048211	|	0.03974	0.115339	0.168292	||
1500015O10Rik	ENSMUSG00000026051	0.012581	0.048719	0.038907	|	0.016685	0	0.021623	||	0.379973	0.086764	0.547495	|	0.965143	0.191198	0.2674	||	21.023	18.617	24.915	|	14.0946	13.6768	15.5735	||	32.9684	39.7871	27.489	|	31.7892	28.242	35.2984	||
1500026H17Rik	ENSMUSG00000097383	0.11515	0.211809	0.410295	|	0.119266	0.250247	0.128501	||	0.095578	0.450521	0.37865	|	0.105376	0.58385	0.497765	||	1.61091	1.60285	2.19984	|	2.51966	2.43937	2.18955	||	2.47019	2.90301	2.70536	|	2.00099	2.54755	2.2996	||
1500035N22Rik	ENSMUSG00000059631	0	0	0	|	0.100901	0	0	||	0	0	0	|	0	0.067279	0	||	17.9395	15.1935	16.0018	|	22.8478	25.8275	19.4636	||	17.8152	18.3436	21.4192	|	20.5308	17.6762	17.1842	||
1520401A03Rik	ENSMUSG00000043747	0	0.005861	0.005318	|	0	0	0	||	0	0.051023	0	|	0.00856	0.01361	0.039273	||	0.083946	0.23018	0.109337	|	0.226825	0.159757	0.230546	||	0.348024	0.091148	0.036843	|	0.009404	0.040614	0.035317	||
1600002D24Rik	ENSMUSG00000086899	0.010465	0	0	|	0.006935	0	0.042758	||	0.004698	0.023544	0.012528	|	0	0	0.148242	||	0	0	0.020251	|	0.086196	0.035948	0.022598	||	0.07303	0.091231	0.049335	|	0	0.037655	0	||
1600002K03Rik	ENSMUSG00000035595	0.800468	0.740695	1.18967	|	0.996587	0.603714	0.783536	||	1.81345	2.59775	2.0542	|	2.11014	3.25221	1.98197	||	9.02287	10.7817	11.9199	|	6.97675	8.4871	7.91205	||	14.0493	13.9629	12.2092	|	14.0665	12.1299	17.3457	||
1600010M07Rik	ENSMUSG00000101585	0.18701	0.509322	0.985158	|	0.51539	0.810873	0.254158	||	3.21819	6.34994	5.55095	|	2.9613	6.65225	5.7432	||	0.605638	0.740965	0.447598	|	0.452995	0.304501	0.69122	||	0.823819	0.70987	0.530283	|	0.534576	0.032685	0.833484	||
1600012H06Rik	ENSMUSG00000050088	1.95679	3.17299	5.15156	|	2.44523	2.94388	2.00978	||	1.8962	4.84759	3.82138	|	2.50088	4.90466	4.54697	||	17.9371	18.5831	17.4247	|	18.3104	20.3066	17.5235	||	20.7438	22.3142	22.638	|	22.2244	23.4631	14.6992	||
1600012P17Rik	ENSMUSG00000047661	0	0	0	|	0	0	0	||	0	0	0	|	0.055599	0	0.04636	||	0	0	0	|	0	0	0	||	0	0	0	|	0	0	0	||
1600014C10Rik	ENSMUSG00000054676	7.35091	15.956	19.3429	|	8.8789	16.5778	35.8814	||	2.54174	7.37544	11.1705	|	3.93501	17.0121	18.3271	||	15.2225	14.2635	16.8026	|	16.143	16.4597	13.5313	||	15.0787	13.5826	12.0449	|	16.185	14.6246	8.54769	||
1600014C23Rik	ENSMUSG00000094690	0	0	0	|	0	0	0	||	0	0	0	|	0	0	0	||	1.24734	0.576262	0.341565	|	0.838508	0.999244	0.923509	||	1.25713	1.67872	1.13528	|	0.650916	1.20526	2.60569	||
1600015I10Rik	ENSMUSG00000029813	0	0	0	|	0	0	0	||	0.008772	0	0	|	0.012353	0.015754	0	||	0	0	0	|	0	0	0.007438	||	0.008278	0	0	|	0	0	0	||
1600017P15Rik	ENSMUSG00000065361	0	0.22785	0	|	0	0	0	||	0	0	0	|	0	0	0	||	0.232895	0	0.196786	|	0.358055	0.133169	0.055681	||	0.298329	0	0.220482	|	0	0	0	||
1600017P15Rik	ENSMUSG00000102505	0.014269	0	0.052054	|	0.019228	0.061582	0.016456	||	0	0	0	|	0	0	0	||	0.093075	0.521534	0.510961	|	0.34607	0.261156	0.318998	||	0.417278	0.423091	0.13924	|	0.40076	0.306104	0.729457	||
1600019K03Rik	ENSMUSG00000099429	0	0	0	|	0	0	0	||	0	0	0	|	0	0	0	||	0	0	0	|	0	0.058919	0	||	0	0	0	|	0	0	0	||
1600020E01Rik	ENSMUSG00000097048	0.828184	1.88019	4.67135	|	2.8125	3.33498	1.45034	||	4.66532	12.1636	10.7483	|	5.34632	18.7363	13.2924	||	22.5743	20.1113	24.6542	|	23.7656	31.967	21.7346	||	18.2955	27.8792	25.0081	|	21.3902	23.2027	25.6223	||
1600023N17Rik	ENSMUSG00000104986	0	0.030732	0.116866	|	0	0.057154	0.04025	||	0.084977	0.190847	0.160199	|	0.14057	0.7753	0.670264	||	0.791771	0.784221	0.583707	|	0.874961	0.813303	0.747439	||	0.962834	1.01805	1.20243	|	0.783033	0.979924	1.03696	||
1600025M17Rik	ENSMUSG00000085114	0.019614	0.128131	0.249925	|	0.127369	0.553025	0.289778	||	0.353687	1.05318	1.51571	|	0.313783	3.32017	2.38736	||	0.258859	0.388041	0.045633	|	0.111266	0.040319	0.201204	||	0.232125	0.091118	0.290063	|	0.06121	0.270897	0	||
1600027J07Rik	ENSMUSG00000110340	0	0	0	|	0	0	0	||	0	0	0	|	0	0	0	||	0	0	0.06809	|	0	0	0.077549	||	0	0.21033	0	|	0.088311	0.127042	0.37507	||
1600029O15Rik	ENSMUSG00000057818	0.005516	0	0.024728	|	0.02194	0.019332	0.025564	||	0.019713	0.152815	0.136667	|	0.028288	0.127082	0.133772	||	0.664613	0.783322	0.59615	|	1.51568	1.60599	0.776366	||	0.7216	1.3224	0.89136	|	0.579619	0.569796	0.216747	||
1700001C02Rik	ENSMUSG00000029182	0	0	0	|	0	0	0	||	0	0	0	|	0	0	0	||	1.17254	0.898531	1.36042	|	1.05593	0.771001	1.50284	||	1.52012	0.815884	1.69275	|	1.46548	0.780554	1.2302	||
1700001C19Rik	ENSMUSG00000047150	0.326041	1.0656	0.75284	|	0.205495	1.19531	0.342105	||	0.159815	0.847078	0.662267	|	0.236865	1.9798	2.01249	||	0.153658	0.148746	0.167781	|	0.148488	0.082255	0.098049	||	0.083955	0	0.018143	|	0.228034	0.069919	0.144362	||
1700001D01Rik	ENSMUSG00000099419	0.038867	0	0	|	0	0	0	||	0	0	0	|	0	0	0	||	0	0	0	|	0.051732	0	0	||	0	0	0	|	0	0	0	||
1700001F09Rik	ENSMUSG00000095384	0	0	0	|	0	0	0	||	0	0	0	|	0	0	0	||	0.035225	0.063251	0.025925	|	0.104901	0.287587	0	||	0.160839	0.130404	0.124402	|	0.068805	0.013609	0.027244	||
1700001G01Rik	ENSMUSG00000087170	0	0.01868	0	|	0	0	0	||	0	0	0.08235	|	0	0	0	||	0	0	0	|	0	0	0	||	0	0	0.23943	|	0	0	0	||
1700001G11Rik	ENSMUSG00000085984	0	0	0	|	0	0.060739	0	||	0.089379	0.11181	0.184405	|	0.050031	0.330957	0.122839	||	0.851911	0.943165	0.947356	|	0.742917	0.46782	1.00674	||	0.643953	1.6106	1.05826	|	1.01707	1.19	1.15575	||
1700001G17Rik	ENSMUSG00000103746	0.012018	0.017755	0.037361	|	0.031808	0.021294	0.047592	||	0.211499	0.268036	0.213383	|	0.17552	0.747236	0.415139	||	0.907312	0.451413	0.913611	|	1.08166	0.999439	0.831373	||	1.06479	1.33139	1.11406	|	1.18673	1.2377	1.1414	||
1700001J03Rik	ENSMUSG00000095040	0	0	0	|	0	0	0	||	0.023408	0.064437	0.035261	|	0	0.910394	0.478656	||	0.336694	0.433024	0.12735	|	0.153908	0.269767	0.076017	||	0.564883	0.207403	0.247305	|	0.176621	0.241191	0.460239	||
1700001J04Rik	ENSMUSG00000086135	0	0	0	|	0	0	0	||	0.009813	0	0.03317	|	0	0	0	||	0	0.065541	0	|	0	0	0	||	0	0	0.046916	|	0	0	0	||
1700001J11Rik	ENSMUSG00000101963	0	0	0	|	0.032431	0	0.006246	||	0.014863	0.009426	0	|	0	0	0	||	0	0	0	|	0	0	0	||	0	0	0	|	0	0	0	||
1700001K19Rik	ENSMUSG00000056508	0.011514	0	0	|	0.05394	0	0	||	0	0	0	|	0.055272	0	0.146712	||	0	0.027234	0.038132	|	0	0.15404	0.023483	||	0	0	0.069605	|	0	0	0.321013	||
1700001L05Rik	ENSMUSG00000075511	0.721927	1.93135	2.13037	|	1.25274	2.07982	0.597427	||	1.83251	6.89021	4.8823	|	2.13615	11.2887	10.8578	||	3.01579	3.34513	3.3449	|	3.79666	4.05316	3.7559	||	3.59128	3.76683	3.9926	|	3.09519	4.38509	1.85684	||
1700001L19Rik	ENSMUSG00000021534	0	0	0	|	0.00674	0	0.004935	||	0.003967	0.011216	0	|	0.005946	0	0	||	25.7602	31.3388	31.6113	|	25.0832	39.8779	27.9518	||	35.4729	32.3372	36.6926	|	31.3776	31.8367	32.8912	||
1700001N15Rik	ENSMUSG00000106210	0	0	0	|	0	0	0	||	0	0	0	|	0	0	0	||	0	0	0	|	0	0	0	||	0	0	0	|	0	0	0	||
1700001O22Rik	ENSMUSG00000044320	0	0	0	|	0	0	0	||	0	0.030857	0	|	0	0.042956	0	||	2.18971	1.6409	2.6394	|	1.84129	1.96623	1.66861	||	4.55755	3.37003	5.18641	|	5.06976	3.41888	3.37881	||
1700001P01Rik	ENSMUSG00000018543	0.018224	0	0.08006	|	0	0.122785	0.016494	||	0.060171	0.377483	0.278684	|	0.066473	0.756637	0.450684	||	2.4731	1.20404	0.895225	|	0.277535	0.573655	0.431558	||	1.95849	2.31674	2.15765	|	2.5324	2.28753	1.14418	||
1700003C15Rik	ENSMUSG00000099391	0.01748	0.051879	0.013913	|	0	0.016239	0	||	0.075174	0.222313	0.287009	|	0.106223	1.12114	0.488111	||	0	0	0	|	0.019674	0	0	||	0	0	0	|	0	0	0	||
1700003D09Rik	ENSMUSG00000085944	0	0	0	|	0	0	0	||	0	0	0	|	0	0	0	||	0	0	0	|	0.014935	0	0	||	0.107091	0.051546	0.083505	|	0.064769	0.046367	0.030428	||
1700003E16Rik	ENSMUSG00000030030	0.030592	0.02461	0.006331	|	0.026328	0.037401	0.012419	||	0	0	0.010338	|	0	0	0	||	15.846	17.0997	19.036	|	13.6784	19.1739	16.7485	||	12.3668	9.14344	9.83028	|	13.9362	10.7187	9.74209	||
1700003E24Rik	ENSMUSG00000095110	0	0	0	|	0	0	0	||	0	0.04698	0	|	0	0	0	||	0	0	0	|	0	0	0	||	0	0	0	|	0	0	0	||
1700003F12Rik	ENSMUSG00000038523	0.040222	0.127963	0.025256	|	0	0.183929	0.127231	||	0.178725	0.035529	0.121585	|	0.322972	0.539087	0.237713	||	1.40674	1.15854	0.985655	|	1.90038	1.98288	1.5026	||	1.1782	1.72448	1.92639	|	1.21271	2.48973	4.19076	||
1700003G13Rik	ENSMUSG00000085831	0	0	0	|	0	0	0	||	0	0	0	|	0	0	0	||	0	0	0	|	0	0	0	||	0	0	0	|	0	0	0	||
1700003G18Rik	ENSMUSG00000087621	0.019163	0	0.017497	|	0	0	0.032408	||	0.042459	0.154568	0.097739	|	0.116177	0.277411	0.065137	||	0	0	0.046051	|	0.080722	0	0.349637	||	0.145493	0	0.181621	|	0.067512	0.297464	0.034707	||
1700003H04Rik	ENSMUSG00000039174	0	0	0	|	0	0	0	||	0	0.033588	0	|	0	0	0	||	0	0	0	|	0	0	0	||	0	0.039654	0	|	0	0	0	||
1700003I16Rik	ENSMUSG00000107526	0.06864	0.175824	0.237855	|	0.118749	0.826408	0.166757	||	0.107001	0.7565	0.526215	|	0.32026	2.10937	1.07428	||	0.34911	0.525364	0.242844	|	0.29352	0.15988	0.224406	||	0.308645	0.399035	0.421931	|	0.323013	0.44019	0.335224	||
1700003I22Rik	ENSMUSG00000100372	0	0	0	|	0	0	0	||	0	0	0	|	0	0	0	||	0	0.205569	0	|	0.247489	0	0	||	0	0	0	|	0	0	0	||
1700003L19Rik	ENSMUSG00000101565	0	0	0	|	0	0	0	||	0	0	0	|	0	0	0	||	0.08455	0.236266	0.029209	|	0.110956	0.350728	0.068818	||	0	0.126847	0	|	0.040618	0.058856	0	||
1700003M07Rik	ENSMUSG00000085389	0	0	0	|	0.058169	0	0	||	0.037069	0.097712	0.16123	|	0.104868	0.542139	0.074898	||	20.02	19.6669	15.5286	|	19.0841	13.6762	17.7008	||	22.4262	24.3632	20.3792	|	21.245	23.7201	19.5429	||
1700003N22Rik	ENSMUSG00000102463	0	0	0	|	0	0	0	||	0	0	0	|	0.015652	0	0.047183	||	0	0	0	|	0	0.021361	0.030546	||	0	0	0	|	0	0.049668	0	||
1700003P14Rik	ENSMUSG00000100727	0	0	0	|	0	0	0	||	0	0	0	|	0	0	0	||	0	0	0	|	0	0	0	||	0	0	0	|	0	0	0	||
1700006A11Rik	ENSMUSG00000027973	0	0	0	|	0.007953	0	0	||	0	0	0	|	0	0	0	||	0	0	0	|	0	0	0	||	0	0	0	|	0	0	0	||
1700006E09Rik	ENSMUSG00000010841	0	0	0	|	0	0	0.075834	||	0	0	0	|	0	0.09347	0	||	0	0	0	|	0	0.29308	0.043059	||	0.04932	0	0	|	0.494902	0	0	||
1700006F04Rik	ENSMUSG00000100274	0	0.057143	0	|	0	0.137992	0	||	0	0.086352	0	|	0	0	0	||	0.102519	0.286432	0	|	0	0.209757	0	||	0	0	0	|	0	0	0.177838	||
1700006H21Rik	ENSMUSG00000102000	0	0	0	|	0	0	0	||	0	0	0	|	0	0	0	||	0	0	0	|	0.049259	0	0.156669	||	0	0	0	|	0.053178	0	0.170076	||
1700006J14Rik	ENSMUSG00000034764	0.032805	0.099649	0.171764	|	0.078506	0.16626	0.026902	||	0.202429	1.26894	0.447418	|	0.401444	2.16822	0.745879	||	0	0.048415	0.006216	|	0.092793	0.050999	0.021026	||	0.048637	0.019706	0.031766	|	0.054001	0.012493	0.007847	||
1700006P03Rik	ENSMUSG00000102738	0	0	0	|	0	0	0	||	0	0	0	|	0	0	0	||	0	0	0	|	0	0	0	||	0	0	0	|	0	0	0	||
1700007E05Rik	ENSMUSG00000101234	0.07205	0.072771	0.582596	|	0.186164	0.149123	0.12848	||	0.239571	2.00336	1.62597	|	0.280662	2.04444	1.58368	||	0.13617	0.035037	0.089729	|	0.070288	0.013731	0.062281	||	0.051323	0.080479	0.065122	|	0.019017	0	0.089776	||
1700007F19Rik	ENSMUSG00000100666	0.046373	0.192221	0.340908	|	0.213571	0.116526	0.221226	||	0	0	0	|	0.007816	0	0	||	0.232748	0.085227	0.055775	|	0.055926	0	0.062499	||	0.299209	0.151286	0.037697	|	0.244805	0.215206	0.049564	||
1700007G11Rik	ENSMUSG00000057816	0	0	0	|	0.015322	0	0	||	0	0	0	|	0	0.089637	0	||	1.13477	1.52061	0.940025	|	1.00126	1.06169	1.33985	||	0.934601	2.34405	2.11048	|	1.74814	1.51372	1.48571	||
1700007J10Rik	ENSMUSG00000086330	0.018977	0	0	|	0	0.015494	0	||	0	0	0	|	0	0.086451	0	||	0	0	0.042503	|	0	0	0	||	0	0	0	|	0	0	0	||
1700007K09Rik	ENSMUSG00000030858	0	0	0	|	0.061116	0.073938	0	||	0.04445	0.094698	0	|	0.027739	0.50387	0.168163	||	0.437689	0.649194	0.186245	|	0.658085	0.571383	0.497044	||	0.452535	0.755151	0.32575	|	0.36972	0.151035	0.736425	||
1700007K13Rik	ENSMUSG00000026831	0	0.025984	0	|	0.022143	0	0	||	0	0	0	|	0	0	0	||	5.18466	6.44497	8.11732	|	5.38625	6.05018	6.61947	||	7.76202	6.01979	7.20859	|	7.06987	7.22996	7.05701	||
1700007L15Rik	ENSMUSG00000097318	0.3249	0.750464	1.98877	|	0.664195	0.799368	0.991718	||	0.821067	0.95725	1.48703	|	1.19642	2.48057	1.76548	||	0.949513	1.19472	1.70756	|	1.4307	1.58099	1.5842	||	1.66125	1.62795	2.13585	|	1.69233	1.35712	1.6203	||
1700007M16Rik	ENSMUSG00000086613	0	0	0	|	0	0	0	||	0	0	0	|	0	0	0	||	0	0	0	|	0	0	0	||	0	0.040824	0	|	0	0	0	||
1700007P06Rik	ENSMUSG00000089730	0.010977	0	0.04919	|	0.029157	0	0	||	0.008725	0.023714	0	|	0.012971	0	0	||	0.717608	0.770287	0.482352	|	0.322688	0.782072	0.542896	||	1.03885	0.26598	0.773633	|	0.980088	0.825966	0.631183	||
1700008A23Rik	ENSMUSG00000103452	0	0	0	|	0	0	0	||	0	0.077008	0	|	0	0	0	||	0.190649	0.582846	0.13225	|	0.416707	0.213253	0.271364	||	0.341543	0.352857	0.169821	|	0.089623	0.196906	0.328144	||
1700008B11Rik	ENSMUSG00000104872	0	0	0	|	0	0	0	||	0.012411	0.034411	0.152098	|	0	0.077083	0.15657	||	0	0	0	|	0	0	0.038409	||	0	0	0	|	0	0	0	||
1700008C04Rik	ENSMUSG00000111986	0	0.018645	0.040264	|	0.037822	0.023081	0.037352	||	0.01086	0.275809	0.129194	|	0.03614	0.440602	0.225656	||	0.038596	0.036279	0	|	0.033873	0	0	||	0	0	0	|	0	0	0	||
1700008H02Rik	ENSMUSG00000106860	0.009046	0.012814	0.123447	|	0.032387	0.017335	0.011395	||	0.022216	0.13984	0.096709	|	0.057868	0.077629	0.162288	||	0.062427	0	0.014199	|	0.021147	0.015332	0	||	0	0.064567	0	|	0.065165	0.023775	0	||
1700008J07Rik	ENSMUSG00000101225	0.11153	0.227134	0.205899	|	0.191604	0.165299	0.095543	||	0.148027	0.433805	0.389697	|	0.17664	0.805992	0.709917	||	1.8826	1.73944	2.57694	|	2.04812	2.15454	1.96303	||	1.49494	1.72157	1.58754	|	1.41964	1.76674	1.59198	||
1700008K24Rik	ENSMUSG00000101012	0	0	0	|	0	0	0	||	0	0	0	|	0	0	0	||	0	0	0	|	0.069184	0	0	||	0	0	0	|	0	0	0	||
1700008N11Rik	ENSMUSG00000109657	0	0	0	|	0	0	0	||	0	0	0	|	0	0	0	||	0	0	0	|	0	0	0	||	0	0	0	|	0	0	0	||
1700008O03Rik	ENSMUSG00000008028	0.004228	0	0.034818	|	0.005574	0.076228	0	||	0.036357	0.05874	0.176128	|	0.053307	0.484304	0.134185	||	4.19089	5.58482	4.67035	|	5.63273	3.99326	5.53555	||	5.82779	5.99838	6.93068	|	4.6704	4.76809	8.27004	||
1700008P02Rik	ENSMUSG00000069118	0	0	0	|	0	0	0	||	0	0	0	|	0	0	0	||	0	0	0	|	0.035741	0	0	||	0	0	0	|	0	0	0	||
1700009C05Rik	ENSMUSG00000101404	0	0	0	|	0	0	0	||	0	0	0	|	0	0	0	||	0.162612	0	0.029125	|	0	0.156479	0	||	0.037529	0.0908	0.096759	|	0	0.056818	0	||
1700009J07Rik	ENSMUSG00000096573	0	0	0.028611	|	0	0	0	||	0.00801	0	0	|	0	0.05383	0	||	0	0	0.043284	|	0.045629	0.017121	0.042531	||	0	0	0	|	0	0	0.058778	||
1700009N14Rik	ENSMUSG00000028287	0	0	0	|	0.009748	0	0	||	0	0	0	|	0	0	0	||	0.020914	0.019638	0	|	0	0.027599	0	||	0	0.015662	0.025427	|	0	0.029116	0.01828	||
1700010B08Rik	ENSMUSG00000057047	0	0	0	|	0	0	0.024165	||	0.030066	0.055797	0	|	0.02989	0.11919	0	||	0	0.031441	0	|	0.059807	0	0	||	0	0.025305	0	|	0	0	0.029409	||
1700010B13Rik	ENSMUSG00000099958	0	0.024762	0.071948	|	0	0.041519	0.053595	||	0.116142	1.23447	0.876136	|	0.10982	0.623962	0.479695	||	0.117031	0.086077	0.216382	|	0.247678	0.148819	0.074953	||	0.12411	0	0.054308	|	0.189628	0.067415	0.05653	||
1700010D01Rik	ENSMUSG00000071721	0	0	0	|	0	0	0	||	0	0	0	|	0	0	0	||	0	0	0	|	0	0	0	||	0	0	0	|	0	0	0	||
1700010H22Rik	ENSMUSG00000067101	0	0	0	|	0	0	0	||	0.018821	0.075151	0.117919	|	0.039016	0.054378	0	||	0	0	0	|	0	0	0	||	0	0.041814	0	|	0	0	0	||
1700010I02Rik	ENSMUSG00000100010	0	0	0.178837	|	0.048606	0.183764	0.072373	||	0.065246	0.932003	0.683311	|	0.234324	3.88745	2.25135	||	0.108091	0.603603	0	|	0	1.26553	0.344837	||	0	0	0	|	0.16767	0	0.479123	||
1700010I14Rik	ENSMUSG00000023873	0.053031	0.038181	0.143667	|	0.108921	0.028245	0.165619	||	0.321051	1.81279	0.752832	|	0.331675	1.34104	1.14493	||	1.98623	0.448848	1.15513	|	2.56409	0.554108	1.4016	||	2.2842	1.99404	2.21813	|	2.42778	2.08201	1.94682	||
1700010J16Rik	ENSMUSG00000100314	0	0	0	|	0	0	0	||	0	0	0	|	0	0	0	||	0.098962	0	0	|	0	0	0	||	0	0	0	|	0.033613	0	0	||
1700010K23Rik	ENSMUSG00000092599	0	0	0	|	0	0	0	||	0	0	0	|	0	0	0	||	0	0	0	|	0	0.308573	0.112048	||	0	0	0	|	0	0	0	||
1700010K24Rik	ENSMUSG00000085102	0	0	0.180135	|	0	0.767756	0	||	0.088168	0.768392	0	|	0.305001	0	0.402126	||	1.8471	1.86534	1.5673	|	3.06756	1.74858	1.96706	||	4.51894	3.87539	2.34179	|	1.78171	3.22919	0.946988	||
1700010L04Rik	ENSMUSG00000030636	0	0	0	|	0	0	0	||	0	0	0	|	0	0	0	||	0	0	0	|	0	0	0	||	0.026686	0	0	|	0	0	0	||
1700010N08Rik	ENSMUSG00000101855	0	0	0	|	0	0	0	||	0	0	0	|	0	0.13133	0	||	0.020722	0.019885	0	|	0	0	0	||	0	0	0.02537	|	0	0	6e-06	||
1700011B04Rik	ENSMUSG00000102099	0	0	0	|	0	0	0	||	0	0	0	|	0	0	0	||	0	0	0	|	0	0.151751	0.03118	||	0	0	0	|	0	0.039378	0	||
1700011C11Rik	ENSMUSG00000108800	0	0	0	|	0	0	0	||	0	0.112941	0	|	0	0	0	||	0	0	0	|	0	0	0	||	0	0	0	|	0	0	0	||
1700011D18Rik	ENSMUSG00000108791	0	0	0	|	0	0	0	||	0	0	0	|	0	0	0	||	0.249144	1.2284	0.337055	|	0.223309	0.70028	0.426592	||	1.08185	0.738169	1.53428	|	0.708539	1.05717	0.624388	||
1700011H14Rik	ENSMUSG00000021850	0.070627	0.02404	0.018648	|	0.100817	0.020187	0.055143	||	0.002331	0.012341	0.00659	|	0.00329	0	0	||	0	0	0	|	0.006041	0	0	||	0.03074	0.025227	0	|	0	0	0	||
1700011I03Rik	ENSMUSG00000058925	0	0	0	|	0	0	0	||	0	0	0	|	0.014215	0.100792	0	||	0.648521	0.474227	0.800523	|	0.849889	0.539535	0.97379	||	0.669832	0.72899	0.370701	|	0.508265	0.654803	1.06872	||
1700011L03Rik	ENSMUSG00000109759	0	0	0	|	0	0	0	||	0	0	0	|	0	0	0	||	0	0	0	|	0	0.171523	0	||	0	0	0	|	0	0	0.048923	||
1700011L22Rik	ENSMUSG00000031682	0.032901	0	0	|	0.099383	0	0.036787	||	0.051139	0.186217	0.276871	|	0.026966	1.84727	0.19296	||	0	0	0.019647	|	0.049985	0	0	||	0.025217	0.064629	0	|	0	0	0.160842	||
1700011M02Rik	ENSMUSG00000079476	0	0	0	|	0	0	0	||	0	0	0	|	0	0	0	||	0	0	0	|	0	0	0	||	0	0	0	|	0	0	0	||
1700012A03Rik	ENSMUSG00000029766	0	0	0	|	0	0	0	||	0	0	0	|	0	0	0	||	0	0	0	|	0	0	0	||	0	0	0.063642	|	0	0	0	||
1700012B07Rik	ENSMUSG00000020617	0	0	0	|	0	0.063831	0	||	0	0	0	|	0	0	0.031489	||	0.026353	0	0	|	0.023413	0	0	||	0.141181	0.059567	0.123633	|	0.097316	0	0	||
1700012B09Rik	ENSMUSG00000031927	0	0	0	|	0	0	0	||	0.013292	0.080741	0.321881	|	0.019611	0	0	||	1.94202	1.03813	1.59376	|	2.55564	1.56482	1.23841	||	2.07302	1.3167	3.41177	|	1.52288	2.62931	3.07836	||
1700012C08Rik	ENSMUSG00000086482	0	0	0	|	0	0	0	||	0.040544	0	0.04647	|	0.046754	0	0	||	1.42086	0.451178	0.247517	|	0.030682	0	0	||	0	0.787137	0.506877	|	0.402793	0	0.322144	||
1700012C14Rik	ENSMUSG00000085470	0	0	0	|	0	0	0	||	0.028726	0	0	|	0	0	0	||	1.02732	0.691222	0.359978	|	0.799468	0.55299	0.57348	||	1.2787	0.56023	0.77381	|	0.732644	1.30455	0.906629	||
1700012D14Rik	ENSMUSG00000110424	0.069692	0.748183	0.599105	|	0.332251	0.866136	0.443993	||	0.461599	2.38196	2.19047	|	0.748663	3.99566	2.18865	||	0.977611	1.08102	1.45829	|	2.05598	2.1165	0.937337	||	1.50914	1.25727	1.75475	|	2.44218	0.988086	1.22172	||
1700012D16Rik	ENSMUSG00000105023	0.060059	0.095807	0.401167	|	0.052063	0.275785	0.06844	||	0.31998	1.07033	2.40882	|	0.272043	5.34138	4.96949	||	0	0	0	|	0	0	0	||	0	0	0	|	0	0	0	||
1700012E03Rik	ENSMUSG00000101275	0	0	0	|	0	0	0	||	0	0	0	|	0	0	0	||	0	0	0	|	0	0	0	||	0	0	0	|	0	0	0	||
1700012I11Rik	ENSMUSG00000102069	0	0	0	|	0	0	0	||	0	0.022689	0	|	0	0	0	||	0	0.050961	0	|	0	0	0	||	0	0.020449	0	|	0	0	0	||
1700012J15Rik	ENSMUSG00000107394	0	0	0	|	0	0	0	||	0	0	0	|	0	0	0	||	0	0	0	|	0	0	0	||	0	0	0	|	0	0	0	||
1700012J22Rik	ENSMUSG00000103545	0	0	0	|	0	0	0	||	0	0	0	|	0	0	0	||	0	0	0	|	0.032975	0	0	||	0	0	0	|	0	0.05088	0	||
1700012P22Rik	ENSMUSG00000028589	0	0	0	|	0	0	0	||	0	0	0	|	0	0	0	||	0	0.052495	0	|	0.024218	0.072951	0	||	0.050615	0.062964	0.03367	|	0.026549	0	0.024494	||
1700013A02Rik	ENSMUSG00000106899	0	0	0	|	0	0	0	||	0	0	0	|	0	0	0	||	0	0	0	|	0	0	0	||	0	0	0	|	0	0	0	||
1700013D24Rik	ENSMUSG00000079346	0.02464	0	0	|	0	0	0	||	0	0	0	|	0.029082	0.128975	0	||	0.08032	0.146268	0	|	0.065778	0.094215	0	||	0	0	0	|	0.149795	0	0	||
1700013F07Rik	ENSMUSG00000027886	0.014696	0	0	|	0	0	0	||	0.067977	0.106933	0	|	0.057046	0.151515	0	||	2.19756	2.05238	1.71998	|	2.30801	2.4739	2.15178	||	3.01098	2.55435	2.58625	|	2.26267	2.14083	1.31739	||
1700013G24Rik	ENSMUSG00000041399	0	0	0	|	0	0	0	||	0	0	0	|	0	0	0	||	0	0.021914	0	|	0	0	0	||	0	0	0	|	0	0	0	||
1700013H16Rik	ENSMUSG00000054727	0	0	0	|	0	0.015633	0	||	0	0	0	|	0	0	0	||	0.021587	0	0	|	0	0	0.033934	||	0	0	0.049572	|	0.020261	0	0	||
1700013M08Rik	ENSMUSG00000106586	0	0	0	|	0	0	0.015095	||	0	0	0	|	0	0	0	||	0	0	0	|	0	0	0	||	0	0	0	|	0	0	0	||
1700013N06Rik	ENSMUSG00000085801	0	0	0	|	0	0	0	||	0	0	0	|	0	0	0	||	0	0	0.036068	|	0	0	0	||	0	0	0	|	0	0	0	||
1700014D04Rik	ENSMUSG00000051054	0	0	0	|	0	0	0	||	0.029721	0.054797	0.041904	|	0.030075	0.173183	0.173738	||	0.177908	0.207861	0.364907	|	0.441809	0.350384	0.205453	||	0.505914	0.145445	0.195847	|	0.309494	0.184048	0.126074	||
1700014F14Rik	ENSMUSG00000105903	0	0	0	|	0	0	0	||	0	0	0	|	0	0	0	||	0	0	0	|	0	0	0	||	0	0	0	|	0	0	0	||
1700014L14Rik	ENSMUSG00000110056	0	0	0	|	0	0	0	||	0	0	0	|	0	0	0	||	0	0	0	|	0	0	0	||	0	0	0	|	0	0	0	||
1700015C15Rik	ENSMUSG00000113696	0	0	0	|	0	0	0	||	0	0	0	|	0	0	0	||	0	0.132538	0	|	0.366563	0	0.453938	||	0.477326	0	0.329586	|	0	0.19347	0	||
1700015C17Rik	ENSMUSG00000104908	0.211521	0	0	|	0.133375	0.170612	0.281088	||	0.434622	2.27352	2.55345	|	0.810762	5.70775	8.7208	||	0	0	0	|	0	0	0	||	0	0	0	|	0	0	0	||
1700015F17Rik	ENSMUSG00000079666	0	0	0	|	0	0.052981	0	||	0	0	0.025125	|	0	0	0	||	0.198974	0.309156	0.724173	|	0.402955	0.77705	0.158073	||	0.93555	1.04213	0.405057	|	0.213805	0.34311	1.28124	||
1700015G11Rik	ENSMUSG00000094445	0	0	0	|	0	0	0	||	0	0	0	|	0	0	0	||	0.1253	0	0	|	0	0	0	||	0	0	0	|	0	0	0	||
1700015I17Rik	ENSMUSG00000110335	0.077422	0.170971	0.260853	|	0.303098	0.18601	0.066542	||	0.115278	0.512628	0.459345	|	0.114695	0.751708	0.721318	||	0.044052	0.100109	0.055863	|	0.122384	0.008646	0.099422	||	0.021094	0.016604	0.014758	|	0.044497	0.037116	0.010781	||
1700015O11Rik	ENSMUSG00000097671	0.033116	0.059169	0	|	0.021964	0	0.026276	||	0.060815	0.246045	0.386758	|	0.097215	0.245313	0.226529	||	0.149538	0.280211	0.134197	|	0.350276	0	0.478269	||	0.130985	0.363405	0.058592	|	0.093438	0.402086	0.082249	||
1700016A09Rik	ENSMUSG00000102737	0	0	0.043418	|	0.041293	0.107259	0	||	0.049824	0.105298	0.079074	|	0.017275	0.171541	0.054241	||	0.593135	0.691112	0.730402	|	0.551253	0.672477	0.704248	||	0.357281	0.470132	0.546322	|	0.658143	0.913017	0.798296	||
1700016B01Rik	ENSMUSG00000104538	0	0	0	|	0	0	0	||	0	0	0	|	0	0	0	||	0	0	0	|	0	0	0	||	0	0	0	|	0	0	0	||
1700016B15Rik	ENSMUSG00000108979	0	0.081395	0	|	0	0	0	||	0	0	0.068909	|	0.017648	0	0.045901	||	0	0	0	|	0	0.021809	0.032495	||	0	0	0.095536	|	0	0	0	||
1700016C15Rik	ENSMUSG00000015962	0	0	0	|	0.018675	0	0	||	0	0	0	|	0	0	0	||	0	0.082399	0	|	0.237198	0.02899	0.035839	||	0.040319	0.13308	0	|	0	0.124751	0.111818	||
1700016D06Rik	ENSMUSG00000031509	0.00986	0.026284	0	|	0.03969	0.08164	0.028145	||	0.015934	0.102145	0.045091	|	0.037685	0.373062	0.159233	||	0.384201	0.052811	0.237755	|	0.294147	0.261411	0.033754	||	0.320069	0.169779	0.638635	|	0.841955	0.616565	0.160673	||
1700016D08Rik	ENSMUSG00000103481	0	0	0	|	0	0	0	||	0	0	0	|	0	0	0	||	0	0	0	|	0	0	0	||	0	0	0	|	0	0	0	||
1700016F12Rik	ENSMUSG00000104955	0	0	0.05808	|	0	0	0.381159	||	0	0	0	|	0	0.186113	0	||	0	0	0	|	0	0	0.043487	||	0	0	0	|	0	0	0	||
1700016G14Rik	ENSMUSG00000085861	0	0	0	|	0	0	0	||	0.009113	0.105869	0.115112	|	0	0.054376	0	||	0.363992	0.215027	0.375214	|	0.058949	0.259506	0.080076	||	0.479982	0.467061	0.397849	|	0.251557	0.553997	0.256806	||
1700016G22Rik	ENSMUSG00000100625	0	0	0	|	0	0.045044	0	||	0.020823	0.148653	0.130241	|	0.119076	0	0.453542	||	0	0	0.261006	|	0.20385	0.04607	0	||	0	0	0	|	0	0	0.124314	||
1700016H03Rik	ENSMUSG00000114673	0	0	0	|	0	0	0	||	0	0	0	|	0	0	0	||	0	0	0	|	0	0	0	||	0	0	0	|	0	0	0	||
1700016H13Rik	ENSMUSG00000029320	0	0	0	|	0	0.040751	0.088874	||	0.020279	0	0	|	0	0.135133	0.064754	||	0.078297	0.172138	0.086196	|	0.064048	0.313157	0.120361	||	0.321368	0.110456	0.141092	|	0.127473	0.16504	0.05337	||
1700016J18Rik	ENSMUSG00000111103	0	0	0	|	0	0	0	||	0	0.197982	0	|	0.121071	0	0.67021	||	0.918273	1.22095	1.05899	|	1.66525	1.5822	1.87765	||	3.12568	2.52296	0	|	0.883107	4.41804	4.92953	||
1700016K05Rik	ENSMUSG00000114563	0	0	0	|	0	0	0	||	0	0	0	|	0	0	0	||	0.132262	0	0.340718	|	0	0	0	||	0	0.191133	0	|	0	0	0.208349	||
1700016K19Rik	ENSMUSG00000053783	0	0	0	|	0	0	0	||	0	0	0	|	0	0	0	||	7.28058	7.29789	8.93434	|	6.06702	7.73537	7.47653	||	6.30704	4.61943	6.51016	|	6.12252	5.19059	5.62767	||
1700016L21Rik	ENSMUSG00000101483	0.020969	0.059827	0.586484	|	0.027068	0.117512	0.160519	||	0.018298	0.053259	0.168352	|	0	0.221023	0.24166	||	0.064744	0	0.045481	|	0.056815	0.125993	0.049707	||	0.058643	0	0.074469	|	0.060807	0.087088	0.23847	||
1700016P03Rik	ENSMUSG00000085609	0.055932	0.017335	0.018347	|	0.104102	0.083717	0.032108	||	0.029357	0.078375	0	|	0.027944	0.162076	0.162187	||	16.879	9.79604	7.54687	|	5.25562	10.8238	5.37727	||	8.16361	9.27116	12.0517	|	12.9176	12.3213	7.25121	||
1700016P04Rik	ENSMUSG00000101894	0	0	0	|	0	0	0	||	0	0	0	|	0	0	0	||	0	0	0	|	0	0	0	||	0	0	0	|	0	0	0	||
1700017B05Rik	ENSMUSG00000032300	0.729715	0.528852	0.631337	|	1.18394	1.30027	0.617518	||	2.00616	7.0855	5.98991	|	2.05855	7.07053	10.7812	||	3.60522	4.30221	4.3979	|	4.50748	4.98322	4.88395	||	2.98187	2.35488	2.37113	|	5.15961	2.56869	2.50504	||
1700017D01Rik	ENSMUSG00000024729	0.008415	0.01223	0	|	0.005009	0.007767	0.011572	||	0.018483	0.187361	0.166887	|	0.009163	0.237853	0.391259	||	0.009824	0	0	|	0	0.007084	0	||	0	0	0	|	0.006885	0	0	||
1700017G19Rik	ENSMUSG00000037884	0	0	0	|	0	0	0	||	0	0.009063	0.009929	|	0.068396	0	0.073737	||	0.047006	0.042242	0.094674	|	0.041963	0.080667	0	||	0.084561	0.014817	0.012098	|	0.009701	0.065215	0	||
1700017I07Rik	ENSMUSG00000098727	0	0	0	|	0	0	0	||	0	0	0	|	0	0	0	||	0	0	0	|	0	0	0	||	0	0	0	|	0	0	0	||
1700017J07Rik	ENSMUSG00000086348	0	0	0	|	0	0	0	||	0	0	0.161054	|	0	0	0	||	0.09079	0	0	|	0	0	0	||	0	0.070417	0	|	0	0	0.082078	||
1700017L05Rik	ENSMUSG00000107232	0	0	0	|	0	0	0	||	0	0	0	|	0	0	0	||	0	0	0	|	0.108716	0	0	||	0	0	0	|	0	0.085453	0	||
1700017M07Rik	ENSMUSG00000105651	0	0.015889	0.017067	|	0	0.038419	0.028776	||	0.017837	0.073725	0.027147	|	0	0.103197	0.038661	||	0.386036	0.354319	0.09581	|	0.201999	0.361224	0.130475	||	0.195979	0.278761	0.073448	|	0.090816	0.30865	0.318899	||
1700017N19Rik	ENSMUSG00000056912	0	0	0	|	0	0	0	||	0	0	0	|	0	0	0	||	0	0.012831	0.091562	|	0.117052	0	0.033721	||	0.061404	0	0.079609	|	0.063974	0.046359	0.417146	||
1700018A04Rik	ENSMUSG00000038408	0	0.01033	0	|	0	0	0	||	0	0	0	|	0	0	0	||	0.143001	0.345572	0.315362	|	0.029109	0.449641	0.245688	||	0.246101	0.173109	0.2521	|	0.076337	0.171317	0.055603	||
1700018A14Rik	ENSMUSG00000103616	0	0	0	|	0	0	0	||	0	0.033049	0	|	0	0	0	||	0.045115	0.043631	0.087371	|	0.234421	0.301121	0.074989	||	0.037787	0	0.222221	|	0	0.061504	0	||
1700018A23Rik	ENSMUSG00000107368	0	0	0	|	0.046863	0	0	||	0.031424	0	0	|	0.045815	0.211398	0.139949	||	0	0.232898	0	|	0.107933	0	0	||	0.212861	0	0	|	0	0.171103	0	||
1700018B08Rik	ENSMUSG00000031809	0	0	0	|	0	0.016776	0	||	0	0	0	|	0	0	0	||	0	0.057323	0.040752	|	0.038912	0	0	||	0	0	0	|	0	0	0	||
1700018B24Rik	ENSMUSG00000037910	0.018641	0	0	|	0	0	0	||	0	0	0	|	0	0	0	||	0.065382	0	0.178578	|	0.057137	0.075648	0.052005	||	0.054809	0.046881	0.150017	|	0	0.177278	0	||
1700018F24Rik	ENSMUSG00000029620	0	0	0	|	0	0	0	||	0	0	0	|	0	0	0	||	0	0	0	|	0.041726	0	0	||	0	0.053059	0	|	0	0	0	||
1700018G05Rik	ENSMUSG00000109745	0	0	0	|	0	0	0	||	0	0	0	|	0	0	0	||	0	0.124356	0	|	0	0	0	||	0.112512	0.095567	0	|	0.122358	0	0	||
1700018L02Rik	ENSMUSG00000100075	0.1315	0.730299	0.074837	|	0.063489	0.118575	0.044466	||	0.025768	0.0349	0.048341	|	0.013782	0.244988	0.012834	||	0.073963	0.307484	0.19315	|	0.333806	0.416773	0.343269	||	0.277279	0.189618	0.191481	|	0.16809	0.103022	0.141978	||
1700018M17Rik	ENSMUSG00000046145	0.040241	0.075481	0	|	0	0	0	||	0.083633	0	0.36451	|	0	0	0.315806	||	0.096515	0	0.213298	|	0.174241	0	0	||	0	0.070728	0	|	0	0	0	||
1700018P08Rik	ENSMUSG00000110709	0	0	0	|	0	0	0	||	0	0.01908	0	|	0	0.074492	0	||	0	0	0	|	0	0	0	||	0	0	0	|	0	0	0	||
1700019A02Rik	ENSMUSG00000060715	0	0.126239	0.034944	|	0	0.039614	0.040741	||	0	0.408769	0.054929	|	0.047012	0.301123	0.155326	||	0.142277	0.330994	0	|	0	0	0.184616	||	0.104142	0.120126	0.129027	|	0.268321	0	0	||
1700019A23Rik	ENSMUSG00000109102	0	0	0	|	0	0	0	||	0	0	0.384509	|	0	0	0	||	0.464034	0	0	|	0	0.282012	0	||	0.407236	0.345618	0	|	0	0	0	||
1700019C18Rik	ENSMUSG00000113770	0	0	0	|	0	0	0	||	0	0	0	|	0.024875	0	0	||	0.079227	0	0.01805	|	0.011557	0.054581	0	||	0	0	0	|	0	0	0	||
1700019D03Rik	ENSMUSG00000043629	0.01752	0.110998	0.214003	|	0.053345	0.090382	0.075097	||	0.096101	0.298086	0.248693	|	0.058335	0.407428	0.16086	||	9.33059	6.58298	8.18446	|	8.2777	7.12774	7.42572	||	6.56471	6.54112	6.52013	|	6.12149	7.47492	4.54658	||
1700019E08Rik	ENSMUSG00000086202	0.129753	0.158153	0	|	0.209896	0.240792	0.177182	||	0.24304	1.10176	1.48009	|	0.315381	1.97957	1.61013	||	0.110445	0	0	|	0.574222	0.32532	0	||	0.094209	0	0.255985	|	0	0.151025	0	||
1700019F05Rik	ENSMUSG00000107027	0	0	0	|	0	0	0	||	0	0	0	|	0	0	0	||	0	0	0	|	0	0	0	||	0	0	0	|	0	0	0	||
1700019G24Rik	ENSMUSG00000085416	0	0	0	|	0	0	0	||	0	0	0	|	0	0	0	||	0.846599	0.714455	0.804426	|	0.583081	1.09095	0.537087	||	1.62255	1.85374	1.27235	|	0.718374	0.7046	2.10862	||
1700019J19Rik	ENSMUSG00000111489	0.01109	0.010269	0.010881	|	0.009548	0.01271	0	||	0.054086	0.126447	0.119745	|	0.131947	0.078361	0.058796	||	0.00859	0.033349	0.006313	|	0	0.023741	0.006999	||	0	0	0.040774	|	0	0.0411	0.014576	||
1700019M22Rik	ENSMUSG00000059695	0	0	0	|	0	0	0	||	0	0	0	|	0	0	0	||	0	0	0	|	0	0	0	||	0	0	0	|	0	0	0	||
1700019N19Rik	ENSMUSG00000026931	0	0	0	|	0	0.016833	0	||	0	0	0	|	0	0	0	||	0.053029	0.025712	0.110529	|	0.023549	0.03466	0.021776	||	0.023854	0.020167	0.09799	|	0.126044	0	0.047578	||
1700019P21Rik	ENSMUSG00000099808	0	0	0	|	0	0	0	||	0	0	0	|	0	0	0	||	0	0	0	|	0	0	0	||	0	0	0	|	0	0	0	||
1700020A23Rik	ENSMUSG00000027409	0	0	0	|	0	0	0	||	0	0	0	|	0	0	0	||	0	0	0	|	0.076447	0	0	||	0.065587	0	0	|	0	0	0	||
1700020D05Rik	ENSMUSG00000100937	0.021259	0.012771	0	|	0.083211	0.015908	0.016639	||	0.214587	1.29073	0.992129	|	0.035122	0.884748	1.43036	||	0.532289	0.815125	0.50485	|	0.729966	0.631298	0.19909	||	0.395709	0.477637	0.421407	|	0.845571	0.663194	0.242943	||
1700020D12Rik	ENSMUSG00000113628	0	0	0	|	0	0	0	||	0	0	0	|	0	0	0	||	0	0	0	|	0	0	0	||	0	0	0	|	0	0	0	||
1700020G03Rik	ENSMUSG00000110052	0	0	0	|	0	0	0	||	0	0	0.034309	|	0	0	0	||	0.113152	0.073601	0	|	0	0.095512	0.156247	||	0.030544	0.055404	0	|	0.065096	0	0.039097	||
1700020G17Rik	ENSMUSG00000101801	0	0	0	|	0.022341	0	0	||	0	0.034909	0	|	0.019774	0	0.054582	||	0.046863	0	0.088067	|	0.082091	0.088654	0.085344	||	0	0	0	|	0	0	0	||
1700020I14Rik	ENSMUSG00000085438	3.66709	13.653	15.2157	|	7.57615	10.8029	5.70014	||	7.18752	32.6348	29.0025	|	11.0944	40.961	51.7892	||	42.4287	35.1434	27.8868	|	31.7262	42.9639	24.7182	||	11.3197	21.6343	23.5195	|	11.1587	21.4149	14.1459	||
1700020L24Rik	ENSMUSG00000035085	0.011967	0	0	|	0.015943	0	0.010597	||	2.10968	1.94137	2.51836	|	3.52427	2.14261	8.3532	||	0.565385	0.828721	0.89359	|	0.218245	0.610904	0.482146	||	0.505231	0.754645	0.642184	|	0.460312	0.558593	0.533817	||
1700020M21Rik	ENSMUSG00000100146	0	0	0.166784	|	0.024814	0	0	||	0.016604	0.189097	0	|	0	0.20809	0.295392	||	0	0	0	|	0	0	0	||	0	0	0	|	0	0	0	||
1700020N01Rik	ENSMUSG00000050844	0	0	0.018152	|	0	0	0	||	0	0	0.028355	|	0	0	0	||	0.055773	0.075755	0.040431	|	0.025071	0	0	||	0	0.784957	0.033072	|	0.080336	0.038627	0.044474	||
1700020N15Rik	ENSMUSG00000059690	0	0	0	|	0	0	0	||	0	0	0	|	0	0	0	||	0	0	0	|	0	0	0	||	0	0	0	|	0	0	0	||
1700020N18Rik	ENSMUSG00000100253	0	0	0	|	0	0	0	||	0.018265	0.097942	0.229373	|	0.053777	0	0.080807	||	0.329985	0.124299	0.3069	|	0.173826	0.438296	0.162682	||	0.387899	0.097653	0.308129	|	0.121709	0	0.281056	||
1700021A07Rik	ENSMUSG00000037535	0	0	3.90857	|	0.121969	0.286046	0.464645	||	0.108123	1.24811	0.639641	|	0.114491	4.2199	1.17712	||	0.209618	0	0	|	0	0.07635	0	||	0	0	0.107645	|	0	0	0.232466	||
1700021F02Rik	ENSMUSG00000105426	0	0	0	|	0	0	0	||	0	0	0	|	0	0	0	||	0	0	0	|	0	0	0	||	0	0	0	|	0	0	0	||
1700021F05Rik	ENSMUSG00000019797	1.65321	3.99279	4.95978	|	2.59643	3.86993	3.45476	||	2.26167	4.4739	4.07493	|	3.55077	8.79386	7.05675	||	51.5327	54.221	52.3136	|	40.1633	46.6469	48.448	||	49.7108	41.8682	45.1727	|	50.8695	45.3647	58.4255	||
1700021F07Rik	ENSMUSG00000027518	0	0	0	|	0	0	0	||	0	0	0	|	0	0	0	||	0.850665	0.496444	0.555281	|	0.082945	0.303094	0.348018	||	0.4357	0.58828	0.224813	|	0.853771	0.442453	0.660071	||
1700021F13Rik	ENSMUSG00000107053	0	0	0	|	0	0	0	||	0	0	0	|	0	0	0	||	0	0	0	|	0	0	0	||	0	0	0	|	0	0	0	||
1700021G15Rik	ENSMUSG00000112387	0	0	0	|	0	0	0	||	0	0	0	|	0	0	0	||	0	0	0	|	0	0	0	||	0	0	0	|	0	0	0	||
1700021J08Rik	ENSMUSG00000086890	0.06558	0	0	|	0.028867	0	0	||	0	0	0	|	0	0.096053	0	||	0	0.054847	0	|	0	0	0	||	0.143813	0.168112	0.135005	|	0.104558	0.077175	0.203245	||
1700021L23Rik	ENSMUSG00000086955	0	0	0	|	0	0	0	||	0	0	0	|	0.020414	0	0	||	0.083088	0.233624	0.057528	|	0.145395	0.180509	0.134455	||	0.111925	0	0.051035	|	0.039893	0.176833	0.037061	||
1700021N21Rik	ENSMUSG00000087343	0	0	0	|	0	0	0	||	0	0	0	|	0	0	0	||	0	0	0.022176	|	0	0	0.051397	||	0.084658	0.02376	0.151888	|	0	0	0.111062	||
1700021P04Rik	ENSMUSG00000096796	0	0	0	|	0	0	0	||	0	0	0	|	0	0	0	||	0	0	0	|	0	0	0	||	0	0	0	|	0	0	0	||
1700022A21Rik	ENSMUSG00000038165	0	0	0	|	0	0	0	||	0	0	0	|	0	0	0	||	0	0	0	|	0	0	0	||	0	0	0	|	0	0	0	||
1700022A22Rik	ENSMUSG00000099751	0	0	0	|	0	0	0	||	0	0	0	|	0	0	0	||	0	0	0	|	0	0	0.014857	||	0	0	0	|	0	0	0	||
1700022E09Rik	ENSMUSG00000099983	0	0	0	|	0	0	0	||	0	0	0.114617	|	0	0	0	||	0	0	0	|	0	0	0	||	0	0	0	|	0	0	0	||
1700022H01Rik	ENSMUSG00000112581	0	0	0	|	0	0	0.030252	||	0.065294	0	0	|	0	0	0	||	0.39435	0.37078	0	|	0.114282	0.447078	0.212019	||	0.109732	0.560088	0.153788	|	0.358596	0	0.106403	||
1700022H16Rik	ENSMUSG00000099360	0	0.035204	0	|	0	0	0	||	0	0	0	|	0	0	0	||	0	0	0	|	0	0	0	||	0	0	0	|	0	0	0	||
1700022I11Rik	ENSMUSG00000028451	0.266039	0.013637	0.029873	|	0.310358	0.052035	0.063219	||	0.055169	0.663519	0.363631	|	0.070502	0.310619	0.254908	||	0.052157	0.224181	0.036227	|	0.070002	0.107897	0.076972	||	0	0.020069	0.127474	|	0.025557	0.036617	0	||
1700022N22Rik	ENSMUSG00000097523	0.015251	0.064086	0	|	0.058848	0	0.068895	||	0.038947	0.314931	0.038126	|	0.037906	0.304514	0.160856	||	0.132129	0.082744	0.030715	|	0.116019	0.108861	0.215121	||	0.037826	0.193722	0.103523	|	0.122157	0.119278	0	||
1700023C21Rik	ENSMUSG00000087393	0	0	0	|	0	0	0	||	0	0	0	|	0	0	0	||	0	0	0	|	0	0	0	||	0	0	0	|	0	0	0	||
1700023F02Rik	ENSMUSG00000100000	0	0.097991	0	|	0	0	0.062448	||	0	0.151297	0.084693	|	0	0	0	||	1.40319	1.32973	1.14007	|	1.30898	1.57578	3.30752	||	0.945581	1.39717	2.21678	|	3.66361	0.89313	1.01853	||
1700023F06Rik	ENSMUSG00000020940	0	0	0	|	0	0	0	||	0	0	0	|	0	0.101965	0	||	1.97612	2.46671	2.98199	|	4.36144	3.76697	2.95497	||	2.01857	1.66375	2.55418	|	2.72159	2.38612	2.77688	||
1700023G09Rik	ENSMUSG00000103503	0	0	0	|	0	0	0	||	0	0	0	|	0	0	0	||	0	0	0.027781	|	0	0	0.029331	||	0	0	0	|	0	0	0	||
1700023H06Rik	ENSMUSG00000089827	0.06215	0	0.072575	|	0.039961	0.020632	0.011459	||	0.710873	0.818528	1.03401	|	0.179513	0.871047	1.53862	||	0.102178	0	0.106365	|	0.06891	0.087697	0.040597	||	0.072579	0.076131	0.030877	|	0	0.071571	0.060657	||
1700024B05Rik	ENSMUSG00000052334	0	0	0	|	0	0	0.005167	||	0	0	0	|	0	0	0	||	0	0	0	|	0.016434	0	0	||	0	0	0	|	0	0	0	||
1700024B18Rik	ENSMUSG00000099994	0	0	0	|	0	0	0	||	0	0	0	|	0	0	0	||	0	0	0	|	0	0	0	||	0	0	0	|	0	0	0	||
1700024G13Rik	ENSMUSG00000072473	0	0	0	|	0	0	0	||	0	0	0	|	0	0	0	||	0.731389	1.16246	1.20278	|	0.751412	1.24196	1.04088	||	1.23205	1.21905	1.77919	|	1.30209	2.15954	2.12147	||
1700024I08Rik	ENSMUSG00000113825	0	0	0	|	0	0	0	||	0	0	0	|	0	0	0	||	0	0	0	|	0	0	0	||	0	0	0	|	0	0	0	||
1700024J04Rik	ENSMUSG00000069890	0.01751	0.03518	0.018516	|	0.022988	0.032186	0.028926	||	0.037098	0.066028	0.070635	|	0.049066	0.286584	0.058117	||	0.303542	0.432878	0.21633	|	0.409941	0.368016	0.327531	||	0.3293	0.480883	0.462981	|	0.374976	0.315785	0.082292	||
1700024P04Rik	ENSMUSG00000045022	0	0	0	|	0	0	0	||	0	0	0.285103	|	0	0	0	||	0	0	0	|	0	0	0	||	0	0	0	|	0	0	0	||
1700025A08Rik	ENSMUSG00000106947	0	0	0	|	0	0	0	||	0.014937	0	0	|	0	0.093984	0.128848	||	0.256384	0.20049	0.25639	|	0.221656	0.492069	0.252502	||	0.132187	0.153818	0	|	0	0.142851	0.049879	||
1700025B11Rik	ENSMUSG00000101113	0	0	0	|	0	0	0.075068	||	0	0	0	|	0	0	0	||	0	0	0	|	0	0	0	||	0.061329	0	0	|	0	0	0.173765	||
1700025C18Rik	ENSMUSG00000078935	0	0.021332	0	|	0	0	0	||	0	0.067299	0.037431	|	0	0	0.155468	||	0	0	0	|	0	0	0	||	0	0	0	|	0	0	0	||
1700025D23Rik	ENSMUSG00000086760	0	0	0	|	0	0	0	||	0	0	0	|	0	0	0	||	0.037718	0	0.078945	|	0	0.096373	0.030387	||	0	0	0	|	0	0	0	||
1700025F22Rik	ENSMUSG00000024728	0	0	0	|	0	0	0	||	0	0	0	|	0	0	0	||	0	0	0	|	0	0	0	||	0	0	0	|	0	0	0	||
1700025F24Rik	ENSMUSG00000100558	0.023556	0	0	|	0	0	0	||	0	0.051664	0	|	0	0	0	||	0.03175	0.029685	0	|	0.05568	0.041245	0	||	0	0	0.076949	|	0	0	0	||
1700025G04Rik	ENSMUSG00000032666	0.451621	1.01673	1.50097	|	1.19853	2.06189	1.88105	||	0.846706	2.00162	2.30973	|	1.64454	2.76254	1.88936	||	24.9702	23.3838	33.3027	|	22.2014	36.161	26.0892	||	25.4445	23.766	22.7613	|	25.857	25.67	19	||
1700025H01Rik	ENSMUSG00000101888	0	0	0	|	0	0	0	||	0	0	0	|	0	0	0	||	0	0	0	|	0	0	0	||	0	0	0	|	0	0	0	||
1700025J12Rik	ENSMUSG00000108409	0	0	0	|	0	0	0	||	0	0	0	|	0	0	0	||	0.107621	0	0	|	0	0	0	||	0	0	0	|	0	0.145047	0.090545	||
1700025K04Rik	ENSMUSG00000112482	0	0	0	|	0	0	0	||	0	0	0	|	0	0	0	||	0	0	0	|	0	0	0	||	0	0	0	|	0	0	0	||
1700025K24Rik	ENSMUSG00000099747	0	0	0	|	0	0.026984	0	||	0	0.034019	0	|	0	0	0	||	0.04764	0	0.191149	|	0.041489	0.1209	0.188707	||	0.130123	0	0.222634	|	0.183591	0.065736	0.038048	||
1700025L06Rik	ENSMUSG00000109962	0	0	0	|	0	0	0	||	0	0	0	|	0	0	0	||	0.039014	0.016197	0.022582	|	0.086732	0	0	||	0	0	0	|	0	0.022932	0	||
1700025M24Rik	ENSMUSG00000100175	0	0	0	|	0	0	0	||	0	0	0	|	0	0	0	||	0	0	0	|	0.15932	0	0.040778	||	0	0	0.04945	|	0	0	0	||
1700025N21Rik	ENSMUSG00000090200	0	0	0	|	0	0	0	||	0	0	0.038468	|	0	0	0	||	0	0	0	|	0	0	0	||	0	0.06806	0	|	0	0	0	||
1700025N23Rik	ENSMUSG00000100121	0.032077	0.102365	0.100071	|	0.141196	0.083019	0.14538	||	0.387628	2.23196	1.17641	|	0.254846	2.35869	1.62593	||	0	0	0	|	0.029312	0.064029	0	||	0.033708	0.02863	0	|	0.033485	0	0.056338	||
1700025O08Rik	ENSMUSG00000028244	0	0	0	|	0	0	0	||	0	0	0	|	0	0	0	||	0	0	0	|	0	0	0	||	0	0	0	|	0	0	0	||
1700026D11Rik	ENSMUSG00000086379	0	0.01882	0.040495	|	0.044523	0.174654	0.064859	||	0.042828	0.415149	0.112359	|	0.07096	0.698892	0.361725	||	0.56985	0.073114	0.008583	|	0.010472	0	0.027513	||	0.100769	0.099897	0	|	0.032004	0.093432	0.091941	||
1700026F02Rik	ENSMUSG00000101854	0.043391	0.036698	0.067356	|	0.039854	0.051218	0.02697	||	0.124234	0.172171	0.144742	|	0.156441	0	0.187506	||	0	0.030396	0.143727	|	0	0.051195	0.026656	||	0	0	0	|	1.36705	0.184111	0	||
1700026J12Rik	ENSMUSG00000073976	0	0	0	|	0	0	0	||	0	0	0	|	0	0	0	||	0.048332	0.086035	0.017599	|	0	0	0.018547	||	0	0	0.057219	|	0	0	0	||
1700026J14Rik	ENSMUSG00000097716	0	0	0	|	0	0	0	||	0	0	0	|	0	0.067161	0	||	0.386092	0.864491	0.519714	|	0.57858	0.846168	0.975516	||	0.331095	0.949288	1.26551	|	0.178037	0.209396	0.623306	||
1700026N04Rik	ENSMUSG00000114681	0	0.09689	0.025266	|	0	0.0292	0	||	0.057231	0.462465	0.256412	|	0.17584	0.607317	1.77147	||	0	0	0	|	0.178763	0.332593	0.127019	||	0.041463	0.10968	0.060915	|	0	0.068026	0	||
1700027A07Rik	ENSMUSG00000084864	0	0	0	|	0	0	0	||	0	0	0	|	0.03925	0	0	||	0.860881	1.06497	1.0625	|	1.04544	0.228342	1.17502	||	0.790004	0.424366	0.724662	|	0.267256	0.652002	0.591678	||
1700027A15Rik	ENSMUSG00000101968	0	0	0	|	0	0	0	||	0	0	0	|	0	0	0	||	0.102325	0.096674	0.066419	|	0.079811	0	0.416876	||	0.092341	0.078377	0	|	0.184486	0	0.086947	||
1700027F06Rik	ENSMUSG00000107737	0	0	0	|	0	0	0	||	0	0	0	|	0	0	0	||	0	0	0	|	0	0	0	||	0	0	0	|	0	0	0	||
1700027F09Rik	ENSMUSG00000100911	0	0	0	|	0	0	0	||	0	0.033621	0	|	0	0	0	||	0	0	0	|	0	0.08491	0	||	0	0	0	|	0	0	0	||
1700027H10Rik	ENSMUSG00000100799	0	0	0	|	0	0	0	||	0	0	0	|	0	0	0	||	0	0	0	|	0	0	0	||	0	0	0	|	0	0	0	||
1700027I24Rik	ENSMUSG00000098304	0	0	0	|	0	0.039454	0	||	0	0.04798	0.053141	|	0	0.099744	0	||	0.130347	0	0	|	0	0	0	||	0	0	0	|	0	0	0	||
1700027J07Rik	ENSMUSG00000111422	0.018209	0.121297	0.111722	|	0.042305	0.028658	0.013744	||	1.71663	13.0393	10.2407	|	1.10867	2.30306	2.4844	||	0.04705	0	0.046503	|	0.039025	0	0.038586	||	0.020611	0.033613	0.027021	|	0.023953	0	0	||
1700027J19Rik	ENSMUSG00000063838	0.25881	0.386319	0.410319	|	0.62063	1.21993	0.560196	||	0.521857	0.658045	0.545783	|	0.357646	1.07676	0.733887	||	1.75212	1.94044	2.37683	|	1.826	2.70854	1.9264	||	1.47996	1.66817	1.29171	|	1.99526	1.19619	1.41223	||
1700028B04Rik	ENSMUSG00000099417	0.011756	0.298491	0.331974	|	0.796522	5.75534	0.480874	||	0.123789	0.410283	0.38907	|	0.223867	1.19522	0.419548	||	0.370622	0.132457	0.077011	|	0.35793	0.224326	0.236072	||	0.174981	0.256168	0.173562	|	0.160281	0.116819	0.336411	||
1700028D13Rik	ENSMUSG00000101683	0.034051	0.021779	0.024246	|	0.111912	0.027594	0	||	0.039476	0.209654	0.112498	|	0.057492	0.605017	0.318997	||	0	0	0.031658	|	0.040428	0	0	||	0	0	0	|	0.043116	0.126387	0	||
1700028E10Rik	ENSMUSG00000097321	0.13966	0.25771	0.515602	|	0.132408	0.998678	0.478896	||	0.345381	1.81646	1.76825	|	0.564269	6.4206	7.28022	||	1.13717	1.57489	1.33262	|	1.40732	2.0843	1.42842	||	1.24828	0.942843	1.10621	|	1.24844	1.49867	0.746905	||
1700028I16Rik	ENSMUSG00000056821	0	0	0	|	0	0	0	||	0	0	0.026851	|	0	0	0	||	0.081772	0.050984	0.133998	|	0.097154	0.103428	0.154694	||	0	0.020418	0.169269	|	0.025432	0	0	||
1700028J19Rik	ENSMUSG00000038782	0.067867	0.129751	0.220728	|	0.093667	0	0	||	0.237378	0.64461	0.424308	|	0.24526	0.635966	1.18152	||	2.51579	2.47307	2.20753	|	1.9829	1.96634	2.50226	||	2.51135	2.52343	2.15672	|	2.8883	2.65517	1.34586	||
1700028K03Rik	ENSMUSG00000089798	0.004114	0.006527	0.039396	|	0.026631	0.050585	0.00647	||	0.044018	0.064611	0.059797	|	0.018196	0.192736	0.088807	||	0.066664	0.192499	0.093723	|	0.106991	0.109299	0.076816	||	0.015145	0.032962	0.193728	|	0.014433	0.032666	0.105075	||
1700028M03Rik	ENSMUSG00000101334	0	0	0	|	0	0	0	||	0	0	0	|	0	0	0	||	0	0.084441	0	|	0	0	0	||	0	0	0	|	0	0	0	||
1700028N14Rik	ENSMUSG00000078635	0	0	0.159257	|	0.020823	0.106881	0.088475	||	0.189262	0.846293	1.19064	|	0.250194	1.14716	1.19906	||	0	0.086375	0	|	0.118141	0	0	||	0.108523	0.159953	0.161734	|	0	0	0.083503	||
1700028P14Rik	ENSMUSG00000033053	0	0	0	|	0	0	0	||	0	0	0	|	0	0	0	||	1.94924	0.866481	1.14255	|	0.967442	0.994337	1.22483	||	1.80682	2.067	1.6075	|	1.77316	1.60196	1.88317	||
1700028P15Rik	ENSMUSG00000086823	0.012912	0	0.010086	|	0.004058	0.018117	0.006083	||	0.005485	0.021362	0	|	0.003808	0.013748	0.021327	||	0.022172	0.020367	0.022189	|	0.067224	0.03128	0.048382	||	0.006956	0.032456	0.008834	|	0.015078	0.031785	0.038786	||
1700029B22Rik	ENSMUSG00000100759	0	0	0	|	0	0	0	||	0	0	0	|	0	0	0	||	0	0	0	|	0	0	0	||	0	0	0	|	0	0	0	||
1700029B24Rik	ENSMUSG00000102834	0	0	0	|	0	0	0	||	0.025598	0	0	|	0	0	0	||	0	0	0	|	0	0	0	||	0	0	0	|	0	0	0	||
1700029E06Rik	ENSMUSG00000100557	0	0	0	|	0.071453	0.046675	0.013972	||	0.011862	0.032406	0.035062	|	0.018237	0.19878	0.194982	||	0.06037	0.033917	0	|	0.057943	0	0	||	0.034738	0	0.13382	|	0	0.051254	0	||
1700029F12Rik	ENSMUSG00000052075	0.014735	0.024523	0	|	0.013068	0.10373	0	||	0	0.018585	0	|	0.010582	0.192225	0	||	0.090233	0.043056	0.038827	|	0.02656	0	0.055296	||	0	0.092563	0	|	0	0.042277	0.081273	||
1700029H14Rik	ENSMUSG00000031452	0	0	0	|	0	0.123036	0.01865	||	0.137406	0.519839	0.638077	|	0.146237	1.37475	1.01475	||	0	0	0	|	0.115642	0	0	||	0.060257	0	0.024471	|	0.05658	0.094389	0	||
1700029I15Rik	ENSMUSG00000044916	0.327476	0.175476	0.682722	|	0.573717	1.00754	0.130715	||	0.280377	0.867279	0.824004	|	0.219179	1.5123	1.21983	||	3.05709	2.92972	2.01069	|	3.02413	3.09991	2.63586	||	2.50926	2.14418	3.63748	|	3.53254	2.35598	2.68423	||
1700029J03Rik	ENSMUSG00000099968	0	0	0	|	0	0	0	||	0	0	0	|	0.01693	0	0	||	0	0	0	|	0	0	0	||	0	0	0	|	0.125225	0	0	||
1700029J07Rik	ENSMUSG00000071103	0.056097	0.184617	0.160087	|	0.092683	0.231202	0.086885	||	0.102014	0.308901	0.30623	|	0.055008	0.421053	0.271441	||	3.62282	3.45473	3.53486	|	3.4074	4.1173	3.50186	||	1.99922	2.39832	3.69279	|	2.18868	2.37147	1.97335	||
1700029M03Rik	ENSMUSG00000101189	0	0	0	|	0	0	0	||	0.043559	0.378295	0.248467	|	0	0	0.17234	||	0	0	0	|	0	0	0	||	0	0	0	|	0	0	0	||
1700029M20Rik	ENSMUSG00000086788	0	0	0	|	0	0	0	||	0.002607	0	0.026904	|	0.053544	0.337474	0.296322	||	0.046571	0.029267	0.030233	|	0.071277	0.047342	0.038516	||	0	0	0.051553	|	0.029632	0.021466	0.006883	||
1700029N11Rik	ENSMUSG00000098144	0	0	0	|	0	0	0	||	0.037926	0.049038	0	|	0	0	0.154247	||	0	0	0	|	0	0	0	||	0	0	0	|	0	0	0	||
1700029P11Rik	ENSMUSG00000061633	0	0	0	|	0	0	0	||	0	0	0	|	0.011683	0	0	||	0.025038	0	0.016919	|	0	0	0	||	0	0	0	|	0	0	0	||
1700030A11Rik	ENSMUSG00000085333	0	0	0	|	0	0	0	||	0	0	0	|	0	0	0	||	0	0.087234	0.042213	|	0.162093	0	0.075234	||	0.084769	0	0.111452	|	0.029549	0	0.026825	||
1700030C10Rik	ENSMUSG00000091071	0.014839	0.01147	0.023102	|	0	0	0	||	0	0.018817	0.040156	|	0.012151	0.115352	0.026788	||	0	0.063101	0	|	0	0	0	||	0	0	0	|	0	0	0	||
1700030C10Rik	ENSMUSG00000099759	0	0.153311	0.10656	|	0.097929	0.148183	0.053364	||	0.029015	0.261949	0.13261	|	0.041019	0.368774	0.532589	||	1.06755	0.938278	0.126721	|	2.62616	1.1876	0.159085	||	2.12407	1.98456	2.04596	|	1.94875	1.95713	1.65734	||
1700030C12Rik	ENSMUSG00000086459	0.046175	0	0	|	0	0.093569	0	||	0	0	0	|	0	0	0	||	0.074657	0.243762	0.654465	|	0.309172	0.507725	0.811038	||	0.421921	0.052066	0.194865	|	0.344664	0.416658	0.293259	||
1700030C14Rik	ENSMUSG00000087148	0	0	0	|	0.026261	0.025352	0	||	0	0.094708	0	|	0.017728	0	0.04732	||	0.460701	0.075521	0.344516	|	0.468433	0.13813	0.093221	||	0.908732	0.287974	0.232424	|	0.465667	0.263143	0.270642	||
1700030E10Rik	ENSMUSG00000112619	0	0	0	|	0	0	0	||	0	0	0	|	0.020759	0	0	||	0	0	0	|	0	0	0	||	0.042668	0	0	|	0	0	0	||
1700030F04Rik	ENSMUSG00000099869	0	0	0	|	0	0	0	||	0	0	0.12594	|	0	0	0	||	0.08479	0	0.29057	|	0	0	0.158989	||	0.074542	0	0	|	0	0.235124	0	||
1700030I03Rik	ENSMUSG00000103387	0	0	0	|	0.013867	0	0	||	0.009549	0	0	|	0	0	0	||	0.027493	0	0	|	0	0	0	||	0	0	0	|	0	0	0	||
1700030J22Rik	ENSMUSG00000031847	0.025007	0.025011	0	|	0.008165	0.071547	0.012375	||	0.011968	0.057741	0.054836	|	0.012934	0.050968	0.037377	||	1.95771	2.7953	2.57154	|	2.53418	3.012	2.34261	||	1.8929	1.51692	1.98123	|	2.27171	1.53925	1.03362	||
1700030K09Rik	ENSMUSG00000052794	0.178392	0.248476	0.482783	|	0.229862	0.25905	0.114076	||	0.702243	2.30237	1.33212	|	0.711104	0.808372	0.781763	||	6.07646	5.78122	5.38583	|	5.9196	6.88806	5.20072	||	6.7573	5.38222	5.15773	|	7.17064	6.23006	3.27603	||
1700030L20Rik	ENSMUSG00000099508	0	0	0	|	0	0	0	||	0.0106	0	0	|	0	0	0	||	0	0	0.047312	|	0.029094	0	0	||	0	0.026688	0.038629	|	0	0	0.117535	||
1700030L22Rik	ENSMUSG00000113179	0	0	0	|	0	0	0	||	0	0	0	|	0	0	0	||	0	0	0	|	0	0	0	||	0	0	0	|	0	0	0	||
1700030M09Rik	ENSMUSG00000097424	0.018563	0.013174	0	|	0	0	0	||	0	0	0	|	0	0	0.060229	||	0.054679	0	0.088505	|	0.072139	0.051062	0.045382	||	0.024142	0.061954	0.162987	|	0	0.07567	0	||
1700030N03Rik	ENSMUSG00000100969	0.104344	0.040277	0.324049	|	0.092252	0.307443	0.185389	||	0.110002	1.04524	0.523427	|	0.205115	1.64044	0.100874	||	0.255259	0.100174	0.161746	|	0.018766	0.154161	0	||	0	0.189264	0	|	0.080419	0.118393	0.071312	||
1700030N18Rik	ENSMUSG00000106800	0	0.036412	0.033893	|	0.014487	0.116998	0.009915	||	0.040929	0.103276	0.028423	|	0.015025	0.222341	0.16383	||	0.09038	0.083138	0.066319	|	0	0.133466	0.024661	||	0.053603	0.06614	0.035739	|	0.085276	0	0	||
1700030O20Rik	ENSMUSG00000100198	0	0	0	|	0	0	0	||	0.0234	0.058084	0	|	0	0	0.185955	||	0	0	0	|	0	0	0	||	0	0	0	|	0	0	0	||
1700031A10Rik	ENSMUSG00000092239	0	0	0	|	0	0	0	||	0	0	0.048799	|	0	0	0	||	0	0	0	|	0	0	0	||	0	0	0	|	0	0	0	||
1700031F05Rik	ENSMUSG00000032894	0	0	0	|	0	0.040139	0.011582	||	0	0	0	|	0	0	0	||	0	0	0	|	0	0	0	||	0	0	0	|	0	0	0	||
1700031F10Rik	ENSMUSG00000047046	0	0	0	|	0	0	0	||	0.020074	0	0	|	0	0	0	||	0	0	0	|	0	0	0	||	0	0	0	|	0	0	0	||
1700031L13Rik	ENSMUSG00000099863	0	0	0	|	0	0	0	||	0	0	0	|	0	0	0	||	0	0	0	|	0	0	0	||	0	0	0	|	0.048305	0	0	||
1700031M16Rik	ENSMUSG00000099353	0	0	0	|	0	0	0	||	0	0.024041	0.026179	|	0.013754	0	0.037414	||	0.082144	0	0.067019	|	0	0	0.053621	||	0	0.139228	0	|	0	0.25796	0	||
1700031P21Rik	ENSMUSG00000100315	0.030839	0	0.046802	|	0	0.11456	0	||	0.076647	0.29839	0.313639	|	0.053873	0.320447	0.115113	||	0	0.186287	0	|	0.085647	0.059668	0	||	0	0.072247	0	|	0.101222	0	0.079701	||
1700034B16Rik	ENSMUSG00000097302	0	0	0	|	0	0	0	||	0	0	0	|	0	0.159611	0	||	0	0	0	|	0	0	0	||	0	0	0	|	0	0	0	||
1700034E13Rik	ENSMUSG00000024532	0	0	0	|	0	0	0	||	0	0	0	|	0	0	0	||	0	0	0	|	0	0	0	||	0.076041	0	0	|	0	0	0	||
1700034G24Rik	ENSMUSG00000097962	0	0	0	|	0	0	0	||	0	0	0	|	0	0	0	||	0.054429	0	0	|	0	0	0	||	0.074716	0	0.068882	|	0.023538	0	0.255248	||
1700034H15Rik	ENSMUSG00000055833	0.126668	0.074445	0.103867	|	0.105343	0.113526	0.062936	||	0.129021	0.847416	0.67903	|	0.19699	1.30429	1.19549	||	0.836866	1.11474	0.813148	|	2.15944	1.72304	0.794506	||	0.854596	2.79744	1.42496	|	1.87931	1.29259	0.624169	||
1700034I23Rik	ENSMUSG00000074619	0.020214	0	0.026061	|	0.010516	0	0	||	0	0	0	|	0	0.018448	0	||	0.010207	0.018707	0.015242	|	0.009257	0.029263	0.032952	||	0	0.045218	0.049204	|	0.03966	0.028219	0.033284	||
1700034J04Rik	ENSMUSG00000103287	0	0	0	|	0	0	0	||	0	0	0	|	0	0	0	||	0	0	0	|	0	0	0	||	0	0	0	|	0	0	0	||
1700034J05Rik	ENSMUSG00000040163	0.013948	0	0	|	0.042194	0.005647	0.002848	||	0.017145	0.062743	0.029719	|	0.021631	0.053779	0.165463	||	0.011689	0.007078	0	|	0	0	0.019218	||	0.043443	0	0.014196	|	0	0	0.050509	||
1700034K08Rik	ENSMUSG00000100294	0	0.030319	0	|	0.030285	0	0	||	0.03823	0.305116	0.16616	|	0.055613	0.117789	0.652441	||	0	0	0	|	0	0	0	||	0	0	0	|	0	0.097344	0	||
1700034P13Rik	ENSMUSG00000097893	0.883109	0.652418	1.54071	|	0.98439	1.30806	0.509261	||	0.564741	4.9253	7.78287	|	0.51564	5.55783	6.58232	||	2.37179	2.10117	1.50116	|	1.51768	4.12087	0.73283	||	1.04601	1.66866	1.54131	|	0.928285	1.6828	1.46666	||
1700036A12Rik	ENSMUSG00000095956	0	0	0	|	0	0	0	||	0.017152	0.022993	0.024982	|	0.012804	0	0	||	0.038856	0.532717	0.072907	|	0.04644	0.112118	0.086244	||	0	0.096871	0.162794	|	0.037011	0.053745	0	||
1700036G14Rik	ENSMUSG00000099995	0	0.063249	0	|	0	0	0.113043	||	0	0	0.124448	|	0	0.123807	0	||	0.306195	0.141773	0.267549	|	0.331597	0.32126	0.554144	||	0.195651	0.610259	0.265024	|	0.424402	0.62952	0.260818	||
1700036O09Rik	ENSMUSG00000086185	0	0	0	|	0	0	0	||	0	0	0	|	0	0	0	||	0	0	0	|	0	0	0	||	0	0	0	|	0	0	0	||
1700037C06Rik	ENSMUSG00000085542	0	0	0	|	0	0	0	||	0	0	0	|	0	0	0	||	0.033244	0	0	|	0	0	0	||	0	0	0	|	0	0	0	||
1700037C18Rik	ENSMUSG00000005983	0.053509	0.055325	0.123411	|	0.217791	0.259784	0.088275	||	0.794448	1.19719	1.59615	|	0.734148	2.08972	2.38519	||	9.1395	9.39294	9.47931	|	8.27691	7.67287	9.0651	||	9.27188	8.21499	10.7342	|	10.6291	8.50692	14.362	||
1700037F03Rik	ENSMUSG00000114125	0	0.076425	0	|	0.124742	0	0.090081	||	0.040426	0	0	|	0	0.496326	0	||	0	0	0	|	0	0	0	||	0	0	0.173354	|	0	0	0.119118	||
1700037F24Rik	ENSMUSG00000097540	0	0	0.025505	|	0	0.015428	0.008298	||	0.022253	0.077918	0.063359	|	0.023111	0.041077	0.028845	||	0.046979	0.023074	0	|	0.041792	0	0.019477	||	0.063381	0.03533	0	|	0.044463	0.032234	0	||
1700037H04Rik	ENSMUSG00000027327	0.161932	0.231636	0.427207	|	0.37769	0.793085	0.355881	||	7.2128	15.2918	12.8337	|	9.27572	29.3814	37.9971	||	107.623	117.769	134.589	|	111.789	125.969	124.787	||	139.607	130.612	116.959	|	148.984	137.803	123.476	||
1700039E22Rik	ENSMUSG00000092369	0	0	0	|	0	0	0	||	0	0	0	|	0	0	0	||	0	0	0	|	0	0	0.035424	||	0	0	0	|	0	0	0.119319	||
1700039I01Rik	ENSMUSG00000102536	0	0	0	|	0	0	0	||	0	0	0	|	0	0	0	||	0.09079	0.086835	0	|	0	0.049893	0.0778	||	0	0	0.114166	|	0.253057	0	0	||
1700039M10Rik	ENSMUSG00000097933	0.066117	0	0	|	0	0	0	||	0	0	0	|	0.099407	0.18161	0.311043	||	0.537901	0.076676	0.521756	|	0.246052	0.064972	0.401841	||	0	0.30828	0.418844	|	0.085812	0.852069	0.343013	||
1700039M15Rik	ENSMUSG00000104086	0	0	0	|	0	0	0	||	0	0	0	|	0	0	0	||	0	0	0	|	0	0	0	||	0	0	0	|	0	0	0	||
1700040D17Rik	ENSMUSG00000097515	0.011163	0.075955	0.041634	|	0.060989	0.071822	0.025372	||	0.044405	0.357694	0.362489	|	0.063887	0.18237	0.78225	||	1.76173	1.61914	1.82554	|	1.57983	1.65578	1.91664	||	2.58061	2.48401	2.37419	|	3.07998	2.48766	2.42168	||
1700040E09Rik	ENSMUSG00000113997	0	0	0	|	0	0	0	||	0	0	0	|	0	0	0	||	0	0	0	|	0	0	0	||	0	0	0	|	0	0	0	||
1700040F15Rik	ENSMUSG00000100667	0	0	0	|	0	0	0	||	0	0	0	|	0	0	0	||	0	0	0	|	0	0	0	||	0	0	0	|	0	0	0	||
1700040F17Rik	ENSMUSG00000101568	0	0	0	|	0	0	0	||	0	0	0	|	0	0	0	||	0	0	0	|	0	0	0	||	0	0	0	|	0	0	0	||
1700040K01Rik	ENSMUSG00000103840	0	0	0	|	0	0	0	||	0	0	0	|	0	0	0	||	0.49532	0.368701	0.129555	|	0.085839	0.115436	0	||	0.338994	0.644338	1.11326	|	0.647101	0.136185	0.16011	||
1700040L08Rik	ENSMUSG00000107406	0.025305	0	0.046505	|	0.032316	0.105104	0.029255	||	0.141031	0	0.070262	|	0.102869	0.405347	0	||	0.221143	0	0.145302	|	0.324026	0	0.113841	||	0.133514	0.210716	0.168919	|	0.140843	0.201343	0.216107	||
1700041C23Rik	ENSMUSG00000100282	0	0	0	|	0	0.152188	0	||	0	0	0	|	0	0	0	||	0	0	0	|	0	0	0	||	0	0	0	|	0	0	0	||
1700041G16Rik	ENSMUSG00000054822	0	0	0.034046	|	0	0.010002	0	||	0.017715	0.096781	0.296355	|	0.01879	0.048983	0.054199	||	0.137788	0.192976	0.100376	|	0.099276	0.255753	0.392973	||	0.543655	0.215815	0.365254	|	0.231797	0.150883	0.620686	||
1700041I07Rik	ENSMUSG00000104845	0	0	0.097643	|	0	0	0	||	0	0	0	|	0	0	0	||	0	0	0	|	0	0	0	||	0	0	0	|	0	0	0	||
1700041M05Rik	ENSMUSG00000087010	0	0	0	|	0	0	0	||	0	0	0	|	0	0	0	||	0	0	0	|	0	0	0	||	0	0	0	|	0	0	0	||
1700041M19Rik	ENSMUSG00000100857	0	0	0	|	0.012918	0	0	||	0	0	0	|	0	0	0	||	0	0	0	|	0	0	0	||	0	0	0	|	0	0	0	||
1700042D02Rik	ENSMUSG00000105991	0	0	0	|	0	0	0	||	0.042795	0.099295	0.355369	|	0	0	0.162147	||	0	0	0	|	0	0	0	||	0	0	0.152551	|	0	0	0	||
1700042G07Rik	ENSMUSG00000078593	0	0	0	|	0	0	0	||	0	0	0	|	0.01184	0	0.149657	||	0	0	0	|	0	0	0	||	0	0	0	|	0	0	0	||
1700042G15Rik	ENSMUSG00000087044	0	0	0	|	0	0	0	||	0	0	0	|	0	0	0	||	0	0	0	|	0	0	0	||	0	0	0	|	0	0	0	||
1700042O05Rik	ENSMUSG00000112878	0	0	0	|	0	0	0	||	0	0	0	|	0	0	0	||	0	0	0	|	0	0	0	||	0	0	0	|	0	0	0	||
1700042O10Rik	ENSMUSG00000086391	0.009154	0	0	|	0	0	0	||	0.015496	0.106337	0.02278	|	0.011054	0.217775	0.095418	||	0	0.095707	0.018185	|	0	0	0.04142	||	0	0	0.030583	|	0.073878	0	0	||
1700044C05Rik	ENSMUSG00000099911	0	0	0	|	0	0	0	||	0.012058	0	0	|	0	0	0	||	0	0	0	|	0	0	0	||	0	0	0	|	0	0	0.028899	||
1700044K03Rik	ENSMUSG00000100297	0	0	0	|	0	0	0	||	0	0	0	|	0	0	0	||	0	0	0	|	0	0	0	||	0	0	0	|	0	0	0	||
1700045H11Rik	ENSMUSG00000078492	0.057572	0.032681	0.035602	|	0.103067	0.03983	0.085683	||	0	0	0	|	0	0	0	||	0	0	0	|	0	0	0	||	0	0	0	|	0	0	0	||
1700045I11Rik	ENSMUSG00000104526	0	0.03303	0.034016	|	0.096678	0	0.051274	||	0.018953	0.215345	0.177426	|	0	0.277658	0.083982	||	0	0.16713	0.048659	|	0.070671	0	0.070609	||	0.135718	0	0	|	0.151668	0	0	||
1700046C09Rik	ENSMUSG00000085561	0	0	0	|	0.027344	0	0	||	0	0	0	|	0	0	0	||	0	0	0	|	0	0	0	||	0	0	0	|	0	0	0	||
1700047A11Rik	ENSMUSG00000085437	0	0.139019	0	|	0	0	0.031414	||	0.014894	0.035363	0	|	0	0.149137	0.10526	||	0	0	0.030352	|	0.119	0	0	||	0	0.034734	0	|	0.044585	0.062566	0	||
1700047F07Rik	ENSMUSG00000085549	0	0	0	|	0	0	0	||	0.165136	0.050626	0.413223	|	0.168805	0	0.265873	||	8.4542	7.46216	8.90058	|	4.92584	4.28318	6.90508	||	6.9805	8.55303	7.44646	|	5.91103	7.90976	5.63442	||
1700047G03Rik	ENSMUSG00000099349	0	0	0.047134	|	0.017826	0	0	||	0.032174	0.092361	0.135111	|	0.016029	0.312093	0.138323	||	0	0	0	|	0	0	0	||	0	0.05409	0	|	0	0	0	||
1700047G07Rik	ENSMUSG00000110717	0	0	0.051811	|	0	0	0.070416	||	0.032485	0.135886	0.076187	|	0	0.301732	0.109615	||	0.190058	0	0	|	0	0	0.073909	||	0.167619	0.14204	0.139917	|	0.036279	0	0.076967	||
1700047I17Rik1	ENSMUSG00000095595	0.191644	0.359814	0.529538	|	0.437417	0.636078	0.486724	||	0.770322	2.36575	2.1823	|	1.22933	2.27216	4.21702	||	14.9633	28.0007	18.9155	|	20.7554	32.1015	25.3132	||	10.3702	7.19005	9.38769	|	10.9802	8.0197	6.31453	||
1700047I17Rik2	ENSMUSG00000094103	0	2e-06	0	|	0.000957	0.004724	0	||	0	0	0.000313	|	0	1.2824	0	||	0	0	0	|	0	0	0	||	0	0	0	|	0	0	0	||
1700047K16Rik	ENSMUSG00000087347	0.012646	0.018285	0	|	0.03388	0.112749	0.01125	||	0.068662	0.029877	0	|	0.144037	0.839673	0.274704	||	0.831783	0.421121	0.404914	|	1.44411	0.667271	1.56886	||	0.721558	0.904939	0.763588	|	0.592833	0.616335	1.15103	||
1700047L14Rik	ENSMUSG00000101762	0	0	0	|	0	0	0	||	0	0	0	|	0	0	0	||	0	0	0	|	0	0	0	||	0	0	0	|	0	0	0	||
1700047M11Rik	ENSMUSG00000100147	0.093456	0.245994	0.40587	|	0.363017	0.317402	0.094168	||	1.0596	7.72924	7.03905	|	0.344026	0.689967	8.46066	||	9.58426	8.42768	14.4777	|	2.46762	4.13662	6.35523	||	11.7492	13.7223	10.4592	|	12.6417	14.3149	9.74503	||
1700047N06Rik	ENSMUSG00000102356	0	0	0	|	0	0	0	||	0	0	0	|	0	0	0	||	0	0	0	|	0	0	0	||	0	0	0	|	0	0	0	||
1700047O18Rik	ENSMUSG00000109594	0	0	0	|	0	0	0	||	0	0	0	|	0	0	0	||	0	0	0	|	0	0	0	||	0	0	0	|	0	0	0	||
1700048F04Rik	ENSMUSG00000105274	0	0	0	|	0	0	0	||	0	0	0	|	0	0	0	||	0.753404	0.306905	0.36613	|	0.174968	0.166955	0.20397	||	0.381828	0.497857	0.562233	|	0.455584	0.193051	0.351619	||
1700048M11Rik	ENSMUSG00000085637	0	0	0	|	0	0	0	||	0	0	0	|	0	0	0.109791	||	0.09079	0	0	|	0	0	0	||	0.083584	0	0	|	0	0.127042	0	||
1700048O20Rik	ENSMUSG00000043773	0.289892	0.442007	0.898496	|	0.631327	1.17793	1.02265	||	1.50579	3.20273	3.80749	|	3.08153	3.85029	3.96846	||	19.7426	13.8503	18.8353	|	23.7075	14.8217	19.0776	||	22.5592	25.8447	23.362	|	22.7637	30.3295	25.206	||
1700048P04Rik	ENSMUSG00000112333	0	0	0	|	0	0	0	||	0	0	0	|	0	0	0	||	0	0	0	|	0	0	0	||	0	0	0	|	0	0	0	||
1700049E15Rik	ENSMUSG00000085077	0	0.035844	0	|	0	0	0	||	0	0	0	|	0	0	0	||	0	0	0	|	0	0	0	||	0	0	0	|	0	0	0	||
1700049E17Rik1	ENSMUSG00000079271	0	0	0	|	0	0	0	||	0	0	0	|	0	0	0	||	0	0	0	|	0	0	0	||	0	0	0	|	0	0.004436	0	||
1700049E17Rik2	ENSMUSG00000090440	0	0	0	|	0	0	0	||	0	0	0	|	0	0	0	||	0	0	0	|	0.618137	0	0	||	0.161303	0.261405	0	|	0	0.223749	0.040272	||
1700049E22Rik	ENSMUSG00000101553	0	0	0	|	0	0	0	||	0	0	0	|	0	0	0	||	0	0	0	|	0	0	0	||	0	0	0	|	0	0	0	||
1700049J03Rik	ENSMUSG00000011052	0	0	0	|	0	0	0	||	0.031988	0.087037	0	|	0	0	0.28068	||	0.67308	0.730674	0.307315	|	1.35318	0.271911	0.625884	||	0.860229	1.45956	0.78519	|	0.618623	1.07361	1.44993	||
1700049L16Rik	ENSMUSG00000043859	0	0	0	|	0	0	0	||	0	0	0	|	0	0	0	||	0	0	0	|	0	0	0	||	0	0	0	|	0	0	0	||
1700051A21Rik	ENSMUSG00000086951	0	0	0.013688	|	0	0	0.007834	||	0	0.071807	0.038833	|	0.009611	0.035838	0.033314	||	0.048028	0.030622	0	|	0.102738	0.009858	0.079406	||	0.070558	0.117467	0.037385	|	0.018554	0	0.089406	||
1700051K13Rik	ENSMUSG00000108263	0	0	0	|	0	0	0	||	0	0	0	|	0	0	0	||	0	0	0	|	0	0	0	||	0	0	0	|	0	0	0	||
1700051O22Rik	ENSMUSG00000103341	0	0	0.063876	|	0	0	0	||	0	0.051226	0	|	0	0	0	||	0	0	0	|	0	0	0	||	0	0	0	|	0	0	0.065128	||
1700052H01Rik	ENSMUSG00000105297	0	0.047474	0	|	0	0	0	||	0.037013	0.070971	0.067216	|	0	0.133157	0	||	0	0	0	|	0	0	0	||	0	0	0	|	0	0	0	||
1700052I22Rik	ENSMUSG00000101912	0	0	0	|	0	0	0	||	0	0	0	|	0	0	0	||	0	0	0	|	0	0	0	||	0	0	0	|	0	0	0	||
1700052K11Rik	ENSMUSG00000099681	0.149231	0.106898	0.533931	|	0.29276	0.354251	0.257632	||	0.377721	1.11524	0.997502	|	0.59792	1.87907	2.07722	||	3.77968	4.3802	2.74784	|	4.40256	5.02431	2.89179	||	3.88327	3.53047	4.06654	|	4.46372	3.80859	2.69752	||
1700054A03Rik	ENSMUSG00000099988	0	0	0	|	0	0	0	||	0	0	0	|	0	0.089722	0	||	0	0	0	|	0	0	0.17567	||	0	0.040851	0	|	0.102798	0	0	||
1700054K02Rik	ENSMUSG00000097001	0	0	0	|	0	0	0	||	0	0	0	|	0	0	0	||	0	0	0	|	0	0	0	||	0	0	0	|	0	0	0	||
1700054K19Rik	ENSMUSG00000100219	0	0	0	|	0	0	0	||	0	0	0	|	0	0	0	||	0	0	0	|	0	0	0	||	0	0	0	|	0	0	0	||
1700054M17Rik	ENSMUSG00000085889	0	0	0	|	0	0	0	||	0	0	0	|	0	0	0	||	0	0	0.219193	|	0	0	0.160942	||	0.181472	0.073311	0	|	0	0	0	||
1700054O05Rik	ENSMUSG00000111753	0	0	0	|	0	0	0	||	0.042707	0.160357	0.13679	|	0	0.097613	0.18546	||	0.054988	0	0	|	0.095891	0.067436	0.269543	||	0	0	0.197071	|	0	0.154521	0	||
1700054O19Rik	ENSMUSG00000104183	0.030767	0.085371	0.232582	|	0.047573	0.180923	0.118235	||	0.19981	0.550476	0.660646	|	0.234663	1.21107	1.06195	||	0.247724	0.267194	0.074915	|	0.198126	0.260008	0.166359	||	0.055068	0.195377	0.232473	|	0.168777	0.246118	0.024288	||
1700055C04Rik	ENSMUSG00000093616	0	0	0	|	0	0	0	||	0	0.527189	0	|	0.061351	0	0.662395	||	0	0	0	|	0	0	0	||	0	0	0	|	0	0	0	||
1700055D18Rik	ENSMUSG00000070997	0.09159	0.139736	0.2068	|	0.100695	0.12702	0.08581	||	0.145459	0.353874	0.217898	|	0.140579	0.422655	0.432805	||	0.198608	0.308134	0.384657	|	0.590274	0.561245	0.376674	||	0.247933	0.407842	0.56039	|	0.353801	0.389367	0.06827	||
1700056E22Rik	ENSMUSG00000044854	0.01223	0.058953	0	|	0.066854	0.183874	0.026557	||	0.058976	0.314572	0.2251	|	0.072858	0.411282	0.178869	||	0.121548	0.475994	0.527675	|	0.107166	0.322329	0.134544	||	0.162869	0.087815	0.428782	|	0.341852	0.267851	0.561128	||
1700056N10Rik	ENSMUSG00000084792	0.092296	0.220818	0.281407	|	0.310458	0.519044	0.150628	||	0.64083	3.22052	3.10657	|	0.651385	7.05687	4.601	||	3.09317	2.63229	2.85511	|	3.5126	2.48101	3.54352	||	2.50499	2.44765	1.71549	|	1.72904	1.99336	1.27328	||
1700057G04Rik	ENSMUSG00000074139	0.015256	0.126706	0.175417	|	0.060473	0.058413	0.062342	||	0.078837	0.254917	0.519215	|	0.060607	0.40659	0.63551	||	0.048684	0.226343	0.067527	|	0.042598	0	0.039057	||	0	0.051526	0	|	0.050809	0	0	||
1700057H15Rik	ENSMUSG00000084757	0	0	0.05801	|	0	0	0	||	0	0.040418	0	|	0	0	0.061158	||	0.189614	0.224664	0.127214	|	0.153034	0	0	||	0	0.138406	0	|	0	0.330369	0	||
1700057H21Rik	ENSMUSG00000086007	0	0	0	|	0	0	0	||	0	0	0.122853	|	0	0	0	||	0	0.125911	0	|	0	0	0	||	0	0	0	|	0.074619	0	0	||
1700058P15Rik	ENSMUSG00000089636	0	0	0	|	0	0	0.030297	||	0.023485	0	0.076672	|	0	0	0	||	0	0	0	|	0	0	0	||	0	0	0	|	0	0	0	||
1700060C16Rik	ENSMUSG00000086887	0	0.02689	0.030948	|	0	0	0	||	0	0	0	|	0.025824	0	0	||	0	0	0	|	0	0	0	||	0	0	0	|	0	0	0	||
1700060C20Rik	ENSMUSG00000078957	0	0	0	|	0	0	0	||	0	0	0	|	0	0	0	||	0	0.057723	0	|	0	0	0.050458	||	0.053333	0.04552	0.072664	|	0.232043	0.254875	0.206202	||
1700060J05Rik	ENSMUSG00000084970	0	0	0	|	0.051507	0	0	||	0	0	0	|	0	0	0.031078	||	0	0	0	|	0.021203	0	0	||	0	0	0	|	0.045704	0.03314	0	||
1700060O08Rik	ENSMUSG00000099407	0	0	0	|	0	0	0	||	0	0	0	|	0	0	0	||	0	0	0	|	0	0	0	||	0	0	0	|	0	0	0	||
1700061E17Rik	ENSMUSG00000102060	0.019436	0	0.080419	|	0.052078	0.095201	0	||	0	0	0	|	0	0.042755	0	||	0	0	0.053974	|	0	0.049769	0	||	0.045041	0	0	|	0.023563	0	0	||
1700061E18Rik	ENSMUSG00000085759	0	0	0	|	0.050157	0	0	||	0	0	0	|	0	0	0	||	0.065991	0	0.046812	|	0.058164	0	0	||	0.112517	0	0	|	0.061017	0.179221	0	||
1700061F12Rik	ENSMUSG00000085580	0	0	0	|	0	0	0	||	0	0	0	|	0	0	0	||	0	0	0	|	0	0	0	||	0	0	0	|	0	0	0	||
1700061G19Rik	ENSMUSG00000024209	0.003478	0	0	|	0	0.005397	0	||	0.016704	0.04295	0.015582	|	0.016021	0.04488	0.076241	||	0.20109	0.129271	0.127981	|	0.165818	0.186416	0.246902	||	0.163981	0.264037	0.322399	|	0.219606	0.138361	0.251418	||
1700061H18Rik	ENSMUSG00000084948	0	0	0	|	0	0	0	||	0	0	0	|	0	0.112483	0	||	0	0	0	|	0	0	0	||	0	0	0	|	0	0.091694	0	||
1700061I17Rik	ENSMUSG00000028009	0.014396	0.042889	0.076925	|	0.012429	0	0.026725	||	0	0.021689	0	|	0	0	0	||	0	0.023708	0	|	0	0.008834	0	||	0	0	0	|	0	0	0	||
1700061J23Rik	ENSMUSG00000086366	0	0	0	|	0	0	0	||	0	0	0	|	0	0	0	||	0	0	0.048127	|	0	0	0	||	0.130377	0.109994	0	|	0.281345	0	0	||
1700061N14Rik	ENSMUSG00000110464	0	0	0	|	0	0	0	||	0	0	0	|	0	0	0	||	0	0	0	|	0.166176	0	0	||	0	0	0	|	0	0	0	||
1700062C10Rik	ENSMUSG00000114390	0.04582	0.228497	0.043218	|	0.115204	0.038135	0.006136	||	0.042666	0.537126	0.361283	|	0.057703	0.427318	0.16128	||	0.049973	0.014962	0	|	0.015098	0	0.013525	||	0.016241	0.075223	0.147494	|	0.016871	0	0.012854	||
1700063A18Rik	ENSMUSG00000100062	0	0	0	|	0	0	0	||	0	0	0	|	0	0	0	||	0	0	0	|	0	0	0	||	0	0	0	|	0	0	0	||
1700063D05Rik	ENSMUSG00000100837	0.056838	0.066304	0.105438	|	0.093903	0.120019	0.039575	||	0.065554	0.396674	0.398254	|	0.080344	0.999532	0.223197	||	1.66445	2.09488	3.3577	|	0.661156	1.88452	2.0818	||	2.35049	2.59541	3.15576	|	2.84951	1.57587	3.96026	||
1700063H04Rik	ENSMUSG00000040657	0	0	0	|	0	0	0	||	0.109777	0.053286	0.174598	|	0.145725	0.231722	0.082969	||	0	0	0	|	0	0	0	||	0	0	0	|	0	0	0	||
1700063H06Rik	ENSMUSG00000099266	0	0	0	|	0	0	0	||	0	0	0	|	0	0	0	||	0	0	0	|	0	0	0	||	0	0	0	|	0	0	0	||
1700063I16Rik	ENSMUSG00000103463	0	0	0	|	0	0	0	||	0	0	0	|	0	0	0	||	0.119606	0.054994	0.24484	|	0.156052	0.215781	0	||	0.052444	0.044454	0.070857	|	0.113016	0.167969	0.050187	||
1700063K16Rik	ENSMUSG00000102036	0	0	0	|	0	0	0	||	0	0.026851	0	|	0.027888	0	0	||	0	0	0	|	0	0	0	||	0	0	0	|	0	0	0	||
1700063O14Rik	ENSMUSG00000101978	0.020281	0	0	|	0	0	0	||	0	0	0	|	0	0	0	||	0	0	0	|	0	0	0	||	0	0	0	|	0	0	0	||
1700064H15Rik	ENSMUSG00000082766	0	0	0	|	0	0.073513	0.077916	||	0.128238	0.400366	0.947852	|	0.174049	0.647906	0.810737	||	0.887483	0.119205	0.328231	|	1.65578	0.306931	0.716329	||	0.108185	0.184542	0.447427	|	0.352222	0.348246	0.511885	||
1700064J06Rik	ENSMUSG00000100681	0	0	0	|	0	0	0	||	0	0.091815	0	|	0	0.216095	0	||	0	0	0	|	0	0	0	||	0	0	0	|	0	0	0	||
1700064M15Rik	ENSMUSG00000100211	0.018031	0	0	|	0	0	0	||	0	0	0.062665	|	0	0	0	||	0.133691	0.118678	1.10239	|	1.29534	0.340833	1.09519	||	0.225075	0.684907	0.619879	|	0.591324	0.620032	0.784585	||
1700065D16Rik	ENSMUSG00000096655	0	0.004715	0.019658	|	0.008916	0.033331	0.022665	||	0.005743	0.037258	0.024327	|	0.051882	0.045361	0.033039	||	0.263528	0.458475	0.434857	|	0.188081	0.271748	0.592495	||	0.218055	0.20751	0.031741	|	0.080648	0.139965	0.167173	||
1700065I16Rik	ENSMUSG00000099435	0	0	0	|	0	0	0	||	0	0	0	|	0	0	0	||	0	0	0	|	0	0	0	||	0	0.06861	0.054885	|	0	0	0	||
1700065J11Rik	ENSMUSG00000107341	0	0	0.109744	|	0	0	0	||	0	0	0	|	0	0.180449	0	||	0	0	0	|	0	0	0	||	0.094209	0	0.128968	|	0	0	0	||
1700065J18Rik	ENSMUSG00000100872	0	0	0	|	0	0	0	||	0	0	0.099262	|	0	0	0	||	0	0	0	|	0.140782	0	0	||	0	0.234382	0	|	0	0	0	||
1700065L07Rik	ENSMUSG00000107408	0	0	0	|	0	0	0	||	0	0	0	|	0	0	0	||	0.116806	0.054016	0	|	0.050816	0	0	||	0	0	0	|	0	0	0	||
1700065O20Rik	ENSMUSG00000100134	0	0	0	|	0	0	0	||	0	0	0	|	0	0	0	||	0.04731	0	0	|	0	0	0	||	0	0	0.109365	|	0	0	0	||
1700066B17Rik	ENSMUSG00000101634	0	0	0	|	0	0.068842	0	||	0	0	0.046823	|	0	0	0.127589	||	0.100945	0	0	|	0.132198	0	0.082145	||	0	0	0.084952	|	0	0.070089	0.668462	||
1700066B19Rik	ENSMUSG00000073598	0.009778	0.009405	0	|	0.010248	0.009593	0.01215	||	0.016327	0.038588	0.059355	|	0.040831	0.065809	0.023638	||	0.093172	0.241693	0.212931	|	0.092408	0.246294	0.192665	||	0.067298	0.042477	0.170321	|	0.09777	0.195538	0.203458	||
1700066C05Rik	ENSMUSG00000101810	0	0	0	|	0	0	0	||	0	0.082671	0.090627	|	0	0	0	||	6e-06	0.111302	0	|	0	0	0	||	0.100294	0	0.667309	|	0	0.162869	0	||
1700066J03Rik	ENSMUSG00000097717	0	0	0.039112	|	0.038759	0	0	||	0.023599	0.23073	0.063997	|	0.093755	0.706802	0.377106	||	0.101547	0.188278	0.072672	|	0.184597	0.059099	0.471003	||	0	0	0.367129	|	0.280804	0	0.264688	||
1700066M21Rik	ENSMUSG00000038323	1.35928	4.49157	5.60935	|	2.35309	3.25285	2.34214	||	1.57746	4.35702	4.62578	|	2.65033	7.21486	6.76252	||	14.1586	12.3631	9.43464	|	9.66698	10.47	9.35348	||	4.42619	11.4042	14.6269	|	5.04817	12.2978	8.73333	||
1700066N21Rik	ENSMUSG00000099605	0	0	0	|	0	0	0	||	0	0	0	|	0	0	0	||	0	0	0	|	0	0	0	||	0	0	0	|	0	0	0	||
1700066O22Rik	ENSMUSG00000085800	0	0	0.050394	|	0.013573	0	0.052165	||	0	0	0	|	0	0	0.034697	||	0	0	0	|	0	0	0.178624	||	0	0	0	|	0	0	0	||
1700067G17Rik	ENSMUSG00000099378	0	0	0	|	0	0	0	||	0	0	0	|	0	0	0	||	0	0	0	|	0	0	0	||	0	0	0	|	0	0	0	||
1700067K01Rik	ENSMUSG00000046408	0.038426	0.186449	0.087668	|	0.184571	0.099438	0.101436	||	0.282968	1.54199	0.952103	|	0.195543	0.727567	1.1151	||	0.32668	0.21936	0.104079	|	0.316857	0.285161	0.118553	||	0.182939	0.199684	0.290019	|	0.186801	0.134144	0.426997	||
1700067P10Rik	ENSMUSG00000021545	0	0	0	|	0	0	0	||	0	0	0	|	0.016513	0	0	||	0.037568	0	0.050664	|	0	0	0.061086	||	0	0.083442	0	|	0	0	0	||
1700069B07Rik	ENSMUSG00000053081	0.013708	0	0.048609	|	0	0	0	||	0	0	0.043554	|	0	0.085877	0.053866	||	0.142761	0	0.163311	|	0.422417	0.128206	0.102297	||	0.119384	0	0.118422	|	0.16736	0.127578	0	||
1700069L16Rik	ENSMUSG00000042184	0	0	0	|	0	0	0	||	0	0	0	|	0.021626	0	0	||	0	0	0.047747	|	0	0	0.040417	||	0.043382	0.073216	0.119001	|	0.106812	0.136739	0.215376	||
1700069P05Rik	ENSMUSG00000107637	0	0	0	|	0	0	0	||	0	0	0	|	0	0	0	||	0	0	0	|	0	0	0	||	0	0	0	|	0	0	0	||
1700071G01Rik	ENSMUSG00000086376	0	0	0	|	0	0	0	||	0	0	0	|	0	0	0	||	0	0	0	|	0	0	0	||	0	0	0	|	0	0	0	||
1700071K01Rik	ENSMUSG00000080980	0	0	0	|	0	0	0	||	0	0	0	|	0	0	0	||	0	0	0	|	0	0	0	||	0	0	0	|	0.032657	0	0	||
1700071M16Rik	ENSMUSG00000090307	0	0	0	|	0.005715	0	0.004279	||	0	0	0.074655	|	0	0	0	||	0	0	0	|	0	0	0	||	0	0.007546	0	|	0.042027	0	0	||
1700072B07Rik	ENSMUSG00000100487	0	0	0	|	0	0	0	||	0	0	0	|	0	0	0	||	0	0	0	|	0	0	0	||	0	0	0	|	0	0	0	||
1700072G22Rik	ENSMUSG00000101702	0	0	0	|	0	0	0	||	0	0	0	|	0	0.141992	0.403327	||	0.249884	0	0	|	0.144845	0	0.065541	||	0	0	0	|	0	0.115588	0	||
1700072O05Rik	ENSMUSG00000107744	0	0	0	|	0	0	0	||	0.297123	0.710573	1.05592	|	0.128469	0	0	||	0	0	0	|	0	0	0	||	0	0	0	|	0	0	0	||
1700073E17Rik	ENSMUSG00000087204	0	0	0	|	0	0.10746	0	||	0.014572	0	0.077736	|	0	0.076545	0.053981	||	0.04531	0.041971	0	|	0	0.084024	0.073031	||	0	0.033033	0	|	0	0.062871	0	||
1700074A21Rik	ENSMUSG00000102231	0	0	0	|	0	0	0	||	0	0	0	|	0	0	0	||	0	0	0	|	0	0	0	||	0	0	0	|	0	0	0	||
1700074H08Rik	ENSMUSG00000099872	0	0	0	|	0	0	0	||	0	0	0	|	0	0	0	||	0	0	0	|	0	0	0	||	0	0	0	|	0	0	0	||
1700074P13Rik	ENSMUSG00000029883	0	0	0	|	0	0	0	||	0	0	0	|	0	0	0	||	0	0	0	|	0	0	0	||	0	0	0	|	0	0	0	||
1700080E11Rik	ENSMUSG00000032566	0	0	0	|	0	0	0	||	0	0	0	|	0	0	0	||	0	0	0	|	0	0	0	||	0.042193	0	0	|	0	0	0	||
1700080G11Rik	ENSMUSG00000086771	0.434856	0.4532	0.667224	|	0.239836	0	0	||	0	0	0	|	0	0	0	||	2.87805	1.95322	2.33497	|	2.71086	1.75761	1.77102	||	1.82312	1.94184	3.07997	|	2.61147	2.84394	1.37924	||
1700080N15Rik	ENSMUSG00000084859	0	0	0	|	0	0	0.007609	||	0	0	0	|	0	0	0	||	0	0	0	|	0	0	0	||	0	0	0	|	0	0	0	||
1700080O16Rik	ENSMUSG00000031118	0	0	0	|	0	0	0	||	0	0	0	|	0	0	0	||	0	0	0	|	0	0	0	||	0	0	0	|	0	0	0	||
1700081B01Rik	ENSMUSG00000105673	0	0	0	|	0	0	0	||	0	0	0	|	0	0	0	||	0.250813	0.193709	0.132822	|	0.440741	0.111828	0.039698	||	0	0	0.240509	|	0	0	0	||
1700081H04Rik	ENSMUSG00000100573	0	0	0	|	0	0	0	||	0	0	0	|	0	0	0	||	0	0	0	|	0	0	0	||	0	0	0	|	0	0	0	||
1700081N11Rik	ENSMUSG00000113209	0	0	0	|	0.036179	0.05228	0.054429	||	0.023509	0.116763	0	|	0.071765	0.135304	0	||	1.18499	0.904306	1.70842	|	1.07169	1.51227	1.39042	||	2.10581	2.47605	2.608	|	2.31332	1.63215	2.60099	||
1700082M22Rik	ENSMUSG00000023737	0.521054	1.81963	2.23581	|	0.94811	2.32619	0.847038	||	0.890776	6.55958	6.10001	|	1.4549	8.96977	7.85495	||	0.333823	0.542917	0.541593	|	0.927574	0.963677	0.331815	||	0.406445	0.510415	0.887265	|	0.384084	0.993843	0.297742	||
1700083H02Rik	ENSMUSG00000100668	0.015957	0	0	|	0	0	0	||	0	0	0	|	0	0	0	||	0	0	0	|	0	0	0	||	0	0	0	|	0	0	0	||
1700084C06Rik	ENSMUSG00000086016	0.017565	0.040931	0	|	0.022417	0.080689	0.014525	||	0.11055	0.036177	0.123324	|	0.060189	0.25082	0.518365	||	0.457887	0.085978	0.324179	|	0.849483	0.4062	1.24372	||	0.392935	0.371027	0.277911	|	0.293889	0.380059	0.617957	||
1700084D21Rik	ENSMUSG00000114333	0.085176	0	0	|	0.095044	0	0.094007	||	0.060404	0.924201	0.727415	|	0.181226	2.37454	1.21077	||	0	0.094102	0	|	0	0	0	||	0.204884	0	0	|	0.093055	0.321306	0	||
1700084E18Rik	ENSMUSG00000100747	0.062898	0.053905	0.065252	|	0.056836	0.030996	0.078227	||	0.204029	0.258731	0.135823	|	0.184564	0.384444	0.296679	||	0.462125	0.638539	1.42273	|	1.07624	0.867772	1.13365	||	0.416386	0.791124	1.02723	|	0.834441	0.885815	1.24008	||
1700084F23Rik	ENSMUSG00000099639	0	0	0	|	0	0	0	||	0	0	0	|	0	0	0	||	0	0	0	|	0	0.051979	0	||	0	0	0	|	0	0	0	||
1700084J12Rik	ENSMUSG00000058101	0.00441	0	0	|	0	0.032209	0.003934	||	0.003933	0.021035	0.011349	|	0.005572	0	0	||	0.023984	0.011108	0.045311	|	0	0	0.009834	||	0	0	0.014341	|	0	0	0.010136	||
1700084M14Rik	ENSMUSG00000057805	0	0	0	|	0	0	0	||	0	0	0	|	0	0	0	||	0	0	0	|	0	0	0	||	0	0	0	|	0	0	0	||
1700085C21Rik	ENSMUSG00000100890	0	0	0.015161	|	0	0	0	||	0	0	0	|	0	0	0	||	0.023769	0.022566	0.016081	|	0.084216	0	0.019452	||	0	0.018006	0	|	0	0	0	||
1700086D15Rik	ENSMUSG00000020548	0.019452	0.038747	0.055469	|	0.025665	0.095093	0	||	0	0	0	|	0.011912	0.12943	0.030617	||	0.024178	0	0.051066	|	0.172651	0.266987	0.119866	||	0	0.018049	0.116315	|	0	0	0	||
1700086L19Rik	ENSMUSG00000071265	0	0	0	|	0	0	0	||	0	0	0	|	0	0	0	||	30.1016	31.5714	28.9314	|	36.7405	27.7511	33.188	||	24.7188	29.217	29.0749	|	22.7325	27.3518	24.0992	||
1700086O06Rik	ENSMUSG00000097080	0.169252	0.375203	0.527026	|	0.294317	0.540349	0.313798	||	1.23972	2.87168	3.03202	|	2.30952	5.37454	6.38033	||	8.19898	8.7728	9.88446	|	10.2404	11.8253	11.7827	||	12.7756	10.3688	9.60871	|	9.16411	10.6839	10.6805	||
1700086P04Rik	ENSMUSG00000085085	0.009932	0.029454	0.09553	|	0	0.036533	0.038989	||	0.077326	0.088592	0.194985	|	0.089789	0.373745	0.474195	||	1.00185	0.657372	0.888488	|	1.03028	1.2519	0.90166	||	1.01782	0.697406	0.825294	|	0.689504	0.913795	0.462577	||
1700088E04Rik	ENSMUSG00000033029	0.0895	0.299182	0.30397	|	0.139452	0.191333	0.220177	||	0.039184	0.747508	0.289378	|	0.216043	0.981517	0.549982	||	17.7361	17.0288	19.0598	|	17.8761	17.2514	18.5329	||	22.5128	21.3838	19.7598	|	22.8035	23.0469	18.112	||
1700091H14Rik	ENSMUSG00000090462	0	0	0	|	0	0	0	||	0	0	0	|	0	0	0	||	0.020727	0.019099	0	|	0	0	0	||	0	0	0	|	0	0	0	||
1700092C02Rik	ENSMUSG00000086781	0	0	0	|	0	0	0	||	0	0	0	|	0	0	0	||	0	0	0	|	0	0	0	||	0	0	0	|	0	0	0	||
1700092C10Rik	ENSMUSG00000092499	0	0.02799	0	|	0	0	0	||	0	0	0	|	0	0	0	||	0	0	0	|	0	0	0	||	0	0	0	|	0	0	0	||
1700092C17Rik	ENSMUSG00000085353	0.164111	0.101839	0.124579	|	0.521172	0	0.142467	||	0.204106	0.080689	0.40782	|	0.093152	0.187209	0.129746	||	1.32262	1.80795	3.02775	|	3.7908	0.297439	0.672287	||	5.65796	3.28841	5.46795	|	5.01518	1.49878	0.653095	||
1700092E16Rik	ENSMUSG00000111487	0	0	0	|	0	0	0	||	0	0	0	|	0	0	0	||	0	0	0	|	0	0	0	||	0	0	0	|	0	0	0	||
1700092E19Rik	ENSMUSG00000084811	0	0	0	|	0	0	0	||	0	0	0	|	0	0	0	||	0	0	0	|	0	0	0	||	0	0	0	|	0	0	0	||
1700092K14Rik	ENSMUSG00000078600	0	0	0	|	0	0	0	||	0	0	0	|	0	0	0	||	1.11401	0.592521	0.480881	|	1.51957	0.211975	0.811911	||	0.737332	1.33598	0.7173	|	1.2476	1.0292	0.91644	||
1700092M07Rik	ENSMUSG00000090840	0.030598	0	0.328348	|	0	0	0.112831	||	0.133345	0.694658	0.604446	|	0.159284	0.445193	0.303029	||	0.190886	0.248887	0.169415	|	0.253842	0.211844	0.109333	||	0	0	0	|	0	0.529926	0	||
1700093J21Rik	ENSMUSG00000022915	0.017207	0.023893	0.026658	|	0.112873	0.05986	0.078286	||	0.031904	0.040738	0.229172	|	0	0.269505	0.12433	||	0.389666	0.366315	0.393985	|	0.940903	0.895427	0.753005	||	0.336472	0.787929	0.517886	|	0.811385	0.474136	0.254818	||
1700093K21Rik	ENSMUSG00000020286	0	0	0	|	0.039694	0.119859	0.008538	||	0.019141	0.022855	0.087534	|	0.042968	0.384799	0.285691	||	0.596244	0.535321	0.445352	|	1.18666	0.529641	0.726413	||	0.248889	0.84412	0.146094	|	0.391337	0.299746	0.28694	||
1700094J05Rik	ENSMUSG00000101695	0	0	0	|	0	0	0	||	0	0.025545	0	|	0	0	0	||	0	0	0	|	0	0	0	||	0	0	0	|	0	0	0	||
1700094M23Rik	ENSMUSG00000105337	0	0	0	|	0	0.030819	0.078344	||	0.036338	0.215926	0.115578	|	0.037378	1.21923	0.542826	||	0.043671	0.04067	0	|	0	0	0	||	0.089294	0.032962	0.154882	|	0	0	0.12505	||
1700094M24Rik	ENSMUSG00000107895	0	0	0	|	0	0	0	||	0	0	0	|	0	0	0	||	0	0	0	|	0	0	0	||	0	0	0	|	0	0	0	||
1700095A13Rik	ENSMUSG00000100430	0	0	0	|	0	0	0	||	0	0	0	|	0	0	0	||	0	0	0	|	0	0	0	||	0	0	0	|	0	0	0	||
1700095A21Rik	ENSMUSG00000086046	0	0	0	|	0	0	0	||	0	0	0	|	0	0	0.080176	||	0	0	0	|	0	0	0	||	0	0	0	|	0	0	0	||
1700095B10Rik	ENSMUSG00000098230	0	0	0	|	0	0	0	||	0	0	0	|	0	0	0	||	0	0	0	|	0	0	0	||	0	0	0	|	0	0.045645	0	||
1700095J03Rik	ENSMUSG00000085407	0	0	0	|	0	0	0	||	0	0	0	|	0.006286	0.025178	0	||	0.223387	0.223421	0.296913	|	0.53974	0.227484	0.298019	||	0.336337	0.083169	0.363304	|	0.312302	0.344534	0.176587	||
1700095J07Rik	ENSMUSG00000084861	0.058821	0.123243	0.250253	|	0.148662	0.322143	0.030574	||	0.103054	0.636418	0.451742	|	0.067035	1.10885	0.747228	||	0	0.04011	0.066516	|	0.114293	0.026248	0.017014	||	0.035685	0.109748	0.112273	|	0.022902	0.059538	0	||
1700095J12Rik	ENSMUSG00000084804	0	0	0	|	0	0	0	||	0	0	0.032315	|	0	0	0	||	0	0	0	|	0	0	0	||	0	0	0	|	0	0	0	||
1700095K22Rik	ENSMUSG00000108505	0	0	0	|	0	0	0	||	0	0	0	|	0	0	0	||	0	0	0	|	0	0	0	||	0	0	0	|	0	0	0	||
1700096J18Rik	ENSMUSG00000099630	0	0	0	|	0	0	0	||	0	0	0	|	0	0	0	||	0.08447	0	0	|	0.146185	0.140668	0	||	0	0	0	|	0.077769	0	0	||
1700096K18Rik	ENSMUSG00000101856	0.113979	0.741183	0.633462	|	0.398689	0.695362	0.450757	||	0.557642	1.02808	0.986732	|	0.869475	2.24838	1.96841	||	3.30703	2.90235	4.32074	|	5.84957	3.96698	4.87323	||	2.98032	3.4621	3.50721	|	3.52558	2.93788	2.51253	||
1700097M23Rik	ENSMUSG00000108194	0.375116	0.450743	0.241018	|	0.383946	0.699632	0.773987	||	0.229995	0.274516	0.19551	|	0.693677	0.544159	1.29251	||	2.1524	1.09	1.46246	|	1.12127	1.17096	0.685739	||	6.07841	1.86047	2.41999	|	2.18019	2.21279	2.97917	||
1700097N02Rik	ENSMUSG00000099474	0.014465	0	0	|	0	0.226945	0.01369	||	1.64241	3.27456	1.89894	|	1.73458	2.33988	2.51777	||	0.386187	0.219646	0.318714	|	0.684717	0.429006	0.224911	||	0.232778	0.17157	0.520551	|	0.712991	0.213456	0.417921	||
1700099I09Rik	ENSMUSG00000091906	0	0.024879	0.076951	|	0.020847	0.090414	0.04899	||	0.087235	0.926282	0.734988	|	0.035991	0.430463	0.153185	||	0	0	0	|	0	0	0	||	0	0	0	|	0	0	0	||
1700100L14Rik	ENSMUSG00000101051	0	0	0	|	0	0	0	||	0	0	0	|	0	0	0	||	0	0	0	|	0	0	0	||	0	0	0	|	0	0	0	||
1700101I11Rik	ENSMUSG00000097675	0.664976	0.084425	0.03478	|	0.547182	0.040604	0.021306	||	0.083944	0.208239	0.159171	|	0.17107	0.591726	0.261443	||	4.80682	4.32612	3.62689	|	4.6088	5.5333	4.50527	||	5.74805	4.74899	6.30912	|	3.98824	4.73445	4.48719	||
1700101I19Rik	ENSMUSG00000045815	0	0	0	|	0	0	0	||	0	0	0	|	0	0	0	||	0	0	0	|	0	0	0	||	0	0	0	|	0	0	0	||
1700101O22Rik	ENSMUSG00000102096	0	0	0	|	0.065486	0	0	||	0	0	0	|	0	0	0	||	0	0	0	|	0	0	0	||	0	0	0	|	0	0.234928	0.274489	||
1700102F20Rik	ENSMUSG00000108229	0	0	0	|	0	0	0	||	0	0	0	|	0	0.075184	0	||	0	0	0	|	0	0	0	||	0	0	0	|	0	0	0	||
1700102P08Rik	ENSMUSG00000032611	0.070415	0.099389	0.161525	|	0.069077	0.029372	0.01936	||	0.300282	1.24092	1.68719	|	0.252576	1.65092	1.11238	||	1.87255	3.36888	2.42007	|	2.3017	2.82702	1.65821	||	1.69084	2.05718	1.92176	|	2.27853	2.01715	0.96286	||
1700104B16Rik	ENSMUSG00000049476	0	0	0	|	0	0	0	||	0	0.035689	0	|	0.018398	0	0	||	0.112121	0.270855	0.514716	|	0.288414	0	0.310973	||	0	0.088101	0.138057	|	0.11162	0	0	||
1700104L18Rik	ENSMUSG00000112821	0	0	0	|	0	0	0	||	0	0	0	|	0	0	0	||	0	0	0	|	0	0	0	||	0	0	0	|	0	0	0	||
1700105G05Rik	ENSMUSG00000113747	0	0	0	|	0	0	0	||	0	0	0	|	0	0.298914	0	||	0.110261	0	0	|	0	0	0	||	0	0	0	|	0	0	0	||
1700105P06Rik	ENSMUSG00000099923	0.024957	0	0.025689	|	0.060704	0.05077	0.03209	||	0.022771	0.220563	0.170199	|	0.045862	0.349992	0.228529	||	0.134555	0.259755	0.110756	|	0.244123	0.22689	0.347587	||	0.18465	0.188486	0.513789	|	0.218805	0.101479	0.100594	||
1700108F19Rik	ENSMUSG00000101009	0.004174	0.075399	0.158891	|	0.010871	0.097214	0.036228	||	0.030978	0.161295	0.070158	|	0.027341	0.367344	0.081512	||	0.408304	0.064376	0.119828	|	0.672907	0.846293	0.755822	||	0.341072	0.372281	1.75586	|	0.020674	0.073791	0.122681	||
1700108J01Rik	ENSMUSG00000100585	0	0	0	|	0	0	0	||	0	0	0	|	0	0	0	||	0	0	0	|	0.086732	0	0	||	0	0	0	|	0	0	0.08062	||
1700108N06Rik	ENSMUSG00000106034	0	0	0	|	0	0	0	||	0	0	0.051429	|	0.026297	0	0	||	0	0	0	|	0	0	0	||	0	0	0	|	0	0	0	||
1700108N11Rik	ENSMUSG00000084837	0	0	0	|	0	0	0	||	0	0	0	|	0	0	0	||	0.12044	0.087132	0.193486	|	0.079297	0.035864	0.049636	||	0.18392	0.133999	0.112668	|	0.166287	0	0	||
1700109G14Rik	ENSMUSG00000101505	0	0	0	|	0	0	0	||	0	0	0	|	0	0	0	||	0.09079	0.211569	0	|	0.12574	0.069451	0.114648	||	0.276824	0	0.084731	|	0.102618	0.049463	0	||
1700109G15Rik	ENSMUSG00000085044	0	0	0	|	0	0	0	||	0	0	0	|	0	0	0	||	0	0	0	|	0	0	0	||	0	0	0	|	0	0	0.097377	||
1700109H08Rik	ENSMUSG00000008307	0.294787	0.673264	1.33145	|	0.755979	1.35446	0.697201	||	1.71249	9.28691	4.75814	|	2.04385	17.5028	16.0138	||	1.18518	0.942566	1.01391	|	1.99489	1.67646	0.827202	||	0.392393	0.509499	0.404699	|	0.692159	0.33948	0.470625	||
1700109I08Rik	ENSMUSG00000101261	0	0	0	|	0	0	0	||	0	0	0	|	0	0	0	||	0	0	0	|	0	0	0	||	0	0	0	|	0	0	0	||
1700109K24Rik	ENSMUSG00000097267	0	0	0	|	0.029946	0	0.021337	||	0	0	0	|	0	0.051773	0	||	0	0	0	|	0	0	0	||	0	0	0.036352	|	0	0.084896	0	||
1700110C19Rik	ENSMUSG00000099384	0.030822	0.076675	0.109448	|	0	0.025345	0.026887	||	0.063132	0.596779	0.24004	|	0.076824	0.152695	0.05181	||	0.444271	0.76448	0.869082	|	0.381778	0.225705	0.108884	||	0.391765	0.298912	0.478114	|	0.417569	0.492779	0	||
1700110I01Rik	ENSMUSG00000079407	0.051717	0.131274	0.276135	|	0.090267	0.16102	0.042815	||	0.038239	0.251014	0.030912	|	0	0.374469	0.430347	||	0.184133	0	0.103112	|	0	0	0	||	0.161976	0	0.158872	|	0.061471	0.115757	0.016718	||
1700110I07Rik	ENSMUSG00000108490	0.016031	0.020487	0.089782	|	0	0	0.03758	||	0.08851	0.883369	0.667785	|	0.055303	0.695193	0.510747	||	0	0	0	|	0	0	0	||	0	0	0	|	0.043733	0	0	||
1700110K17Rik	ENSMUSG00000087047	0.014441	0.035765	0.267769	|	0	0.090321	0.023465	||	0	0.023425	0	|	0	0.049499	0	||	0	0	0	|	0	0	0	||	0.025991	0	0	|	0.027567	0	0	||
1700111E14Rik	ENSMUSG00000029837	0.013916	0	0	|	0	0	0	||	0	0	0	|	0	0	0	||	0	0	0	|	0	0.073189	0	||	0	0	0	|	0	0	0	||
1700111N16Rik	ENSMUSG00000100511	0	0	0	|	0	0	0.009596	||	0.007489	0.020799	0.091312	|	0	0.042075	0.095918	||	0	0	0	|	0	0.049622	0.037902	||	0	0	0	|	0	0	0	||
1700112D23Rik	ENSMUSG00000091329	0	0	0	|	0.030799	0	0	||	0.585749	0.262139	0.580787	|	0.237347	0	0.877956	||	2.89737	2.40505	3.70532	|	1.51059	3.59582	3.28409	||	0.972131	4.39179	0.791007	|	3.74611	2.97505	1.96255	||
1700112H15Rik	ENSMUSG00000101574	0	0	0	|	0	0	0	||	0.012749	0.035039	0.038654	|	0	0	0	||	0	0	0	|	0	0	0	||	0	0	0	|	0	0	0	||
1700112J05Rik	ENSMUSG00000086632	0	0	0	|	0	0	0	||	0	0	0	|	0	0	0	||	0	0	0	|	0	0	0	||	0	0	0	|	0	0	0	||
1700112J16Rik	ENSMUSG00000097527	0.013841	0.168063	0.309828	|	0.074791	0.273012	0.223398	||	0.049459	0.278209	0.357343	|	0.060765	0.802341	0.470297	||	0.481642	0.9667	0.705544	|	1.21547	1.51912	0.432438	||	0.647125	0.549097	0.74217	|	0.798493	0.790155	0.339541	||
1700112K13Rik	ENSMUSG00000087510	0	0	0	|	0	0	0	||	0	0	0	|	0	0.073722	0	||	0	0	0	|	0	0	0	||	0	0	0	|	0	0	0	||
1700112L15Rik	ENSMUSG00000110577	0	0	0	|	0	0	0.021077	||	0	0	0	|	0	0	0	||	0	0	0	|	0.067732	0	0	||	0	0	0	|	0	0	0	||
1700112M02Rik	ENSMUSG00000113358	0	0	0	|	0	0	0	||	0	0	0	|	0	0	0	||	0	0	0.313461	|	0	0	0	||	0	0	0	|	0	0.222563	0.261238	||
1700113A16Rik	ENSMUSG00000096935	0.171571	0.604286	0.807312	|	0.197857	0.352665	0.303473	||	0.298725	0.742464	0.188413	|	0.41192	1.52645	0.367552	||	4.03584	2.99671	3.25896	|	2.86584	2.96598	3.23264	||	3.52636	4.16437	3.50877	|	3.38211	3.08866	4.03848	||
1700113B19Rik	ENSMUSG00000102822	0	0	0	|	0	0	0	||	0	0	0	|	0	0.192088	0	||	0	0	0	|	0	0	0	||	0	0	0	|	0	0	0	||
1700113H08Rik	ENSMUSG00000047129	0	0.032824	0	|	0	0	0	||	0	0	0	|	0.017469	0.032384	0	||	0.036779	0	0.02432	|	0.094763	0.012488	0.030363	||	0.016945	0.083249	0.045061	|	0.03488	0.051619	0	||
1700116B05Rik	ENSMUSG00000092276	0	0	0	|	0	0	0	||	0	0	0	|	0	0	0	||	0	0	0	|	0	0	0	||	0	0	0.424124	|	0	0	0	||
1700119H24Rik	ENSMUSG00000100593	0.038405	0.050307	0.103221	|	0.07836	0.339883	0.069495	||	0	0	0	|	0.020137	0	0	||	0	0	0.067376	|	0.222361	0	0	||	0	0	0	|	0	0.068819	0	||
1700119I11Rik	ENSMUSG00000082488	0	0	0	|	0	0	0	||	0	0	0	|	0.234616	0	0	||	0	0.287796	0	|	0	0	0	||	0	0	0	|	0	0	0	||
1700120B22Rik	ENSMUSG00000045391	0.197708	0	0.233943	|	0.173363	0.066367	0	||	0.111833	0.231974	0.179019	|	0.122118	1.29481	0.613605	||	0.093565	0	0	|	0.261361	0	0	||	0.09032	0.070728	0.121348	|	0	0	0	||
1700120C14Rik	ENSMUSG00000100599	0.014257	0.313519	0.23829	|	0.113983	0.052012	0.082163	||	0.722439	0.794269	0.720011	|	0.86307	1.01788	0.883954	||	4.13411	2.57132	3.74469	|	5.51906	5.24134	4.80775	||	4.81606	4.51724	4.35764	|	4.22349	5.60283	8.98114	||
1700120C18Rik	ENSMUSG00000098086	0	0	0	|	0	0	0	||	0	0	0	|	0	0	0	||	0	0	0	|	0	0	0	||	0	0	0	|	0	0	0	||
1700120E14Rik	ENSMUSG00000086333	0	0	0	|	0.019314	0	0	||	0	0	0	|	0	0	0	||	0	0	0	|	0	0	0	||	0	0	0	|	0.040468	0	0	||
1700120G07Rik	ENSMUSG00000100717	0.038475	0.102094	0.106966	|	0.034302	0.12437	0.027173	||	0.05645	0.283611	0.140708	|	0.258163	0.4459	0.392479	||	0.38347	0.218154	0.225615	|	0.187239	0.024384	0.027214	||	0.194711	0.049964	0.040116	|	0.109543	0	0.105266	||
1700120G11Rik	ENSMUSG00000086068	0.080572	0.059161	0.128158	|	0.036109	0.070927	0	||	0	0.499285	0.190871	|	0.043665	0.718395	0.983803	||	0	0	0.147215	|	0	0	0	||	0	0.203166	0	|	0	0.127042	0	||
1700120K04Rik	ENSMUSG00000099579	0.024927	0	0	|	0.033724	0	0.023223	||	0.033528	0.049914	0	|	0.026937	0	0.153693	||	0.071176	0	0	|	0.12006	0.156599	0.057509	||	0.240679	0	0	|	0	0	0.063787	||
1700120O09Rik	ENSMUSG00000093386	0	0	0	|	0	0	0	||	0	0	0	|	0	0	0	||	0.02825	0	0.060037	|	0.050216	0	0	||	0	0	0	|	0	0	0	||
1700121C08Rik	ENSMUSG00000086275	0	0	0	|	0	0	0	||	0	0.035262	0.038436	|	0	0	0.055403	||	0.427347	0.132921	0.284656	|	0.166182	0.354212	0.228093	||	0.041797	0.207641	0.109364	|	0.132832	0.328309	0.196978	||
1700121L03Rik	ENSMUSG00000099574	0	0	0	|	0	0	0	||	0	0	0	|	0	0.101564	0	||	0.049308	0	0.034445	|	0.088286	0	0.03817	||	0.094312	0.035421	0	|	0	0	0.104172	||
1700121L16Rik	ENSMUSG00000100364	0.023233	0.298724	0.340376	|	0.120323	0.621572	0.081478	||	0.167424	1.82677	0.936198	|	0.428348	4.20769	0.925996	||	0.482236	0.211331	0.058514	|	0	0.04949	0.126395	||	0	0	0	|	0	0.452366	0	||
1700121N20Rik	ENSMUSG00000092066	0	0	0	|	0	0	0	||	0	0	0	|	0	0	0	||	0.054087	0.025746	0	|	0.023974	0	0.066843	||	0.096047	0.040956	0.033378	|	0	0	0.075185	||
1700122D07Rik	ENSMUSG00000101409	0	0	0	|	0	0	0	||	0	0	0	|	0	0	0	||	0	0	0	|	0	0	0	||	0	0	0	|	0	0	0	||
1700122E12Rik	ENSMUSG00000087685	0	0.22085	0.187569	|	0	0.304979	0.125123	||	0.248008	0.546122	1.54009	|	0.483431	1.02683	1.33871	||	0.181579	0.260505	0.064692	|	0.168667	0.053641	0.155979	||	0.080312	0.069157	0.110201	|	0.175755	0.254085	0	||
1700122H20Rik	ENSMUSG00000099735	0	0	0	|	0	0	0	||	0.171248	0.977535	0.74095	|	0.179731	0.573506	1.90364	||	0.22436	0	0	|	0.579936	0	0.089412	||	0.095581	0.162174	0.130865	|	0.309312	0.306745	0.090621	||
1700122O11Rik	ENSMUSG00000094928	0	0	0	|	0	0.059954	0	||	0	0	0	|	0.013364	0	0	||	0	0	0	|	0	0	0	||	0	0	0	|	0	0	0	||
1700123J17Rik	ENSMUSG00000108676	0	0	0	|	0	0	0.005079	||	0	0.012039	0.026103	|	0.006217	0	0	||	0.066487	0.061779	0.039109	|	0.060244	0.064856	0.010895	||	0.087847	0.040335	0.048772	|	0.130646	0.169651	0.045548	||
1700123K08Rik	ENSMUSG00000029526	0	0	0	|	0.024016	0	0	||	0	0	0	|	0.037116	0.097363	0	||	0.018109	0.145068	0	|	0.064596	0.210665	0	||	0.049089	0.199749	0.272739	|	0.09435	0.205855	0.142566	||
1700123L14Rik	ENSMUSG00000072878	0	0	0	|	0	0	0	||	0	0.010874	0	|	0	0	0	||	0.024866	0.094975	0.008698	|	0	0	0.041293	||	0.034776	0	0.015117	|	0.03537	0	0	||
1700123M08Rik	ENSMUSG00000085614	0.058942	0.141733	0.468015	|	0.204621	0.373575	0.276798	||	0.261118	0.299854	0.822939	|	0.516116	1.23694	1.28922	||	3.68079	3.66107	3.86022	|	5.71467	7.98133	4.27696	||	4.749	1.68057	3.44802	|	3.10883	2.97447	2.65289	||
1700123O12Rik	ENSMUSG00000086080	0.022558	0	0.037106	|	0.02884	0	0.069253	||	0.021004	0.107209	0	|	0.090715	0.125618	0.261602	||	0.594443	0.40151	0.269624	|	0.65015	0.353242	0.29759	||	0	0.705429	0.341453	|	0.070538	0	0.241143	||
1700123O20Rik	ENSMUSG00000040822	4.25087	4.33753	7.04881	|	5.69141	3.19936	3.62001	||	6.43075	9.73501	9.86643	|	7.66376	12.9139	16.4784	||	36.3579	32.9138	36.602	|	26.857	30.9383	33.4339	||	39.4988	37.9815	36.2199	|	45.2356	37.7734	35.6835	||
1700123O21Rik	ENSMUSG00000101481	0	0	0	|	0.021976	0.065257	0.033072	||	0.093057	0.042144	0.272255	|	0.044762	0.982844	0.385623	||	0.053047	0.095841	0	|	0.09345	0	0	||	0	0	0.061385	|	0	0	0.042588	||
1700124L16Rik	ENSMUSG00000099354	0.022017	0	0	|	0.055851	0.094785	0.046795	||	0.021495	0.343857	0.390143	|	0.065244	1.11669	0.727916	||	3.08508	3.33615	4.14165	|	2.73189	6.17874	4.14794	||	3.928	8.14339	7.5639	|	2.20112	6.02028	6.14994	||
1700124M09Rik	ENSMUSG00000110938	0	0	0	|	0	0	0	||	0	0	0	|	0	0	0	||	0	0	0	|	0	0	0	||	0	0	0	|	0	0	0	||
1700125G02Rik	ENSMUSG00000085263	0	0	0	|	0	0	0	||	0	0	0	|	0	0	0	||	0	0	0.101691	|	0.070021	0	0.066132	||	0.124435	0.109014	0	|	0.067054	0.102579	0	||
1700125G22Rik	ENSMUSG00000097584	0.012849	0	0	|	0	0	0	||	0.007964	0.022419	0	|	0.012087	0	0.035305	||	0	0	0.017014	|	0.022987	0.017934	0	||	0.024674	0.060282	0.129035	|	0.025772	0.072942	0.091706	||
1700125H03Rik	ENSMUSG00000085197	0	0	0	|	0	0	0	||	0	0	0	|	0	0	0	||	0	0.064799	0	|	0	0	0	||	0	0	0	|	0	0	0	||
1700125H20Rik	ENSMUSG00000018479	0	0	0	|	0	0	0	||	0.014595	0.039923	0	|	0	0.459299	0.252065	||	0.775639	0.767357	0.649796	|	1.69554	1.16443	1.87302	||	0.576888	0.301489	1.16385	|	0.820244	1.48733	1.31639	||
1700126A01Rik	ENSMUSG00000099945	0	0	0	|	0	0	0	||	0	0	0	|	0	0	0	||	0	0	0	|	0	0	0	||	0	0	0	|	0	0	0	||
1700126G02Rik	ENSMUSG00000107802	0	0	0	|	0	0	0	||	0	0	0	|	0	0	0	||	0	0	0	|	0	0	0	||	0	0.030341	0	|	0	0	0	||
1700126H18Rik	ENSMUSG00000107014	0	0	0	|	0	0	0	||	0	0	0	|	0	0.182355	0	||	0	0	0	|	0	0	0	||	0	0	0	|	0	0	0	||
1700127F24Rik	ENSMUSG00000113830	0	0	0	|	0	0	0	||	0	0	0	|	0	0	0	||	0	0.283743	0.386989	|	0	0	0	||	0	0.422505	0	|	0	0	0	||
1700128A07Rik	ENSMUSG00000099794	0	0	0	|	0	0	0	||	0	0	0	|	0	0	0	||	0	0	0	|	0	0	0	||	0	0	0	|	0	0	0	||
1700128E19Rik	ENSMUSG00000031510	0	0	0	|	0	0	0	||	0	0	0	|	0	0	0	||	0.029839	0	0	|	0	0	0	||	0	0	0	|	0.009544	0	0.008905	||
1700128F08Rik	ENSMUSG00000031998	0.111014	0.116567	0.161022	|	0.202367	0.232351	0.116557	||	0.110268	0.695381	0.388577	|	0.17463	1.70716	1.61732	||	0.166992	0.103244	0	|	0	0.089068	0.022818	||	0.089568	0	0.033887	|	0	0.078459	0.067134	||
1700129C05Rik	ENSMUSG00000021977	0.181881	0.615243	0.769039	|	0.724903	0.479847	0.105591	||	0.503106	1.65437	1.52003	|	1.16191	4.35449	2.60798	||	0	0	0	|	0	0	0	||	0	0	0	|	0	0	0	||
1700129L04Rik	ENSMUSG00000100603	0	0	0	|	0	0	0	||	0	0	0	|	0	0	0	||	0	0	0	|	0	0.013257	0.015812	||	0	0	0	|	0	0	0	||
1810006J02Rik	ENSMUSG00000100182	0.007362	0.028148	0.039221	|	0	0	0	||	0.15249	0.501553	0.44711	|	0.197322	0.67784	0.827875	||	0.036483	0.13852	0.101625	|	0	0	0.059579	||	0	0.336395	0.085876	|	0.139241	0.02407	0.062063	||
1810007C17Rik	ENSMUSG00000100844	0	0	0	|	0	0	0	||	0	0	0	|	0	0	0	||	0	0.091348	0.118889	|	0	0	0	||	0.052584	0	0	|	0	0	0.070609	||
1810007D17Rik	ENSMUSG00000100001	0.013742	0	0	|	0	0	0	||	0	0.033427	0	|	0.017859	0.071699	0.052059	||	0.082351	0.379327	0.058093	|	0.256193	0.323644	0.033081	||	0.301358	0.060949	0.048534	|	0.078993	0.284646	0	||
1810008B01Rik	ENSMUSG00000089745	0.041327	0	0	|	0.018134	0	0	||	0	0	0	|	0	0.065134	0	||	0	0	0	|	0	0	0	||	0	0	0	|	0	0	0	||
1810008I18Rik	ENSMUSG00000100094	2.63468	7.59352	13.0501	|	2.66511	9.17182	4.00013	||	0.042405	0.119461	0.061453	|	0.133713	0.697351	0.39342	||	0.121404	0.046693	0.036617	|	0.036383	0.041805	0	||	0.064551	0.029246	0.095683	|	0.038227	0.0405	0	||
1810009A15Rik	ENSMUSG00000071653	2.15182	3.58085	5.39618	|	2.59333	3.38776	4.15682	||	11.1853	11.9943	13.6333	|	9.89014	12.5684	14.2375	||	35.3436	28.0451	32.9024	|	22.6627	21.1231	29.9626	||	36.4375	37.7001	37.5109	|	38.3049	31.8469	39.1603	||
1810009J06Rik	ENSMUSG00000094808	0	0	0	|	0	0	0	||	0	0	0	|	0	0	0	||	0	0	0	|	0	0	0	||	0	0	0	|	0	0	0.213338	||
1810010D01Rik	ENSMUSG00000109305	0	0.078362	0	|	0	0.086595	0	||	0.035183	0.064256	0	|	0	0	0.045786	||	0.09005	1.16101	0.108142	|	0	0.601469	0.033995	||	0	0	0	|	0	0	0	||
1810010H24Rik	ENSMUSG00000078607	0.106262	0.498215	0.365439	|	0.528408	1.50528	0.383074	||	0.031791	0.173244	0.13606	|	0.094088	0.845181	0.295485	||	4.11557	4.35383	5.85593	|	7.53713	5.69861	6.18874	||	3.70335	3.3912	3.0975	|	3.16177	3.90212	3.95737	||
1810010K12Rik	ENSMUSG00000056329	0	0	0	|	0	0	0	||	0	0	0	|	0	0	0	||	0.682567	0.477222	0.733021	|	0.560605	0.686021	0.733642	||	0.568177	0.747292	0.646056	|	0.519086	0.430949	0.30936	||
1810011H11Rik	ENSMUSG00000041707	0.162287	0.326526	0.929413	|	0.218451	0.494131	0.076583	||	1.43172	2.39168	3.80547	|	1.38642	3.70696	3.54581	||	1.54255	0.798911	1.93279	|	0.824728	0.85282	0.65508	||	2.08485	1.12447	1.19003	|	1.69229	0.975786	0.979278	||
1810012K08Rik	ENSMUSG00000087595	0.049804	0	0	|	0	0	0	||	0.153081	0.842144	0.481824	|	0.162467	0.370687	0.59262	||	0.074223	0.069747	0	|	0.064578	0.231135	0	||	0.658326	0.632056	0.436545	|	0.653965	0.295431	0.196684	||
1810012K16Rik	ENSMUSG00000099825	0.374686	0.346498	0.223413	|	0.832303	0.643598	0.63502	||	0.03956	0.152199	0.286704	|	0.146016	0.453162	0.160354	||	0.741955	0.306233	0.77979	|	0.588577	0.52371	0.428825	||	0.70324	0.878064	0.384417	|	0.829214	0.28005	0.160952	||
1810013D15Rik	ENSMUSG00000028177	0.174692	0.329233	0.274614	|	0.309709	0.414276	0.146725	||	0.07608	0.596765	0.677436	|	0.194383	1.02306	0.79104	||	0.091953	0.088797	0.19063	|	0.33099	0.146496	0.11862	||	0.296881	0.20862	0.200473	|	0.168778	0.33439	0.162218	||
1810013L24Rik	ENSMUSG00000022507	2.37995	6.47591	7.60687	|	4.84746	8.74315	3.88409	||	5.51463	24.6303	25.1791	|	7.3332	40.7156	42.6443	||	25.2477	30.0868	29.3291	|	22.5446	32.2833	22.4581	||	22.2353	24.9434	24.6161	|	22.1804	24.502	18.0673	||
1810014B01Rik	ENSMUSG00000097412	0.984005	0.834307	1.88306	|	0.86104	1.07999	0.711665	||	1.32587	2.70781	3.40427	|	2.32693	2.7894	3.35422	||	8.22484	3.89074	6.26295	|	7.13795	5.4849	6.53753	||	5.91842	4.90473	8.69483	|	6.26301	4.89596	5.86364	||
1810017P11Rik	ENSMUSG00000106838	0.102036	0.318533	2.34066	|	0.032885	0.090793	0.050831	||	0	0	0	|	0	0	0	||	0	0	0	|	0	0	0	||	0.180725	0	0	|	0.127105	0.089113	0	||
1810018F18Rik	ENSMUSG00000101088	0	0	0.350569	|	0.008536	0	0.020082	||	0.028393	0.271801	0.105555	|	0.050859	0.2541	0.074095	||	0	0	0.029778	|	0	0	0	||	0	0	0	|	0	0	0.014707	||
1810019D21Rik	ENSMUSG00000086390	0.547108	2.15471	4.13406	|	1.57434	2.87664	1.24307	||	0	0.021374	0.026013	|	0	0.097056	0	||	0.050055	0.097607	0.051177	|	0.044691	0.047787	0.11847	||	0.179204	0.152873	0	|	0.164611	0.069932	0	||
1810019N24Rik	ENSMUSG00000097115	0	0.010553	0	|	0.026871	0.012493	0.013416	||	0.080506	0.201868	0.185438	|	0.042642	0.182827	0.091933	||	0.035451	0.083232	0.135293	|	0.142439	0.080464	0.029077	||	0.190296	0.039189	0.02154	|	0.016641	0	0.10873	||
1810020O05Rik	ENSMUSG00000089997	0	0	0.057392	|	0	0	0	||	0	0	0.042138	|	0	0	0.029802	||	2.6475	0.931586	2.66644	|	3.27206	1.60386	1.65162	||	3.43091	1.61991	1.18732	|	3.67062	0.88941	0.886504	||
1810021B22Rik	ENSMUSG00000087331	0.227041	0.228015	0.340115	|	0.353061	0.352762	0.319285	||	0.280695	0.300248	0.139288	|	0.340304	0.357628	0.487992	||	6.31286	3.94353	5.04198	|	4.31644	4.63701	5.61408	||	6.28111	5.19195	4.0601	|	3.89421	4.53014	4.3653	||
1810022K09Rik	ENSMUSG00000078784	8.05999	24.9992	29.2533	|	10.08	19.108	32.921	||	35.3135	48.6114	42.6873	|	40.5216	91.5475	55.0702	||	176.14	145.782	131.334	|	118.926	99.9498	141.241	||	109.099	214.497	196.093	|	101.202	217.138	196.126	||
1810024B03Rik	ENSMUSG00000044145	0.069068	0.250817	0.34002	|	0.093297	0.222778	0.099052	||	0.279599	0.602277	0.766171	|	0.326423	1.3578	0.633961	||	0.907685	0.659997	1.16706	|	0.779281	1.05746	1.00126	||	0.73618	1.07789	1.15491	|	0.949042	0.932867	1.00423	||
1810026B05Rik	ENSMUSG00000101970	4.11583	7.69743	17.632	|	9.87778	19.0799	8.82158	||	14.9429	55.343	49.1783	|	20.3441	68.0249	65.5993	||	43.8409	51.0991	62.1742	|	60.7868	67.2469	68.721	||	58.0074	67.4381	63.0865	|	60.2332	69.4611	87.2723	||
1810030O07Rik	ENSMUSG00000044148	0.370846	1.12025	1.34248	|	0.771861	1.33444	0.955839	||	1.72165	6.37987	6.59938	|	2.55912	8.16255	6.35568	||	11.6641	12.0708	11.6259	|	11.4778	11.8872	11.3614	||	10.8357	9.08938	10.3595	|	11.1541	9.61849	7.40766	||
1810032O08Rik	ENSMUSG00000020812	0.628867	0.909088	1.49281	|	1.60716	1.75078	1.20208	||	4.90796	7.59854	7.36048	|	9.5787	23.9275	10.4824	||	11.3026	12.7804	11.4163	|	21.3158	24.5715	16.8593	||	14.7206	15.728	14.8896	|	16.2338	15.4675	18.1233	||
1810034E14Rik	ENSMUSG00000097101	0.42751	0.337293	0.823308	|	0.450383	0.222864	0.173129	||	0.174011	0.523118	0.154776	|	0.267882	1.08008	0.641848	||	0.053003	0.050588	0.085048	|	0.023801	0.135281	0.097577	||	0.059412	0.201546	0.095874	|	0.087897	0.580192	0.023234	||
1810037I17Rik	ENSMUSG00000054091	2.1699	4.67573	6.63003	|	2.88449	7.0927	6.69825	||	20.7242	18.2534	13.6872	|	18.1502	24.7443	35.2016	||	176.147	125.458	205.353	|	124.779	163.477	164.038	||	231.101	260.82	228.255	|	191.449	249.592	238.384	||
1810041H14Rik	ENSMUSG00000102112	0.655861	0.668266	2.22566	|	1.61614	1.88513	0.88096	||	0.774427	1.7502	1.57754	|	0.673728	1.0908	1.09422	||	2.13086	4.65959	3.25769	|	2.5112	2.47798	4.21514	||	1.73901	5.61125	3.32149	|	1.60709	4.17564	5.01195	||
1810041L15Rik	ENSMUSG00000062760	0.002517	0.024821	0.015297	|	0.016716	0	0	||	0.018558	0	0.004419	|	0.008552	0.019938	0.006769	||	12.0043	16.5648	18.4226	|	13.6376	20.9355	14.7457	||	14.0111	10.7436	11.4413	|	14.752	12.0105	5.49902	||
1810043G02Rik	ENSMUSG00000020284	0.33499	0.320115	0.599291	|	0.471131	0.798869	0.403355	||	0.455455	1.14461	1.08302	|	0.838537	2.11648	1.41744	||	28.3396	31.8389	31.1833	|	30.0835	41.7822	30.2867	||	31.0574	28.5071	31.7058	|	32.7227	31.2604	34.0123	||
1810044D09Rik	ENSMUSG00000100680	0.396723	1.35586	1.37814	|	0.445334	1.26229	0.857734	||	0.913476	1.843	1.509	|	2.30688	4.82204	1.96031	||	7.52244	5.67954	7.87162	|	7.96837	5.59893	9.25313	||	5.49777	6.30964	6.26758	|	7.75427	7.96141	8.31566	||
1810046K07Rik	ENSMUSG00000036027	0.016769	0.329729	0.6661	|	0.35366	0.195294	0.222927	||	0.005867	0.114551	0.017879	|	0.017485	0.126828	0	||	0.019943	0	0.045962	|	0.035503	0.042788	0.066721	||	0.036283	0	0.024818	|	0.143088	0	0	||
1810049I09Rik	ENSMUSG00000108587	0	0	0	|	0	0	0	||	0	0	0	|	0	0	0	||	0	0	0	|	0	0	0.053783	||	0	0	0	|	0	0	0	||
1810049J17Rik	ENSMUSG00000097221	1.43069	0.150962	0.069303	|	0.742056	0	0	||	0.209083	0	0.121503	|	0.056782	0	0.631611	||	0.943893	0.523265	0.456914	|	0.609843	1.48871	0.783344	||	2.61927	4.10689	2.06291	|	3.29616	2.57399	0.885036	||
1810053B23Rik	ENSMUSG00000100277	0.724559	1.09817	1.23682	|	1.73621	1.87166	0.307908	||	1.81191	4.53414	5.11161	|	0.468515	0.456438	2.8321	||	0	0.086517	0	|	0	0	0	||	0.018355	0	0	|	0	0	0	||
1810055G02Rik	ENSMUSG00000035372	4.73872	4.50669	2.63461	|	11.2694	10.2293	2.70368	||	0.450154	1.17396	1.10861	|	0.680262	0.785453	2.10283	||	21.6089	27.9107	15.7625	|	20.6033	19.0995	18.5879	||	16.5831	16.4541	20.9794	|	21.753	17.0886	8.50262	||
1810058I24Rik	ENSMUSG00000073155	4.17986	16.3796	15.6446	|	5.35458	12.7218	8.22436	||	13.0651	39.9668	30.174	|	18.0405	59.8753	48.9482	||	63.1858	56.8712	93.9711	|	51.5464	71.0828	65.7452	||	71.0788	64.5967	60.3659	|	73.2704	70.2897	72.1915	||
1810059C17Rik	ENSMUSG00000086340	0	0	0	|	0	0	0	||	0.022775	0.062719	0	|	0	0	0.199785	||	0.330952	0.454955	0.399656	|	0.861315	0.048304	0.39597	||	0.2741	0.817099	0.376965	|	0.148607	0.446513	1.01315	||
1810059H22Rik	ENSMUSG00000108207	0.288289	1.38948	1.8317	|	0.563351	0.81345	0.430759	||	4.99241	33.1551	18.7277	|	1.94244	4.17956	4.03028	||	3.20432	2.69706	4.11759	|	4.12183	5.01462	3.66024	||	3.28918	3.65294	3.25379	|	4.16286	3.18038	2.81076	||
1810062G17Rik	ENSMUSG00000027713	0.053848	0.14619	0.211132	|	0.057052	0.34667	0.26823	||	0.058101	0.051012	0.165556	|	0.204779	0.277247	0	||	0.187108	0.205097	0.42547	|	0.581819	0.812826	0.481425	||	0.194351	0.420049	0.264529	|	0.147364	0.217416	0.412102	||
1810062O18Rik	ENSMUSG00000084925	0.072763	0	0	|	0.053629	0.116217	0.044547	||	0.208223	0.785504	0.484661	|	0.346355	0.968225	0.354077	||	4.61022	4.47477	4.18414	|	4.73027	4.64436	5.74631	||	4.59498	5.3318	4.80362	|	3.16549	4.61948	3.46708	||
1810063I02Rik	ENSMUSG00000085551	1.03983	4.31575	1.68126	|	3.52956	13.2731	5.09332	||	0	0	0	|	0	0.878115	0.279254	||	0.255076	0	0.172231	|	0.457126	0	0	||	0.88493	1.13331	0.314076	|	0	1.44395	0.212806	||
1810064F22Rik	ENSMUSG00000090925	0.03202	0.064581	0.324635	|	0.101265	0.073959	0.089804	||	0.06336	0.295775	0.239056	|	0.075269	0.587581	0.629995	||	0.121927	0.020486	0	|	0.168974	0.211278	0.097983	||	0.047606	0.060963	0.062426	|	0.107182	0.078463	0.224961	||
1810065E05Rik	ENSMUSG00000013653	0	0	0	|	0	0	0	||	0	0	0	|	0	0	0	||	0.163045	0	0	|	0.086784	0	0.026506	||	0.236932	0.024386	0.158216	|	0	0	0	||
2010001A14Rik	ENSMUSG00000087165	0.964571	0.653939	0.930736	|	0.501733	0.683048	0.469123	||	0.452609	1.07241	0.772926	|	0.632775	1.58949	1.61258	||	9.90891	10.5795	10.5833	|	8.43075	8.29785	12.2691	||	11.2008	14.0387	12.4399	|	13.6716	14.7722	19.3671	||
2010001K21Rik	ENSMUSG00000051606	0.101599	0.165841	0.1506	|	0.102392	0.171581	0.072519	||	0.128469	0.827412	0.588513	|	0.089578	0.802705	1.67844	||	0.770665	0.964882	0.409779	|	0.269707	0.95488	0.242115	||	0.392205	0.440756	0.761421	|	0.691942	0.928435	0.57142	||
2010001M07Rik	ENSMUSG00000111296	0	0	0	|	0	0	0	||	0	0	0	|	0	0	0	||	0	0	0	|	0	0	0.239237	||	0	0	0.174487	|	0.274479	0	0.119872	||
2010003K11Rik	ENSMUSG00000042041	0.45728	0.200578	0.389495	|	1.8788	5.67866	4.77685	||	0	0	0.020202	|	0.029503	0	0	||	0.157342	0.085943	0.078649	|	0	0.097661	0.075014	||	0.02001	0.068047	0	|	0.042783	0.031162	0.060368	||
2010005H15Rik	ENSMUSG00000095620	0	0.116385	0	|	0	0.225785	1.27152	||	2.26031	3.18415	7.41405	|	9.38344	21.5922	20.6711	||	0	0	0	|	0.606866	0	0	||	0.204724	0.041919	0.132902	|	0.213706	0.196511	0.137932	||
2010007H06Rik	ENSMUSG00000044694	0.023816	0.106244	0.186276	|	0.059056	0.122848	0.039693	||	0.36835	4.57111	0.219068	|	0.218584	0.350138	0.160065	||	0.162111	0.17005	0.25601	|	0.167129	0.099892	0.048907	||	0.141811	0.285059	0.225989	|	0.309887	0.180287	0.098364	||
2010008C14Rik	ENSMUSG00000107761	0.03612	0.055477	0.014232	|	0.17475	0.135152	0.245096	||	0.23709	0.992933	1.08584	|	0.26837	1.24032	1.46772	||	0.329169	0.373638	0.404805	|	0.369295	0.716533	0.504014	||	0.212894	0.864007	0.55521	|	0.381805	0.57628	0.564052	||
2010009K17Rik	ENSMUSG00000100860	0.022076	0	0	|	0	0	0	||	0	0	0	|	0	0	0	||	0	0	0	|	0	0	0	||	0	0	0	|	0	0	0	||
2010010A06Rik	ENSMUSG00000102047	0	0	0	|	0	0	0	||	0	0	0	|	0	0	0	||	0.054246	0	0	|	0	0	0.043854	||	0	0	0.355953	|	0.823438	0	0	||
2010013B24Rik	ENSMUSG00000087277	0	0	0.025825	|	0	0.057198	0.074852	||	0.238141	0.934047	0.203956	|	0.298565	2.04804	0.969024	||	0.398425	0.654722	0.312751	|	0.585651	0.54936	0.24912	||	0.320773	0.329402	0.158956	|	0.25326	0.435298	0.377179	||
2010015M23Rik	ENSMUSG00000096983	0.034611	0.041793	0.171165	|	0.025013	0.197222	0.045503	||	0.242045	1.61841	1.13402	|	0.42224	1.62954	1.8896	||	0.885225	0.992115	1.34778	|	1.55646	1.65389	0.935539	||	1.14837	1.47553	1.2529	|	0.966274	1.17967	1.23329	||
2010016I18Rik	ENSMUSG00000091575	0.086455	0.081847	0.187529	|	0.161156	0.373784	0.165666	||	0.346516	1.27968	1.33666	|	0.607954	6.72761	3.19783	||	0.159351	0.065793	0.075699	|	0.106577	0.031254	0.129788	||	0.29013	0.220951	0.20431	|	0.132316	0.19649	0.265551	||
2010103J01Rik	ENSMUSG00000104368	0	0	0	|	0	0	0	||	0.041394	0	0	|	0	0	0	||	0	0	0	|	0	0	0	||	0	0	0	|	0	0	0	||
2010106C02Rik	ENSMUSG00000100738	0	0	0	|	0.023106	0	0	||	0	0.037624	0	|	0	0	0	||	0	0	0	|	0.08792	0	0	||	0	0	0	|	0	0	0	||
2010106E10Rik	ENSMUSG00000025528	0	0	0	|	0	0	0	||	0.026506	0	0	|	0.094813	0.651835	0.034536	||	0	0.020155	0	|	0.061986	0.10426	0.017751	||	0.044379	0	0.02695	|	0	0.030908	0.016735	||
2010107E04Rik	ENSMUSG00000021290	73.4193	202.626	276.222	|	107.57	141.794	213.472	||	116.061	168.967	169.364	|	189.856	216.064	232.171	||	2235.67	2011.26	2242.59	|	1582.52	1903.51	2134.96	||	2327.75	3057.67	2711.77	|	2283.54	2927.34	4331.19	||
2010109A12Rik	ENSMUSG00000029384	0.021721	0.242041	0.526935	|	0.03919	0.161963	0.118316	||	0.179309	1.19727	0.716876	|	0.177083	0.479288	0.965947	||	0.137356	0.215296	0.046974	|	0.060557	0.061957	0.026777	||	0.088961	0.240947	0.039725	|	0.095667	0.325342	0.131617	||
2010109I03Rik	ENSMUSG00000063522	0.025824	0.02428	0.039228	|	0.067089	0.104273	0.065014	||	0.124254	0.468723	0.541786	|	0.090843	0.561313	0.250102	||	0.228025	0.146199	0.232369	|	0.245845	0.280736	0.241603	||	0.116485	0.186184	0.145253	|	0.188552	0.142006	0.027983	||
2010109P13Rik	ENSMUSG00000107558	0	0	0	|	0	0	0	||	0	0	0	|	0	0	0	||	0.359657	0.226368	0	|	0	0	0	||	0	0	0	|	0	0	0	||
2010110E17Rik	ENSMUSG00000098434	0.014895	0.018141	0.060292	|	0.020228	0.029406	0	||	0.030431	0.606687	0.380032	|	0.077778	0.760389	0.693589	||	0.087812	0.037227	0.148614	|	0.102115	0.286145	0.092813	||	0.052941	0.224857	0.098595	|	0.08896	0.046987	0	||
2010110G14Rik	ENSMUSG00000106095	0	0	0	|	0	0	0	||	0	0	0	|	0	0	0	||	0	0	0	|	0	0	0	||	0	0	0	|	0	0	0	||
2010110K18Rik	ENSMUSG00000097755	0.004445	0.00629	0	|	0.022426	0.04572	0.004131	||	0.650676	2.13135	2.0779	|	0.633726	1.0013	2.69881	||	0.106266	0.052971	0.125425	|	0.183438	0	0.024356	||	0.009378	0.026493	0.012197	|	0.029031	0.027807	0.22686	||
2010111I01Rik	ENSMUSG00000021458	9.82161	19.1684	28.1258	|	12.7895	14.8319	6.96339	||	6.11881	23.0144	16.4498	|	8.45522	32.8848	20.1807	||	54.0281	45.8944	54.2861	|	40.9859	51.7342	49.2683	||	66.7572	58.8283	53.2393	|	63.2377	57.6904	42.7143	||
2010203P06Rik	ENSMUSG00000114604	0	0	0	|	0	0	0	||	0	0	0	|	0	0	0.078805	||	0.216727	0	0.134748	|	0	0	0	||	0	0	0	|	0	0	0	||
2010204K13Rik	ENSMUSG00000063018	0.064147	0.172858	0	|	0.113513	0.500001	0.911699	||	1.12194	0.751286	1.34725	|	0.945009	2.03212	1.09974	||	23.3293	25.2722	44.8857	|	18.4231	27.0699	25.3597	||	32.5304	23.7874	29.5126	|	28.884	21.7785	38.0256	||
2010300C02Rik	ENSMUSG00000026090	0.014804	0.017858	0.096553	|	0.016044	0.005161	0.007858	||	0.105238	0.351049	0.617814	|	0.213924	0.065062	0.052331	||	36.8406	50.0354	57.8753	|	55.4125	73.9976	56.2506	||	36.4766	32.1347	33.9155	|	38.511	32.4169	25.115	||
2010300F17Rik	ENSMUSG00000097289	0.043331	0.086151	0.114248	|	0.22572	0.110788	0.018671	||	0.023202	0.291658	0.305008	|	0.05589	0.50118	0.871104	||	0.00891	0.008277	0.018928	|	0.024175	0.025234	0.014594	||	0.049438	0.046717	0.010907	|	0.104443	0.037646	0	||
2010308F09Rik	ENSMUSG00000100714	0.030191	0.045052	0.26182	|	0.152589	0.170923	0.157387	||	0.15692	0	0.08109	|	0.133218	0	0	||	1.00294	1.7367	1.58863	|	1.65794	1.85336	1.40381	||	1.07699	1.1971	1.67032	|	1.24192	0.76554	2.61607	||
2010309G21Rik	ENSMUSG00000106567	0.113623	0.068592	0.121891	|	0.059335	0.044465	0	||	1.91043	7.53242	5.93292	|	0.915398	0.642083	0.531575	||	0	0	0	|	0	0.145427	0	||	0	0.059394	0	|	0.078541	0	0	||
2010310C07Rik	ENSMUSG00000101268	0.063029	0.126358	0.108912	|	0.053924	0.275985	0.046024	||	0.123172	0.837058	1.12483	|	0.144588	3.69526	1.19278	||	0	0.04076	0	|	0.01031	0	0	||	0	0.008298	0.013608	|	0	0	0	||
2010315B03Rik	ENSMUSG00000074829	1.73906	5.51508	9.14312	|	3.22766	5.51155	3.51223	||	1.49284	6.98838	6.66099	|	2.03122	10.1446	6.25751	||	3.92804	3.04598	3.58595	|	3.72155	4.25365	3.2127	||	2.13542	3.48155	4.07598	|	1.95659	3.70294	2.7611	||
2010320M18Rik	ENSMUSG00000100691	1.00386	2.01205	3.18793	|	1.58507	2.78314	1.63213	||	1.312	1.83392	2.09752	|	2.40367	3.33277	2.74857	||	21.5638	20.6745	22.2847	|	21.0045	18.0889	25.2928	||	26.3305	30.1222	25.84	|	26.0017	27.1628	35.8411	||
2010320O07Rik	ENSMUSG00000089983	0.02939	0.048436	0.720792	|	0.038961	0.246851	0.236301	||	0.350338	3.01059	3.34873	|	0.533879	6.35635	7.76578	||	0.896501	1.79873	1.19346	|	2.15865	2.48305	2.01883	||	2.05056	1.80708	2.15511	|	0.615499	1.76346	2.06823	||
2200002A13Rik	ENSMUSG00000108479	0	0	0	|	0	0	0.017192	||	0	0.077914	0.044493	|	0	0.343518	0.12184	||	0	0	0	|	0.043226	0	0.039335	||	0	0	0	|	0	0	0	||
2200002D01Rik	ENSMUSG00000030587	0.26177	0.250477	0.179328	|	0.252071	0.199753	0.900176	||	0.342685	0.316039	0.634095	|	0.489904	0.571133	0.311704	||	0.409186	0.097224	0.34323	|	0.266716	0.322213	0.162418	||	0.807869	0.848512	0.344311	|	0.530017	0.558043	0.446348	||
2200002J24Rik	ENSMUSG00000013083	0	0	0	|	0	0	0	||	0	0	0.054596	|	0.080926	0.113684	0	||	0	0.060396	0.043821	|	0	0.149181	0.049211	||	0	0.090254	0.632197	|	0.059666	0.24263	0	||
2200007N16Rik	ENSMUSG00000108787	0	0	0	|	0	0	0	||	0	0	0	|	0	0	0	||	0.334787	0	0	|	0.607121	0	0	||	0	0.250862	0	|	0.322404	0	0	||
2210008F06Rik	ENSMUSG00000097165	0.017357	0	0.013432	|	0	0	0.007842	||	0	0.01936	0	|	0.009894	0	0	||	3.70141	4.84133	5.66019	|	7.89949	9.19119	7.65797	||	4.03688	4.09875	4.94895	|	4.60645	4.19569	5.87842	||
2210010C04Rik	ENSMUSG00000029882	0.016026	0.122758	5.04486	|	0.069712	0.121556	0.058134	||	0.084904	0.479056	0.511318	|	0.101287	0.861663	0.753949	||	0.246045	0.075262	0.188202	|	0.126722	0.102939	0.207931	||	0.136752	0.272766	0.28823	|	0.161567	0.228193	0.104087	||
2210011C24Rik	ENSMUSG00000074217	0.069011	0.012471	0.042551	|	0.070839	0	0.007764	||	0.021668	0.018551	0	|	0	0.086199	0	||	3.79043	3.6133	5.9162	|	1.48358	2.2922	3.48656	||	4.65272	5.72389	2.88992	|	4.80787	6.07572	5.2834	||
2210011K15Rik	ENSMUSG00000101791	0	0	0	|	0	0	0	||	0	0.026032	0	|	0	0.052031	0	||	0.014335	0	0	|	0	0.009772	0.011557	||	0	0.010508	0	|	0	0	0	||
2210016F16Rik	ENSMUSG00000021550	1.17494	1.27652	2.47385	|	1.96544	2.0403	1.57536	||	1.34116	2.23969	2.69538	|	2.26166	3.44472	4.01495	||	4.00491	4.80363	5.66803	|	4.99358	8.40242	4.96134	||	5.1978	4.1653	4.08829	|	4.92048	4.21489	5.97876	||
2210016L21Rik	ENSMUSG00000029559	0.457008	0.368841	0.844577	|	0.754475	0.940901	0.873462	||	1.02841	3.3969	4.45178	|	2.22107	7.58487	7.26498	||	65.1867	83.3267	85.4911	|	83.5186	112.732	67.6723	||	68.3198	68.2957	79.2517	|	78.3801	61.7605	51.6973	||
2210017I01Rik	ENSMUSG00000103523	0	0.112942	0.034196	|	0	0.492101	0.038689	||	0.077963	0.888927	0.642291	|	0.15326	0.921278	0.721418	||	0.044212	0.172575	0	|	0.142522	0.099836	0.112597	||	0.046278	0.034138	0.052449	|	0.058578	0	0.138356	||
2210039B01Rik	ENSMUSG00000113800	0.02835	0.497113	0.514326	|	0.413613	0.432579	0.264415	||	0.353667	1.71092	1.79637	|	0.3207	3.2874	3.13915	||	0.206655	0.194491	0.366396	|	0.41729	0.366746	0.146122	||	0.197247	0.322637	0.14118	|	0.309369	0.194483	0.278127	||
2210404E10Rik	ENSMUSG00000114772	0	0	0	|	0.029124	0	0	||	0	0.051638	0	|	0	0.122139	0.081142	||	0	0.134459	0.046849	|	0	0	0	||	0	0.10554	0.084141	|	0.066935	0.293298	0.240303	||
2210406H18Rik	ENSMUSG00000109036	0.051983	0.056385	0.139377	|	0.026956	0.090521	0.045288	||	0.508505	2.26839	3.16538	|	0.387129	2.02853	3.26134	||	0	0	0	|	0	0.018009	0	||	0.024373	0	0.060249	|	0.024948	0.034723	0	||
2210406O10Rik	ENSMUSG00000039563	0.065069	0.0441	0.407979	|	0.134408	0.178372	0.136372	||	0.059237	0.489531	0.371998	|	0.039912	0.366113	0.235948	||	4.42045	3.79109	6.05044	|	5.60793	5.08061	5.02417	||	5.84554	5.57412	4.93502	|	4.47887	4.72391	4.05496	||
2210407C18Rik	ENSMUSG00000037145	0.013516	0.070149	0.035786	|	0.025274	0	0	||	0.011131	0	0	|	0	0	0	||	0.087667	0.134838	0.126375	|	0	0	0.081739	||	0.096443	0	0	|	0.03347	0.143114	0	||
2210408F21Rik	ENSMUSG00000087380	1.07731	2.50633	2.07029	|	3.36919	4.4497	3.19746	||	0.171643	0.415761	0.436663	|	0.233281	1.48869	0.106037	||	13.6309	12.1622	15.7956	|	7.02288	15.096	10.6995	||	13.6435	15.2123	15.637	|	14.2738	15.2141	12.9358	||
2210408I21Rik	ENSMUSG00000071252	0.551373	1.41008	1.4821	|	0.856989	1.02641	1.43922	||	0.705912	2.45003	2.47088	|	1.7038	6.44122	3.05022	||	7.25157	7.43148	6.44169	|	3.94568	4.7643	5.0247	||	6.0906	9.11202	7.29252	|	8.0459	12.2321	7.36447	||
2210409E12Rik	ENSMUSG00000081766	0	0	0	|	0	0	0	||	0	0	0.213545	|	0	0	0	||	0	0	0	|	0	0	0	||	0	0	0	|	0	0	0	||
2210411M09Rik	ENSMUSG00000085563	0	0	0	|	0	0	0	||	0	0	0	|	0.023753	0	0	||	0	0	0	|	0	0	0	||	0	0	0	|	0	0	0	||
2210412B16Rik	ENSMUSG00000107216	0.029304	0.103094	0.220517	|	0	0.426102	0.121079	||	0.022288	0.427692	0.292084	|	0	0.124435	0.812015	||	1.79718	1.65365	0.427774	|	0.867053	0.729935	0.745696	||	0.568929	1.37255	1.01751	|	0.682704	1.31107	0.256886	||
2210414B05Rik	ENSMUSG00000085394	0	0	0	|	0	0	0	||	0.050501	0	0	|	0.053398	0	0.052017	||	0	0	0	|	0.034511	0	0	||	0	0	0	|	0	0	0.030431	||
2210414F02Rik	ENSMUSG00000111043	0	0	0	|	0	0	0	||	0	0	0	|	0	0	0	||	0	0	0	|	0	0	0	||	0	0	0	|	0	0	0	||
2210417A02Rik	ENSMUSG00000086494	0.135672	0.145639	0.234247	|	0.170563	0.13029	0.216763	||	0.019049	0	0.056599	|	0.085521	0.110985	0	||	0.200587	0	0	|	0.177028	0.163607	0	||	0.060652	0.201587	0	|	0	0	0.16622	||
2210418O10Rik	ENSMUSG00000078894	0	0	0	|	0	0	0	||	0	0	0	|	0	0	0	||	0.823893	0	0	|	0	0	0	||	0	0	0	|	0	0	0	||
2210420H20Rik	ENSMUSG00000101773	0	0	0.084687	|	0.113713	0.031202	0.01866	||	0.014735	0.434388	0.259255	|	0.087184	0.526365	0.414634	||	0	0	0.066676	|	0.132825	0.060855	0	||	0	0	0.060608	|	0.047456	0	0	||
2300002M23Rik	ENSMUSG00000039269	0	0	0	|	0	0	0	||	0	0	0	|	0	0	0	||	0.100132	0.019205	0.027236	|	0.035302	0.060272	0.033503	||	0.017122	0	0	|	0	0.026758	0	||
2300003K06Rik	ENSMUSG00000078257	0	0	0	|	0	0	0	||	0	0	0	|	0	0	0	||	0	0	0	|	0	0	0	||	0	0	0	|	0	0	0	||
2300009A05Rik	ENSMUSG00000032403	1.8699	7.04325	11.1982	|	3.42188	6.53253	3.60579	||	4.19656	4.41104	2.4701	|	5.40764	8.02435	4.49853	||	51.1785	42.4831	64.8028	|	62.7409	26.4956	74.8988	||	61.1548	74.3443	76.0692	|	58.2407	80.6395	73.7129	||
2310001H17Rik	ENSMUSG00000097354	3.20153	9.79896	9.21098	|	2.30107	2.30185	1.44856	||	7.34675	18.1624	13.7349	|	6.69498	13.847	15.0948	||	0.378759	0.754089	0.470695	|	1.15348	0.642841	0.516137	||	2.30152	1.00321	1.55688	|	1.35914	1.96358	1.63524	||
2310001K20Rik	ENSMUSG00000108514	0	0.016233	0.034912	|	0.067774	0.040566	0.042374	||	0.172703	1.64311	1.02785	|	0.05078	0.42212	0.25629	||	0.069839	0	0	|	0	0	0	||	0	0	0	|	0	0	0	||
2310001K24Rik	ENSMUSG00000053353	0.127049	0	0.066008	|	0.144537	0.291272	0	||	0	0	0	|	0	0.307644	0	||	0.420859	0.2327	0.306247	|	0.520811	0	0.348485	||	0.195839	0.574681	0.394993	|	0.632655	0.571067	0.253311	||
2310002D06Rik	ENSMUSG00000112701	0	0	0	|	0	0	0	||	0	0.06406	0.072483	|	0	0	0.101436	||	0.404288	0	0.053489	|	0.279997	0.144721	0.063853	||	0	0	0	|	0	0.114549	0.338366	||
2310002F09Rik	ENSMUSG00000097178	0.12637	0.866067	1.38142	|	0.498286	1.08206	0.15369	||	0.076105	0.902573	0.509878	|	0.131881	1.37814	1.23114	||	2.39168	2.47005	2.38965	|	1.82022	2.08999	2.80268	||	3.59434	4.16993	3.03809	|	3.14467	3.48779	2.17988	||
2310002L09Rik	ENSMUSG00000028396	0	0	0	|	0.127053	0	0	||	0	0	0	|	0	0	0	||	0	0	0.046167	|	0	0.204649	0.086782	||	0	0	0	|	0.061405	0.148748	0.054939	||
2310003L06Rik	ENSMUSG00000007457	0	0	0	|	0	0	0	||	0	0	0	|	0	0	0	||	0	0.028564	0	|	0.014407	0	0.012527	||	0	0	0.056917	|	0	0	0	||
2310003N18Rik	ENSMUSG00000110916	0	0	0	|	0	0	0	||	0	0	0	|	0	0	0	||	0	0.266243	0.456497	|	0.261361	0	0.391672	||	0.09032	0.424366	0.728085	|	0.712683	0.521601	0.608885	||
2310005A03Rik	ENSMUSG00000087254	0.069353	0.113669	0.133962	|	0.169232	0.182574	0.089341	||	0.14604	1.48122	0.897824	|	0.173194	0.96974	1.49376	||	0.199825	0.262358	0.18057	|	0.213026	0.284743	0.134281	||	0.067827	0.0826	0.088205	|	0.035451	0.178852	0.109016	||
2310005E17Rik	ENSMUSG00000099446	0	0	0	|	0	0	0	||	0	0	0	|	0	0	0	||	0.022975	0	0	|	0	0	0	||	0	0	0	|	0	0	0	||
2310007B03Rik	ENSMUSG00000034159	0.010009	0.011671	0.051889	|	0.065854	0.058813	0.082427	||	0	0	0	|	0	0	0	||	0.047761	0.103294	0.045534	|	0.031787	0.130375	0.062548	||	0.05244	0.080361	0.088916	|	0.045216	0.059123	0.022214	||
2310008N11Rik	ENSMUSG00000100335	0.025978	0	0	|	0	0.2007	0	||	0.498794	2.14627	2.88602	|	0.246276	0	0	||	0.277915	0	0	|	0	0.282333	0	||	0.120314	0	0.222817	|	0.130156	0	0.056981	||
2310009A05Rik	ENSMUSG00000098332	2.19339	8.29978	15.1007	|	3.06669	5.97745	8.23315	||	9.51889	14.8424	12.0769	|	8.62545	14.2828	14.1226	||	55.4253	46.2636	59.613	|	40.7051	45.789	47.5708	||	59.3658	80.3052	67.6852	|	59.6997	79.5495	99.4545	||
2310009B15Rik	ENSMUSG00000079283	1.05676	1.06588	3.57717	|	2.05441	2.59064	2.40893	||	3.94879	5.03703	2.49647	|	6.02457	9.61394	5.06656	||	45.5117	44.5796	50.2827	|	41.2623	53.6943	50.1712	||	50.5004	52.2009	43.5542	|	49.7367	56.1807	75.3641	||
2310010J17Rik	ENSMUSG00000097162	1.81826	3.62597	4.96183	|	2.83296	4.69966	3.09345	||	3.52109	4.39483	5.61447	|	3.72989	14.4143	7.46133	||	12.8402	10.5121	11.3667	|	9.96287	10.9654	14.6469	||	11.4208	16.7552	15.6453	|	10.2646	17.2472	21.1825	||
2310011J03Rik	ENSMUSG00000020133	1.02251	1.16871	1.55892	|	1.29924	1.27939	0.955568	||	3.00532	4.25326	4.73204	|	4.21035	8.04228	8.64283	||	26.9649	34.571	33.149	|	27.6674	38.0368	34.5184	||	36.1991	32.3835	33.7684	|	38.5014	33.9431	37.8869	||
2310014F06Rik	ENSMUSG00000085945	0.021491	0.211685	0.114196	|	0.057513	0.074288	0.17619	||	0.056616	0.831932	0.373468	|	0.036706	0.961625	0.78761	||	0.811105	0.944246	0.817652	|	0.606372	0.527276	0.661795	||	0.712419	1.21879	1.09502	|	0.898823	1.26743	0.806467	||
2310015A10Rik	ENSMUSG00000097729	0.326918	0.643724	1.11386	|	1.08288	2.87308	0.958383	||	1.30256	4.1128	4.15183	|	2.24204	20.5425	11.5582	||	10.8807	12.0119	9.36585	|	15.9773	12.9361	15.5763	||	13.8758	12.9942	9.03347	|	13.2072	13.295	10.9555	||
2310015D24Rik	ENSMUSG00000099411	0.022595	0.066297	0.058149	|	0.100989	0.131348	0.044868	||	0.02007	0.161245	0.18054	|	0.040205	0.340925	0.309056	||	0.182925	0.080078	0.107511	|	0.052305	0.146229	0.089421	||	0.02133	0.229184	0.037828	|	0.044549	0.117777	0.074688	||
2310015K22Rik	ENSMUSG00000101257	0.007436	0	0.022108	|	0.00973	0.025941	0.006681	||	0.018041	0.09799	0.070459	|	0.026353	0.328021	0.222415	||	0.037645	0.069191	0.013736	|	0.033878	0.065228	0.030446	||	0.035259	0.02782	0.022515	|	0.109384	0.077527	0.030658	||
2310016D03Rik	ENSMUSG00000102098	0	0	0	|	0	0	0	||	0	0	0	|	0	0	0	||	0	0	0	|	0	0	0	||	0	0	0	|	0	0	0	||
2310016D23Rik	ENSMUSG00000085965	0	0	0	|	0	0	0	||	0	0	0	|	0	0	0	||	0	0	0	|	0	0	0	||	0	0	0	|	0	0	0	||
2310016G11Rik	ENSMUSG00000070574	0	0.065182	0	|	0.026161	0	0	||	0	0	0	|	0	0	0	||	0.375283	0.127146	0.404256	|	0.238574	0.137707	0.266451	||	0.167576	0.18113	0.227479	|	0.15238	0.260159	0.333168	||
2310020H05Rik	ENSMUSG00000100410	0	0	0	|	0	0	0	||	0	0	0	|	0	0	0	||	0	0	0	|	0	0	0	||	0.036228	0	0	|	0.038588	0	0	||
2310022A10Rik	ENSMUSG00000049643	0.187628	0.388933	0.308811	|	0.51326	0.477019	0.57155	||	0.928626	4.20022	3.91396	|	1.28985	4.03048	4.58342	||	9.19019	13.6935	12.0599	|	12.2799	13.6511	13.3315	||	9.04525	7.47744	9.8133	|	10.415	8.93469	7.61342	||
2310022B05Rik	ENSMUSG00000031983	0.418461	0.639085	0.524645	|	0.670351	0.96898	0.839022	||	0.890032	2.43257	2.45669	|	1.55354	2.1784	6.0159	||	37.036	42.7115	41.6657	|	46.9517	49.7027	40.5618	||	29.9935	23.61	24.2924	|	32.8443	28.0935	17.5751	||
2310026I22Rik	ENSMUSG00000097710	0	0	0	|	0	0.032563	0	||	0	0.020927	0	|	0	0	0	||	0.07235	0.175144	0.140363	|	0.236631	0.159456	0.115928	||	0.153054	0.137858	0.113612	|	0.022616	0.064296	0.095767	||
2310026L22Rik	ENSMUSG00000078519	0.088279	0	0	|	0	0	0	||	0.029006	0	0.09946	|	0.093333	0.407568	0	||	1.10826	1.38936	0.55691	|	0.640479	0.073915	0.791221	||	0.842339	0.807244	1.15444	|	1.14109	1.52233	1.29588	||
2310030A07Rik	ENSMUSG00000099447	0	0	0	|	0.026428	0	0	||	0	0	0	|	0	0	0.073357	||	0	0	0	|	0	0	0	||	0	0	0.305646	|	0	0	0	||
2310030G06Rik	ENSMUSG00000032062	1.07085	2.35702	2.82834	|	1.16146	2.46654	1.66727	||	0.032906	0.069569	0	|	0.046207	0.153416	0.05956	||	2.20159	2.22252	3.04141	|	1.40352	1.3003	2.17016	||	2.38438	2.41076	2.44915	|	1.75582	2.06419	2.07739	||
2310031A07Rik	ENSMUSG00000097457	0.034556	0.077408	0.021876	|	0.043956	0.125199	0.013118	||	0	0.119141	0.032899	|	0.015834	0.060083	0.046324	||	0.032437	0.173452	0.048711	|	0.116218	0.182583	0.051221	||	0.092137	0.285022	0.5803	|	0.189842	0.273705	0.102569	||
2310033P09Rik	ENSMUSG00000020441	0.315214	0.73399	0.447792	|	0.300138	0.757932	0.387809	||	1.39429	3.97204	3.07859	|	1.18223	4.15618	4.92385	||	24.8617	26.9492	26.4179	|	21.3907	29.3666	22.0485	||	26.9499	22.9332	24.033	|	24.3002	24.0473	26.1118	||
2310034C09Rik	ENSMUSG00000068078	0	0	0	|	0	0	0	||	0	0	0	|	0	0	0	||	0	0	0	|	0	0	0	||	0	0	0	|	0	0	0	||
2310034G01Rik	ENSMUSG00000099655	0.030251	0.047737	0.098708	|	0.010238	0.043203	0.052828	||	0.108509	0.127435	0.061744	|	0.093825	0.279202	0	||	1.08813	1.25095	1.18862	|	1.05405	1.50691	1.67996	||	1.1848	1.26796	1.49051	|	1.04688	1.51694	1.72381	||
2310034O05Rik	ENSMUSG00000100157	0.103125	0.080232	0.523971	|	0.430556	0.918026	0.767696	||	0	0.358708	0.273071	|	0.081157	0.295408	0.130765	||	0.176557	0.381503	0.802606	|	0.614174	0.361265	0.287027	||	0.160079	0.200445	0.274564	|	0.306342	0.103321	0.385735	||
2310035C23Rik	ENSMUSG00000026319	1.94661	4.69909	10.2543	|	5.76573	8.86914	4.53827	||	7.36023	31.7387	28.5471	|	10.6187	60.028	48.0965	||	26.953	30.2866	27.8504	|	29.749	37.0538	26.4329	||	22.8168	26.0818	28.6574	|	23.0959	27.2494	23.5012	||
2310039H08Rik	ENSMUSG00000062619	5.09296	9.40448	13.335	|	8.58211	12.7128	11.6001	||	4.09903	3.22566	3.15893	|	7.44089	10.5553	5.06677	||	19.3727	18.8304	20.9734	|	29.1494	27.5647	26.5384	||	25.5604	27.7471	28.3121	|	26.0794	28.1982	39.6968	||
2310039L15Rik	ENSMUSG00000100550	0.060138	0.23785	0.500242	|	0.250299	0.381371	0.137644	||	0.189072	1.58517	1.59512	|	0.279066	2.82476	2.24698	||	0.096248	0.240572	0.038311	|	0.128121	0.154587	0.077763	||	0.052682	0.057078	0.184146	|	0.156108	0.141205	0.011428	||
2310040G07Rik	ENSMUSG00000072852	0.108069	0.033825	0	|	0.064919	0.169832	0.031336	||	0.022139	0	0	|	0.031412	0	0	||	0.142962	0.57225	0.416655	|	0.185391	0.126472	0.056431	||	0.369072	0.154906	0.245812	|	0.417959	0.196077	0.116783	||
2310040G24Rik	ENSMUSG00000101655	0.145386	0.160979	0.590981	|	0.158888	0.324255	0.204576	||	0.34902	0.660918	0.491322	|	0.346961	0.691301	0.941508	||	3.39789	3.43935	3.46587	|	2.69847	3.24677	2.77632	||	3.04807	3.48046	3.19367	|	2.47995	2.76468	4.71071	||
2310043L19Rik	ENSMUSG00000101746	0.017089	0	0	|	0	0.030772	0	||	0	0	0	|	0	0.251778	0	||	0.674804	0.37931	0.219777	|	0.317181	0.312008	0.290725	||	0.357526	0.334433	0.415763	|	0.289293	0	0.58579	||
2310043M15Rik	ENSMUSG00000097768	0.030989	0.008258	0	|	0.040986	0.05208	0.010751	||	0.014267	0.02684	0	|	0.020906	0.112874	0.020167	||	0	0.029919	0.022692	|	0.014105	0.020647	0.026126	||	0.028497	0.023926	0.019432	|	0.104961	0	0.014374	||
2310043O21Rik	ENSMUSG00000102106	0	0	0	|	0	0	0	||	0.015539	0	0	|	0	0	0	||	0.051722	0	0	|	0	0	0	||	0	0	0	|	0	0	0	||
2310043P16Rik	ENSMUSG00000108732	0.016322	0.041253	0.117512	|	0.030132	0.081393	0.037964	||	0.181815	0.975628	0.535523	|	0.184399	0.632924	0.563479	||	0.124314	0.097462	0.143691	|	0.201085	0.098454	0.152919	||	0.11356	0.112055	0.154387	|	0.136159	0.086941	0.088328	||
2310044K18Rik	ENSMUSG00000085080	0.041171	0.029244	0	|	0.05403	0.072519	0.038936	||	0.09053	0.290898	0.215607	|	0.052498	0.220386	0.075005	||	0.059705	0.166976	0.162914	|	0.103326	0.035784	0	||	0.158751	0.044755	0	|	0.113546	0.083599	0.103622	||
2310046K23Rik	ENSMUSG00000102308	0	0	0	|	0	0	0	||	0	0	0	|	0	0	0	||	0	0.047091	0.031371	|	0	0	0.080968	||	0	0	0	|	0	0	0	||
2310047D07Rik	ENSMUSG00000100783	0	0	0.068828	|	0	0.026016	0	||	0.100889	0.554914	0.40141	|	0.038708	0.303199	0.198568	||	0.647824	0.485233	0.95706	|	0.370312	0.452947	0.630417	||	0.265776	0.421785	0.364974	|	0.482143	0.298574	0.587716	||
2310050C09Rik	ENSMUSG00000090314	0	0	0	|	0	0	0	||	0	0	0	|	0	0	0	||	0	0	0	|	0	0	0	||	0	0	0	|	0	0	0	||
2310057J18Rik	ENSMUSG00000015519	0	0	0	|	0.009563	0	0.015001	||	0	0.156945	0.114407	|	0.01883	0.045039	0.028099	||	0	0.01669	0.055551	|	0.034046	0	0.018048	||	0	0	0.022513	|	0	0.117403	0.056835	||
2310057M21Rik	ENSMUSG00000040177	0.319845	0.31583	0.586289	|	0.460337	0.654056	0.428065	||	0.807616	3.23829	2.11232	|	0.696948	4.29814	3.18757	||	14.2014	14.9664	16.0995	|	15.5681	22.8119	14.5058	||	15.4828	12.1682	15.6499	|	21.2303	13.4565	7.3342	||
2310057N15Rik	ENSMUSG00000048830	0	0	0	|	0	0	0	||	0	0	0	|	0	0	0	||	0	0	0	|	0	0	0	||	0	0	0	|	0	0	0	||
2310058D17Rik	ENSMUSG00000085379	0.049192	0.139355	0.163001	|	0.098119	0.075904	0.064654	||	0.518032	1.67367	0.977834	|	0.187018	0.90343	1.0197	||	0.87047	1.15403	0.821265	|	0.999701	1.1275	0.813025	||	1.26827	1.24755	1.31821	|	1.30692	1.24906	1.03263	||
2310061I04Rik	ENSMUSG00000050705	0.605802	1.62456	1.1886	|	1.85702	2.11517	0.691466	||	0.829371	2.57675	1.85253	|	1.1077	4.05833	2.56316	||	44.1236	89.992	81.7899	|	56.1974	121.3	65.9761	||	50.3008	42.7251	69.2338	|	62.2044	50.3869	49.0706	||
2310061N02Rik	ENSMUSG00000050704	0	0	0	|	0	0	0.018718	||	0	0	0	|	0	0	0	||	0	0	0	|	0	0	0	||	0	0	0	|	0	0	0	||
2310065F04Rik	ENSMUSG00000087410	0	0	0	|	0.013084	0	0	||	0.007959	0	0	|	0	0	0	||	0.148514	0.394965	0.320165	|	0.099422	0.356802	0.360908	||	0.309686	0.126905	0.232881	|	0.336521	0.245088	0.192619	||
2310067P03Rik	ENSMUSG00000114372	0	0	0	|	0.012954	0	0	||	0.097109	0.41995	0.145786	|	0.089451	0.181687	0.537882	||	0	0	0	|	0	0	0	||	0	0.041137	0	|	0.05796	0	0	||
2310068J16Rik	ENSMUSG00000100084	0.032017	0	0.072635	|	0.0282	0.021247	0.0122	||	0.009387	0.049323	0.028056	|	0.051484	0.163215	0.073274	||	0.172022	0.633327	0.55269	|	0.813833	0.587548	0.518524	||	0.294497	0.55224	0.300297	|	0.356894	0.391661	0.225602	||
2310069B03Rik	ENSMUSG00000100291	0	0	0	|	0	0	0	||	0.009694	0.02594	0	|	0.022109	0.050346	0.038517	||	0.014105	0.025889	0.032754	|	0	0	0	||	0	0.010222	0	|	0	0.056795	0	||
2310074N15Rik	ENSMUSG00000105858	0	0	0.041883	|	0	0	0	||	0.098462	0.1195	0	|	0.100803	0.13827	0	||	4.25573	2.88796	4.03518	|	6.33932	4.61462	4.58741	||	4.3594	4.10155	3.31429	|	2.90799	4.20272	4.39795	||
2310075C17Rik	ENSMUSG00000089718	0	0	0	|	0.164889	0	0	||	0.227264	0.496548	0	|	0.432771	0.309723	0	||	0.915657	0.875901	0.598208	|	1.60561	0.706157	1.51313	||	1.40641	1.60552	0.434089	|	0.682738	0.51036	1.04392	||
2310079G19Rik	ENSMUSG00000045331	0	0	0	|	0	0	0	||	0	0	0	|	0	0	0	||	0	0	0	|	0	0	0	||	0	0	0	|	0	0	0	||
2310081O03Rik	ENSMUSG00000085020	0	0	0	|	0	0	0	||	0.014644	0	0	|	0.020156	0	0	||	0.042373	0.038625	0.031654	|	0.03821	0	0	||	0	0.064176	0.100936	|	0	0	0.03528	||
2400006E01Rik	ENSMUSG00000106223	0	0	0	|	0	0	0	||	0	0	0	|	0	0	0	||	0	0	0	|	0.079585	0	0	||	0	0	0	|	0	0	0	||
2410002F23Rik	ENSMUSG00000045411	0.934845	1.61682	2.2643	|	1.7792	2.72276	2.12266	||	5.00529	11.556	9.39594	|	7.88479	28.0994	18.2473	||	75.1502	80.182	75.4516	|	97.5817	97.3379	83.8408	||	86.3663	81.3169	91.5387	|	91.692	84.0828	64.0475	||
2410003L11Rik	ENSMUSG00000085860	0	0.191083	0.446236	|	0.255764	0.192698	0.105471	||	0.203603	0.14943	0.386599	|	0.443951	3.15688	0.308636	||	0.32421	0.341582	0.400147	|	0.169614	0.114608	0.88679	||	0.514779	0.048795	0.139188	|	0.235353	0.09154	0.443674	||
2410004B18Rik	ENSMUSG00000036873	1.06002	1.68905	3.32345	|	1.35651	1.77585	1.3749	||	2.69059	7.75782	5.26568	|	3.8055	8.4614	8.11172	||	56.5572	68.0076	71.3484	|	60.5252	99.0776	59.6931	||	78.7901	81.334	82.2567	|	77.3053	83.8202	82.7196	||
2410004I01Rik	ENSMUSG00000085338	0	0	0	|	0	0	0	||	0	0	0	|	0	0	0	||	1.36323	0.925712	1.49832	|	1.07558	1.17095	1.32476	||	1.53686	1.57333	1.94049	|	1.33523	1.38291	1.38237	||
2410004P03Rik	ENSMUSG00000071398	0.025257	0.031863	0.054081	|	0.081192	0.147452	0.044963	||	0.06313	0.772985	0.330863	|	0.080651	0.890262	0.492765	||	1.64923	2.46301	1.80735	|	2.31445	2.17649	2.2492	||	2.09761	2.91434	2.77654	|	2.32028	2.52088	1.77032	||
2410006H16Rik	ENSMUSG00000086841	3.47356	9.34996	11.5652	|	11.7685	20.2725	11.4311	||	36.342	50.8439	52.3191	|	77.2481	180.71	69.7075	||	145.643	136.398	167.182	|	179.294	135.642	211.581	||	182.515	217.275	209.567	|	184.496	205.276	295.645	||
2410012E07Rik	ENSMUSG00000099528	0	0	0	|	0	0	0	||	0.035659	0.1049	0.057093	|	0	0	0.048543	||	0	0.053904	0	|	0.086768	0.026971	0	||	0	0.014334	0	|	0	0	0	||
2410015M20Rik	ENSMUSG00000049760	25.2563	33.7163	47.0024	|	29.8228	27.6327	31.1491	||	18.6985	20.4401	23.7384	|	28.7371	43.8636	33.599	||	300.925	288.828	279.204	|	230.834	208.707	320.334	||	388.868	415.421	370.066	|	402.135	401.05	447.086	||
2410017I17Rik	ENSMUSG00000038311	0.005294	0	0.0269	|	0.009922	0	0	||	0.005186	0	0	|	0	0.028597	0	||	0.094032	0.012	0.018087	|	0.045546	0	0.015091	||	0.022313	0.01875	0.022913	|	0.011789	0.051963	0	||
2410018L13Rik	ENSMUSG00000073164	0.120282	0.251647	0.547549	|	0.463512	0.830814	0.384156	||	0.762136	3.55297	3.61213	|	0.892163	3.6475	2.76237	||	0.931295	0.738467	1.0447	|	0.461577	1.05496	0.801375	||	0.370137	0.495926	0.572562	|	0.353506	0.191285	0.112062	||
2410021H03Rik	ENSMUSG00000100572	0.027563	0.04437	0.143205	|	0.036861	0.083816	0.028013	||	0.03298	1.00805	0.587368	|	0.228006	0.978117	0.732203	||	0.253087	0.075812	0	|	0.037791	0.082429	0.066494	||	0.037595	0	0.047431	|	0	0.113097	0	||
2410022M11Rik	ENSMUSG00000100017	0.386083	0.319385	0.563676	|	0.742244	0.505919	0.220713	||	0.210081	0.297875	0.446358	|	0.483664	1.38066	1.10528	||	2.37051	2.66692	2.92974	|	4.05441	5.07175	4.01348	||	2.56188	2.65745	2.59169	|	2.48062	1.90472	2.80857	||
2410024N13Rik	ENSMUSG00000054379	0.00928	0.225294	0.421298	|	0.35791	0.397101	0.213116	||	0.21138	2.84398	1.81993	|	0.534754	5.89955	5.24726	||	0.186008	0.102916	0	|	0.224463	0.294593	0.013546	||	0.059594	0.174526	0.082345	|	0.033009	0	0	||
2410080I02Rik	ENSMUSG00000044387	0.039231	0.175374	0.446053	|	0.206951	0.34634	0.067103	||	0.1021	0	0.174731	|	0.125975	0	0.121755	||	1.62146	1.18504	0	|	1.70244	0.520495	1.01958	||	3.56892	2.94205	2.03273	|	3.52778	2.3744	1.95929	||
2410089E03Rik	ENSMUSG00000039801	1.04527	0.600311	6.71001	|	1.52617	1.17849	0.614452	||	1.29242	5.76887	6.31698	|	1.49148	7.73038	3.74468	||	8.26149	3.88742	3.16163	|	5.13645	5.58352	3.06757	||	3.64064	3.53187	3.98016	|	4.67731	3.15129	2.32013	||
2410124H12Rik	ENSMUSG00000051297	0	0	0	|	0	0	0.053079	||	0	0	0	|	0	0	0	||	0.049894	0.369064	0.176489	|	0.444461	0.300088	0.203136	||	0.258205	0.539889	0.345366	|	0.23067	0.205867	0.456368	||
2410131K14Rik	ENSMUSG00000032840	0.466172	0.398512	0.365981	|	0.630369	0.418348	0.231799	||	0.181774	0.768494	0.775243	|	0.234399	0.809233	0.65023	||	9.0857	10.7666	10.7492	|	11.7534	14.0494	9.67974	||	12.7767	11.9398	11.8051	|	13.5791	13.315	8.50403	||
2410137M14Rik	ENSMUSG00000064308	0	0	0	|	0	0	0	||	0	0	0	|	0	0	0	||	0.362522	0.520906	0.401877	|	0.67725	0.752978	0.728202	||	0.129003	0.123047	0	|	0.032093	0.140916	0	||
2410141K09Rik	ENSMUSG00000074832	0	0	0	|	0.005017	0	0.011993	||	0	0	0	|	0	0	0.028275	||	0	0	0	|	0	0	0	||	0	0.007043	0.023011	|	0	0	0.007297	||
2410152P15Rik	ENSMUSG00000084825	0.012903	0	0	|	0.016425	0.110298	0	||	0	0	0	|	0.015965	0.061726	0.043678	||	0	0.065655	0	|	0	0	0	||	0.092029	0.025803	0	|	0.098968	0	0	||
2500002B13Rik	ENSMUSG00000096917	0.100155	0.395565	0.20632	|	0.179972	0.756133	0.082768	||	3.93831	7.00509	8.09673	|	5.36854	8.83172	13.5934	||	0.723339	1.17675	0.504761	|	0.486311	0.75027	0.629038	||	1.50458	0.931138	1.29962	|	0.729534	0.990673	1.91605	||
2500004C02Rik	ENSMUSG00000073236	0.263537	1.31332	1.67223	|	0.67565	0.934689	0.240873	||	1.24732	4.12268	4.74135	|	1.60597	4.96485	6.01994	||	11.0957	9.25447	9.41884	|	8.23304	10.0085	7.67431	||	9.06327	9.43588	10.242	|	8.4969	9.91549	5.18308	||
2510002D24Rik	ENSMUSG00000071632	1.08132	2.01509	4.42595	|	2.04074	1.57322	1.46655	||	2.07236	7.9881	4.7523	|	2.33362	9.92832	5.95155	||	39.717	37.4958	37.9803	|	40.4736	42.5633	31.5536	||	47.9066	42.1908	37.0675	|	44.3844	37.342	36.1821	||
2510009E07Rik	ENSMUSG00000043391	0.593915	1.82402	1.7683	|	1.16708	1.79442	1.26722	||	0.37013	0.890208	0.932714	|	0.539957	1.23533	0.790151	||	21.4496	26.9013	22.7249	|	28.5966	33.8367	23.4447	||	17.1624	17.5936	22.9095	|	18.5923	19.3162	14.5287	||
2510016D11Rik	ENSMUSG00000106825	0.06773	0.182196	0.032215	|	0.237765	0.432691	0.131659	||	0.524285	2.54959	2.38088	|	0.658182	3.17984	6.14025	||	1.65788	2.12824	1.27297	|	1.48097	1.4754	1.12386	||	1.11954	1.56727	1.09712	|	1.49718	1.50614	0.811716	||
2510017J16Rik	ENSMUSG00000104891	0.060081	0.077768	0.198761	|	0.096397	0.287128	0.113639	||	0.172853	1.31705	0.584708	|	0.252242	0.857979	1.46506	||	0.082243	0.070788	0.030101	|	0.074338	0.194886	0.143218	||	0.061519	0.030195	0.073785	|	0	0.027813	0.059437	||
2510039O18Rik	ENSMUSG00000044496	2.05167	1.52717	1.55461	|	2.35206	1.67113	0.978159	||	1.51426	4.9122	5.26809	|	2.52953	5.54198	8.3109	||	11.1818	16.272	13.6157	|	12.548	17.4209	14.8932	||	12.11	11.2243	12.4093	|	13.3901	13.1488	10.2063	||
2510046G10Rik	ENSMUSG00000066175	0.542198	0.410501	0.71966	|	0.641972	1.03328	0.510721	||	0.50016	1.21957	0.840084	|	1.42075	1.96088	1.12782	||	2.72925	3.91766	3.30279	|	5.69527	5.62721	4.46785	||	4.25525	7.09909	5.83676	|	3.27638	3.93796	4.04299	||
2600006K01Rik	ENSMUSG00000039798	0.065028	0.032087	0.052634	|	0.127432	0.124618	0.026365	||	1.0622	1.48159	1.94633	|	1.12873	1.34349	3.07805	||	0.651967	0.610594	0.735975	|	1.47444	1.55892	0.906853	||	0.65457	0.655297	1.12063	|	0.946537	1.01644	1.16198	||
2600014E21Rik	ENSMUSG00000100303	0.001991	0.013894	0.014936	|	0.005203	0.017602	0.00546	||	0.012895	0.077159	0.119805	|	0.018418	0.22434	0.155461	||	0.971508	1.27897	1.37045	|	0.907665	1.88058	1.17374	||	2.03382	1.636	2.0415	|	1.38867	1.63265	0.937817	||
2610001A08Rik	ENSMUSG00000103828	0.056133	0.144561	0.68178	|	0	0.080391	0.056682	||	0.156861	1.24562	0.941675	|	0.103208	0.639309	0.248303	||	0	0	0	|	0	0	0	||	0	0	0	|	0	0	0	||
2610001J05Rik	ENSMUSG00000052419	0.938808	4.27326	5.44208	|	1.97513	3.42559	3.27917	||	3.33934	6.06646	5.28209	|	4.3004	8.87663	6.74351	||	98.2901	102.686	93.9097	|	101.155	96.9454	98.2299	||	126.224	130.861	122.425	|	132.127	139.016	124.171	||
2610002M06Rik	ENSMUSG00000031242	0.674937	2.4604	2.67639	|	1.29887	2.47483	2.30219	||	1.65015	6.28362	6.38314	|	2.35217	7.77826	10.5869	||	15.7702	18.7016	14.9958	|	16.2526	18.2678	12.5941	||	9.59152	13.4548	16.5438	|	9.82367	14.119	10.2157	||
2610005L07Rik	ENSMUSG00000071793	2.7307	6.06599	5.36236	|	5.8851	8.87961	2.13087	||	6.63172	12.298	15.6695	|	12.386	35.9011	31.4286	||	16.2793	7.90434	12.0792	|	20.1843	16.1725	13.7283	||	10.2233	7.41743	9.02179	|	8.26711	7.27412	2.70169	||
2610008E11Rik	ENSMUSG00000060301	1.06539	3.17906	5.21059	|	1.45625	3.09372	1.44912	||	1.76067	9.16513	7.22641	|	2.44492	10.1208	6.12942	||	4.65797	4.22776	4.00537	|	4.27697	5.65999	3.22923	||	1.34253	3.25844	4.26806	|	1.73787	2.5334	2.51293	||
2610011E03Rik	ENSMUSG00000104936	0.023631	0.086151	0.074296	|	0.160473	0.443015	0.122944	||	0.0861	0.422638	0.189297	|	0.12708	0.619018	0.386151	||	0.030151	0.011089	0.017459	|	0.076819	0	0.023577	||	0.050463	0.02647	0.141387	|	0	0.017665	0.018852	||
2610012C04Rik	ENSMUSG00000102474	0.0206	0.112512	0.076654	|	0.068167	0.108086	0.052671	||	0.185921	1.70728	1.18857	|	0.220706	1.4794	1.68455	||	0.090045	0.167198	0.043448	|	0.212817	0.136821	0	||	0.054299	0.133967	0.106165	|	0.200752	0.331183	0.05116	||
2610016A17Rik	ENSMUSG00000101089	0	0.024857	0.028119	|	0	0.144191	0.022461	||	0.015252	0.324934	0	|	0.020977	0.175138	0.195234	||	0.183728	0.170235	0.106206	|	0.149797	0.401738	0	||	0.204755	0.136379	0.148286	|	0.176756	0.198772	0.162632	||
2610017A05Rik	ENSMUSG00000107909	0.010219	0.122578	0.09805	|	0.019234	0.051489	0.006698	||	0.194096	0.505681	0.327235	|	0.185954	0.577499	0.320226	||	0.097056	0.115223	0.167811	|	0.102591	0.114698	0.12773	||	0.216933	0.094906	0.154625	|	0.078741	0.022515	0.025017	||
2610020C07Rik	ENSMUSG00000097537	0.003438	0.108167	0.149096	|	0.034692	0.185485	0.122762	||	0.72161	2.89054	3.39331	|	0.849034	4.80715	4.91427	||	0.437417	0.567693	0.454774	|	0.70527	0.652143	0.678541	||	0.782658	0.459656	0.470965	|	0.368082	0.669732	0.35606	||
2610020F03Rik	ENSMUSG00000097332	0	0	0	|	0.027276	0	0	||	0	0	0	|	0.024405	0	0	||	0.246683	0.288809	0.041984	|	0.215111	0.037515	0.049863	||	0.212978	0.364766	0.072062	|	0	0.340671	0.104199	||
2610021A01Rik	ENSMUSG00000091474	1.46051	2.13856	3.73706	|	2.01986	1.20932	1.16318	||	2.04268	8.1741	5.83715	|	2.71109	12.8994	9.39205	||	3.66522	2.88384	2.24564	|	1.95229	2.06616	1.85445	||	1.10126	2.01169	1.99151	|	1.57207	1.57568	1.28261	||
2610024D14Rik	ENSMUSG00000084362	0.410275	1.07106	1.56211	|	1.03894	1.46777	0.514332	||	1.03761	14.4962	12.585	|	1.95709	17.8843	11.0339	||	0	0.216621	0	|	0	0	0	||	0	0	0	|	0	0	0	||
2610027F03Rik	ENSMUSG00000099957	0	0	0	|	0	0	0	||	0	0	0	|	0	0	0	||	0	0	0	|	0	0	0.055353	||	0	0	0	|	0	0	0	||
2610027K06Rik	ENSMUSG00000087013	0.0467	0.132269	0.078129	|	0.030807	0.014822	0.023118	||	0.133449	0.589888	0.375594	|	0.201125	0.270724	0.894479	||	0.101473	0.021238	0.091445	|	0.009962	0.041849	0.027927	||	0.162689	0.008411	0.163414	|	0.348523	0.076925	0.084717	||
2610028D06Rik	ENSMUSG00000110997	0.03095	0.039327	0.066886	|	0.080485	0.0691	0.040911	||	0.147753	0.455723	0.425226	|	0.078372	0.876269	0.756215	||	0	0.01349	0	|	0.218186	0.103679	0.011759	||	0.025624	0.041924	0.017043	|	0.067089	0.019418	0	||
2610028E06Rik	ENSMUSG00000085562	0	0.016742	0.05523	|	0.003821	0.093061	0.057223	||	0.013159	0.351936	0	|	0	0	0	||	0.492873	0.413747	0.571821	|	0.723117	0.433613	0.483607	||	0.457581	0.622501	0.519064	|	0.46308	0.745825	0.382081	||
2610028H24Rik	ENSMUSG00000009114	0	0.016588	0	|	0	0.020679	0	||	0.009183	0.012947	0.038319	|	0.013959	0.028218	0.039331	||	0.032669	0.049741	0.108158	|	0.072157	0.090983	0.027587	||	0.058469	0.025242	0.142471	|	0.124644	0.11327	0.061641	||
2610034O05Rik	ENSMUSG00000104429	0	0	0.033606	|	0	0	0	||	0	0.029289	0.032312	|	0	0	0.092761	||	0	0	0	|	0	0	0	||	0	0.107178	0	|	0	0.050055	0	||
2610035D17Rik	ENSMUSG00000087259	0.016013	0.048801	0.093001	|	0.025911	0.075333	0.038814	||	0.096286	0.935389	0.422935	|	0.056958	1.26242	0.283502	||	13.4637	14.4084	18.9696	|	13.6731	12.8235	15.8452	||	10.9353	9.68088	9.74964	|	12.2521	10.3333	9.36846	||
2610035F20Rik	ENSMUSG00000085555	0	0	0	|	0	0	0	||	0	0	0	|	0	0	0	||	0.304354	0.337858	0.364897	|	0.402387	0.478328	0.423359	||	0.345059	0.643065	0.549106	|	0.505677	0.466206	0.354309	||
2610037D02Rik	ENSMUSG00000097536	0.191883	0.748816	1.50985	|	0.322628	0.870034	0.37584	||	0.925694	7.0731	5.45843	|	0.82196	4.80975	3.37736	||	0.456633	0.513361	0.587575	|	0.793481	0.502898	0.315643	||	0.389658	0.601609	0.499774	|	0.463203	0.402959	0.24381	||
2610042L04Rik	ENSMUSG00000079388	0	0.010078	0	|	0.017547	0	0.009274	||	0	0	0	|	0	0	0.011781	||	0.326397	0.468029	0.365504	|	0.895887	0.582941	0.245041	||	0.224835	0.012718	0.304873	|	0.187182	0.077499	0.061482	||
2610044O15Rik8	ENSMUSG00000071302	1.3237	2.99302	7.98545	|	2.39828	3.05557	2.83872	||	3.31072	14.9493	12.9525	|	4.7406	23.8959	15.6491	||	13.8378	13.308	11.8198	|	10.5009	19.4731	11.5427	||	4.67475	12.7878	11.5461	|	8.60392	8.84156	8.05021	||
2610105M22Rik	ENSMUSG00000103259	0	0	0	|	0	0	0	||	0	0	0	|	0	0	0	||	0	0	0	|	0	0	0	||	0	0	0	|	0	0	0	||
2610203C20Rik	ENSMUSG00000074415	0.146963	0.484291	0.589555	|	0.245115	0.341955	0.306502	||	0.239625	0.510351	0.410503	|	0.227573	1.61105	0.907856	||	20.8895	20.1023	18.921	|	20.3639	20.3845	20.2926	||	13.2866	18.167	22.6957	|	13.531	17.2594	13.3245	||
2610203C22Rik	ENSMUSG00000079671	0.099394	0.325368	0.665335	|	0.330466	0.675363	0.485036	||	0.056686	0.362934	0.520997	|	0.219623	0.556402	0.97884	||	0.873732	0.858727	0.581539	|	0.682643	1.1855	1.34944	||	0.883151	1.40905	1.8481	|	0.678627	1.11771	1.12073	||
2610204G07Rik	ENSMUSG00000084860	0	0.015242	0.015913	|	0	0	0	||	0	0	0	|	0	0	0.035646	||	0	0	0.022712	|	0	0	0	||	0.02712	0	0	|	0	0	0	||
2610206C17Rik	ENSMUSG00000085236	0.006149	0	0	|	0.078972	0.097184	0.005569	||	0.064612	0.360354	0.600312	|	0.077847	1.45325	1.64215	||	0.093638	0.130566	0.069376	|	0.042257	0.064444	0.051386	||	0.164081	0.035289	0.238111	|	0.107028	0	0.040388	||
2610300A13Rik	ENSMUSG00000103531	0	0	0	|	0	0	0	||	0	0	0	|	0	0	0	||	0	0	0.043984	|	0	0	0	||	0	0	0	|	0	0	0	||
2610300M13Rik	ENSMUSG00000107479	0	0	0	|	0	0	0	||	0.032178	0.128291	0.037069	|	0.081152	0.198278	0.120523	||	0.163586	0.167502	0.086596	|	0.087519	0.076662	0.049407	||	0.386451	0.461384	0.173272	|	0.082463	0.385669	0.137954	||
2610301B20Rik	ENSMUSG00000059482	0.488149	0.802474	1.13353	|	0.679302	1.82113	0.868748	||	1.30614	4.14682	3.6266	|	2.57021	9.4367	6.29687	||	28.8877	24.0164	26.8063	|	20.5736	27.8823	21.865	||	19.7668	33.0871	34.4094	|	17.1457	25.2695	22.9288	||
2610303G11Rik	ENSMUSG00000046995	0	0	0	|	0	0	0	||	0	0	0	|	0	0	0	||	0	0	0	|	0.076342	0	0.071048	||	0	0	0	|	0	0	0	||
2610306M01Rik	ENSMUSG00000100164	0.370144	0.435795	0.709145	|	0.226786	0.447009	0.27816	||	0.323607	0.486255	0.282459	|	0.339216	0.537597	0.704868	||	12.793	13.8414	14.8269	|	14.6566	17.6011	14.6	||	14.0079	10.8292	14.253	|	14.0627	12.2888	14.649	||
2610306O10Rik	ENSMUSG00000108614	0.040154	0.114451	0.250879	|	0.053952	0.290907	0.068059	||	0.028956	0.42815	0.618994	|	0.155984	1.06123	0.58464	||	0.062302	0	0	|	0	0	0	||	0	0	0	|	0.060955	0	0	||
2610307P16Rik	ENSMUSG00000085936	0.11736	0.183881	0.467006	|	0.096594	0.300464	0.044779	||	2.22303	12.3268	11.0038	|	1.68929	3.23796	1.68715	||	0.63068	0.367319	0.430817	|	0.844956	1.58376	0.512195	||	0.564907	1.16999	1.31704	|	0.616147	0.867913	0.280467	||
2610316D01Rik	ENSMUSG00000097040	0	0	0.090071	|	0.023779	0	0.018858	||	0.021023	0.186753	0.305714	|	0	0.102035	0.086039	||	10.9499	7.36753	8.6413	|	8.32884	7.7112	6.86554	||	9.81454	13.0626	14.5143	|	8.68024	13.9751	12.0274	||
2610318M16Rik	ENSMUSG00000114532	0	0	0	|	0	0	0	||	0	0	0	|	0	0.1136	0.158643	||	0.135466	0.188001	0	|	0.230012	0.04167	0.430412	||	0.30141	0.201502	0.08095	|	0	0.282463	0.173806	||
2610318N02Rik	ENSMUSG00000049916	0.007344	0	0.052674	|	0.019427	0	0	||	1.30092	2.72495	1.9787	|	1.30271	3.94392	2.60086	||	1.53851	2.03031	1.32459	|	1.81348	1.69361	1.68626	||	1.2774	1.39989	1.21394	|	1.61808	1.08375	0.918203	||
2610507B11Rik	ENSMUSG00000010277	4.29478	7.34707	8.87148	|	7.69903	7.85676	4.36716	||	5.57075	21.5174	20.6356	|	6.86712	26.6003	29.7494	||	66.019	76.7706	65.1354	|	65.2787	93.0571	64.6868	||	51.9231	46.3032	53.0284	|	60.1035	53.8604	25.2012	||
2610507I01Rik	ENSMUSG00000085882	0.424351	1.26148	2.42682	|	0.425932	1.27226	0.483227	||	1.57957	5.18361	5.66497	|	2.03457	5.4332	8.49342	||	7.12779	6.33341	6.65406	|	6.71299	6.00287	5.90866	||	9.24313	6.10073	6.03916	|	8.91818	6.49472	1.81957	||
2610509F24Rik	ENSMUSG00000103968	0	0	0	|	0	0	0	||	0	0	0	|	0	0	0	||	0	0	0	|	0	0.024421	0	||	0	0	0	|	0	0	0	||
2610524H06Rik	ENSMUSG00000092486	0.012043	0.170012	0.642499	|	0.258259	0.527326	1.011	||	2.71499	3.90749	5.29168	|	4.72943	9.33903	6.60401	||	58.8071	64.034	69.2841	|	80.4813	94.6239	76.2178	||	86.6392	88.0576	80.9065	|	82.493	83.834	96.4723	||
2610528A11Rik	ENSMUSG00000096001	0	0	0	|	0	0.027105	0	||	0.059804	0.239869	0.106604	|	0.253822	0.754174	0.263887	||	1.10628	0.608603	0.9602	|	0.486331	0.406812	1.01367	||	0.878041	0.519804	0.570262	|	0.487787	0.478074	0.344793	||
2610528J11Rik	ENSMUSG00000028536	1.18051	2.04947	3.67767	|	1.68123	1.92115	0.82011	||	0.459373	0.288418	0.321751	|	0.160279	0.056734	0.081263	||	0.063536	0.161487	0.119516	|	0.028041	0.049793	0.115906	||	0.055004	0.206413	0.115242	|	0.235096	0	0.02815	||
2700012I20Rik	ENSMUSG00000097334	0.015964	0.103527	0.08905	|	0.062891	0.025841	0.027444	||	0.413507	0.60943	0.481266	|	0.292152	0.363652	0.664766	||	1.49921	0.809035	1.1501	|	0.564208	1.15595	0.695384	||	0.75346	1.10457	1.03624	|	1.31257	1.11804	0.751323	||
2700016F22Rik	ENSMUSG00000097731	0.037566	0.039111	0.168313	|	0.06312	0.094294	0.022736	||	0.056093	0.24109	0.211001	|	0.052001	0.230034	0.235235	||	0.043469	0.023724	0.071932	|	0.05601	0.091934	0.026539	||	0.161705	0.177575	0.120904	|	0.134451	0.076987	0.195977	||
2700029L08Rik	ENSMUSG00000106691	0.044025	0.084787	0.080121	|	0.038091	0.306023	0.034155	||	0.106769	0.540903	0.384508	|	0.067469	0.551628	0.301905	||	0.42908	0.464916	0.2442	|	0.268349	0.167461	0.030324	||	0.488917	0.552472	0.863365	|	0.509633	0.567906	0.106509	||
2700033N17Rik	ENSMUSG00000086328	0.087736	0.224933	0.25741	|	0.137586	0.273833	0.262963	||	0	0	0.038866	|	0.019814	0.079019	0.10637	||	1.55198	3.27953	2.28101	|	2.77234	2.53382	1.68083	||	2.16848	1.73839	1.74363	|	1.34816	1.80024	2.14384	||
2700038G22Rik	ENSMUSG00000097180	0.059588	0.010346	0.136944	|	0.088249	0.234746	0.076418	||	1.15095	4.82258	3.52847	|	1.3135	5.1869	4.21393	||	1.85608	1.57614	0.646893	|	2.58728	2.53769	1.09211	||	1.8917	1.84728	2.33165	|	2.33296	2.31519	1.32468	||
2700046A07Rik	ENSMUSG00000041789	0.013037	0	0.01375	|	0.017918	0.008031	0	||	0.003878	0	0	|	0.030307	0	0.040713	||	2.32136	1.46482	1.9982	|	0.904438	1.10606	1.41419	||	2.14946	2.7697	1.51869	|	3.0778	2.61643	2.14196	||
2700046G09Rik	ENSMUSG00000097787	0.084735	0.22908	0.359032	|	0.204572	0.251905	0.082517	||	0.062192	0.17264	0.112345	|	0.083681	0.318768	0.284262	||	3.11625	3.19415	2.65155	|	3.28323	4.23315	3.17617	||	4.64025	5.58586	4.98186	|	4.03441	4.47012	5.49176	||
2700049A03Rik	ENSMUSG00000034601	0.17372	0.472971	0.69503	|	0.402102	0.651102	0.328639	||	0.873617	5.86773	5.31048	|	1.52123	7.02359	8.00321	||	1.40871	1.48247	1.46583	|	1.31825	1.50436	1.15033	||	0.67099	1.61508	1.189	|	1.08784	1.41752	1.04391	||
2700062C07Rik	ENSMUSG00000024273	0.685229	1.18588	1.58264	|	0.75396	1.63483	1.39384	||	2.62867	4.66931	3.97982	|	3.50222	8.02841	6.16666	||	16.5313	15.9322	18.5266	|	20.7487	20.1154	17.9543	||	18.1392	16.493	15.2805	|	18.1939	13.2615	14.4799	||
2700068H02Rik	ENSMUSG00000086172	0.01107	0	0.083299	|	0.043197	0.097712	0.004544	||	0.046157	0.284802	0.36606	|	0.086396	0.690975	0.776989	||	0.288757	0.356086	0.256467	|	0.579257	0.612838	0.733135	||	0.316931	0.370184	0.603821	|	0.52239	0.368508	0.296484	||
2700069I18Rik	ENSMUSG00000086224	0.010526	0.059522	0.228416	|	0.086478	0.085712	0.105614	||	0.249848	1.55672	1.31649	|	0.477156	3.92364	3.46463	||	0.628362	1.30189	0.912862	|	1.63411	1.09121	1.38629	||	2.11556	1.43176	1.35103	|	0.924155	1.97289	1.14266	||
2700078F05Rik	ENSMUSG00000103722	0.013818	0.022083	0.086697	|	0.024917	0.100773	0.038782	||	0.107909	0.495517	0.587362	|	0.236274	0.997476	0.65772	||	0	0.030957	0.062366	|	0.093758	0.010323	0.019395	||	0.041571	0.032502	0.059299	|	0.012628	0.079657	0.008333	||
2700080J24Rik	ENSMUSG00000108671	0.005995	0	0	|	0	0	0.016878	||	0.018706	0.032729	0.054848	|	0.015794	0.033125	0.049327	||	0.036106	0.027902	0.011134	|	0	0.010349	0.037032	||	0.027947	0.044437	0	|	0	0	0.012479	||
2700081O15Rik	ENSMUSG00000053080	0.304173	0.522233	0.876264	|	0.541918	0.71058	0.448842	||	0.577682	3.23662	2.9261	|	0.702523	1.93681	1.13273	||	18.4492	24.7867	18.97	|	24.8326	26.7638	20.5986	||	14.5748	16.7709	16.3477	|	20.0417	18.5859	11.7729	||
2700089I24Rik	ENSMUSG00000100119	0.034901	0.097942	0.175453	|	0.062207	0.323416	0.040338	||	0.072725	0.374676	0.489569	|	0.101571	0.488575	0.430779	||	0.014678	0	0.043227	|	0.039915	0	0	||	0.042559	0	0	|	0	0	0	||
2700097O09Rik	ENSMUSG00000062198	1.06019	2.28317	3.96877	|	2.44177	4.15159	1.82873	||	2.20586	6.83445	6.3476	|	3.25486	11.7275	11.4139	||	10.2134	8.98418	8.83684	|	7.91145	7.67554	7.46104	||	9.39129	11.6583	11.527	|	6.92993	12.2944	8.57571	||
2700099C18Rik	ENSMUSG00000098090	0.060926	0.425963	0.899363	|	0.33434	1.4921	0.249318	||	2.53849	11.3409	11.0734	|	4.1338	23.5524	23.2505	||	0.847772	1.4118	0.862573	|	1.40695	1.88853	1.30934	||	0.669512	1.28919	1.73223	|	0.558444	0.910991	1.47903	||
2810001G20Rik	ENSMUSG00000087497	0.369013	1.32429	1.9734	|	1.01476	1.19181	1.19723	||	1.8961	2.9268	2.66345	|	2.90447	5.8894	3.7956	||	35.1325	34.0535	43.3805	|	43.9283	62.6339	39.9753	||	43.3288	46.3042	37.7796	|	42.1666	44.8008	49.1926	||
2810002D19Rik	ENSMUSG00000045464	0.055191	0.132694	0.289316	|	0.087328	0.105308	0.097551	||	0.321447	1.08114	0.628412	|	0.226316	0.433725	0.413558	||	2.05467	1.65186	1.98214	|	1.15788	1.30911	1.49363	||	1.56034	1.87245	1.84522	|	1.88081	1.43802	1.56766	||
2810004N23Rik	ENSMUSG00000031984	1.50801	2.25788	3.59871	|	2.58548	2.25174	1.30118	||	2.43512	5.22107	5.64073	|	2.69818	11.4661	7.44955	||	16.2507	18.1075	17.4064	|	15.6528	17.805	15.1431	||	21.1184	19.9158	20.5194	|	24.1071	20.2465	16.9035	||
2810006K23Rik	ENSMUSG00000047635	0.548203	1.07269	2.32344	|	0.647787	1.05865	0.460455	||	0.965689	3.70477	2.98908	|	0.787621	3.79622	4.008	||	16.8283	14.7362	17.0828	|	10.0761	11.8467	14.613	||	21.328	15.2286	12.734	|	20.0937	15.4919	9.29014	||
2810013P06Rik	ENSMUSG00000099881	0.525948	1.18538	1.05876	|	0.720477	0.921434	0.720683	||	1.68645	2.74532	2.63476	|	1.90775	6.98606	5.92739	||	11.7235	10.4209	12.6783	|	13.9236	13.4411	10.6638	||	13.6065	11.4836	11.0301	|	12.3345	10.6169	8.97109	||
2810021J22Rik	ENSMUSG00000020491	0.056871	0.319417	0.45237	|	0.071765	0.290099	0.207853	||	0.477855	2.24387	1.77202	|	0.848893	9.40499	4.08502	||	3.50882	4.18193	2.69868	|	4.49961	4.74565	3.30305	||	3.69229	3.24066	4.36952	|	3.58708	3.60199	1.57845	||
2810025M15Rik	ENSMUSG00000049881	0.934269	1.64086	1.27583	|	1.81653	1.98329	1.02476	||	2.30736	2.9342	2.93286	|	3.27645	6.01489	3.00046	||	27.4217	38.5457	35.8713	|	25.6308	30.4009	32.0038	||	37.3653	24.5974	25.2217	|	41.0517	23.9057	37.0979	||
2810029C07Rik	ENSMUSG00000096995	0.053639	0.017616	0.006806	|	0.134709	0.056257	0.054111	||	0.031993	0.080807	0.076047	|	0.06552	0.197961	0.446893	||	10.8334	9.47406	12.0949	|	16.928	14.8806	15.1928	||	3.62615	7.28024	7.87537	|	3.83315	3.90165	7.74285	||
2810030D12Rik	ENSMUSG00000099338	0.029883	0.438797	0.510918	|	0.23855	0.633648	0.223058	||	0.443024	1.74911	1.04713	|	0.369701	1.75083	2.16758	||	0.322759	0.531034	0.171424	|	0.457848	0.083455	0.504694	||	0.254487	0.549226	0.365804	|	0.073003	0.331171	0.356485	||
2810032G03Rik	ENSMUSG00000037735	0.009098	0.006707	0.036319	|	0.012035	0.100693	0.051978	||	0.00333	0.052977	0.011537	|	0.004755	0.121929	0	||	9.82682	10.3158	10.845	|	9.85752	9.26436	8.55125	||	11.5949	9.63002	9.63268	|	12.4056	9.832	7.56906	||
2810039B14Rik	ENSMUSG00000099034	0.142364	0.335589	0.601616	|	0.304924	0.826892	0.506212	||	0.629905	3.33316	2.92476	|	0.555842	6.42183	5.03179	||	2.06294	2.58753	1.7025	|	2.77238	2.65845	2.87536	||	1.54549	1.75159	1.46397	|	1.98771	1.63497	1.64066	||
2810047C21Rik1	ENSMUSG00000092574	0	0.093002	0	|	0.036882	0.28659	0.238428	||	0	0	0	|	0	0.107158	0.009854	||	0.029892	0	0.158817	|	0	0.038515	0.159261	||	0.06712	0	0.076089	|	0.139824	0.027779	0.084183	||
2810049E08Rik	ENSMUSG00000100891	0.021842	0	0	|	0.014309	0.019433	0.010134	||	0.018774	0.177025	0.162448	|	0.014047	0.200838	0.227232	||	10.7541	7.09788	8.01964	|	14.418	9.25397	12.3279	||	5.66243	8.88745	7.1005	|	4.82497	7.92361	5.68407	||
2810402E24Rik	ENSMUSG00000099966	0.149777	0.503407	0.875192	|	0.430467	0.867286	0.306028	||	0.389551	1.53952	1.20724	|	0.515299	2.24174	2.23739	||	1.28213	1.51812	1.43459	|	2.39706	2.13482	1.7063	||	1.34517	1.2318	1.43135	|	1.29371	1.17984	0.879187	||
2810403A07Rik	ENSMUSG00000028060	2.01241	4.01411	7.61705	|	3.85907	5.83873	2.86872	||	4.90633	18.6349	19.7448	|	6.44343	35.6516	27.229	||	24.7097	29.5488	26.5783	|	37.5273	34.8226	28.4092	||	31.1519	30.77	30.181	|	31.0203	31.1047	17.4482	||
2810403D21Rik	ENSMUSG00000086629	0.296127	1.2174	1.87671	|	0.878695	1.45435	1.34156	||	1.36454	4.83132	5.52345	|	2.74622	11.2854	10.3461	||	3.88307	2.6461	3.4431	|	4.9256	3.85259	3.96824	||	3.06397	5.18938	3.80646	|	2.666	4.14745	4.3288	||
2810403G07Rik	ENSMUSG00000114656	0.019744	0.050294	0.055326	|	0.025627	0.090067	0.048071	||	0.017951	0.046995	0.01728	|	0.017194	0.220724	0.024029	||	0.033562	0	0.050074	|	0	0.034475	0.053711	||	0	0	0	|	0	0.046077	0.039632	||
2810404F17Rik	ENSMUSG00000085329	0.023477	0.08575	0.07235	|	0.02502	0.101392	0.074199	||	0.040274	0.40033	0.223429	|	0.057017	0.465393	0.352614	||	0.069812	0.110504	0.128601	|	0.111333	0.175124	0.067376	||	0.203346	0.157018	0.174481	|	0.29258	0.106126	0.092618	||
2810404M03Rik	ENSMUSG00000102046	0	0	0	|	0	0	0	||	0	0	0	|	0	0	0	||	0.049661	0	0.056452	|	0	0.036197	0.039097	||	0.023694	0	0	|	0	0	0	||
2810405F15Rik	ENSMUSG00000103562	0	0	0	|	0	0	0.025254	||	0	0.026588	0	|	0	0.273201	0.040227	||	0.239211	0.306676	0.417118	|	0.479772	0.286333	0.241627	||	0.428564	0.544895	0.503326	|	0.447097	0.163526	0.300794	||
2810405F17Rik	ENSMUSG00000101493	0.068821	0.150753	0.454162	|	0.166242	0.432357	0.126561	||	0.557566	1.82322	1.55683	|	0.427367	2.53374	1.81269	||	2.43033	2.22338	3.28457	|	2.6343	2.49237	1.73848	||	3.33381	3.49694	3.89116	|	2.6225	3.08848	2.88894	||
2810407A14Rik	ENSMUSG00000055972	0.004538	0	0	|	0.005951	0.030001	0.004552	||	0.008711	0.05488	0.036166	|	0.014219	0.200064	0.138222	||	1.1884	0.971827	0.913365	|	0.215558	0.79416	0.608965	||	0.30861	0.77721	0.879347	|	0.368921	0.505781	0.988672	||
2810408A11Rik	ENSMUSG00000018570	0.013919	0.007478	0.036836	|	0.036609	0.348324	0.027066	||	0.454438	0.944517	0.680994	|	0.542784	0.743112	0.801362	||	0.47071	0.595347	0.502835	|	1.05228	0.732399	0.641074	||	0.58222	0.607864	0.3845	|	0.389955	0.357949	0.57867	||
2810408I11Rik	ENSMUSG00000087213	0.25856	0.888775	1.61599	|	0.59945	0.735091	1.1658	||	3.11518	4.94928	5.83863	|	4.27361	7.59848	10.7761	||	1.91208	1.53205	2.73881	|	2.23823	2.06578	2.85481	||	2.64036	2.87277	2.73599	|	2.5829	3.18582	3.19561	||
2810410L24Rik	ENSMUSG00000075389	0.131589	0.352613	0.638197	|	0.460586	0.853582	0.330472	||	0.153169	0.579079	0.311549	|	0.460608	2.47319	0.664806	||	13.2817	16.9524	13.641	|	29.6564	25.8307	24.3407	||	18.2012	19.3295	18.1915	|	15.6622	18.2946	18.3382	||
2810414N06Rik	ENSMUSG00000100594	0.178628	0.55312	0.585861	|	0.340683	0.452192	0.208076	||	0.31018	1.59782	1.62919	|	0.273129	2.22512	2.05794	||	3.15302	2.51285	3.4584	|	1.99692	2.69925	2.66799	||	3.23661	2.4157	2.59428	|	3.36047	2.76899	2.11673	||
2810425M01Rik	ENSMUSG00000097811	0.078013	0.05049	0.199359	|	0.051795	0.046133	0.014692	||	0.029204	0.036666	0.026905	|	0.01219	0.070733	0.084055	||	0.052459	0.164529	0.009233	|	0.011756	0.091649	0.055085	||	0.248674	0.268903	0.299805	|	0.210362	0.36375	0.346158	||
2810428J06Rik	ENSMUSG00000105981	0.050541	0.226382	0.298159	|	0.114567	0.327829	0.099221	||	0.187993	1.55398	1.32575	|	0.315001	1.99406	1.71054	||	0.104802	0.208021	0.088299	|	0.212538	0.24052	0.113549	||	0.083845	0.104239	0.111477	|	0.06126	0.110774	0.065993	||
2810429I04Rik	ENSMUSG00000097709	0.143085	0.26831	0.436784	|	0.33157	0.489306	0.229349	||	0.247704	1.77805	1.21907	|	0.750515	3.6739	2.24287	||	3.14022	3.25598	3.54684	|	4.34103	3.84946	3.6762	||	2.7838	3.39629	2.93123	|	2.96721	2.09441	1.72599	||
2810430I11Rik	ENSMUSG00000085766	0.023949	0.048445	0.082036	|	0.046998	0.105374	0.049019	||	0.035332	0.25393	0.264703	|	0.045044	0.448622	0.357983	||	0.089714	0.01307	0.030859	|	0.012496	0.041973	0.028784	||	0.05618	0.031005	0.076007	|	0.01966	0.038048	0.018476	||
2810432F15Rik	ENSMUSG00000104987	0	0	0	|	0	0	0	||	0	0	0	|	0	0	0	||	0	0	0	|	0.169033	0.031397	0	||	0	0	0	|	0	0	0	||
2810433D01Rik	ENSMUSG00000086283	0	0.013444	0.146583	|	0.015629	0.0511	0.008461	||	0.026866	0.253698	0.274683	|	0.037852	0.24829	0.216933	||	1.05534	1.27919	1.25231	|	0.632069	0.591046	0.60375	||	1.10649	1.27605	0.740567	|	1.11131	0.848312	0.717178	||
2810442N19Rik	ENSMUSG00000090260	0	0.089801	0.034631	|	0.043852	0.039795	0.020868	||	0.009303	0.025651	0.110179	|	0.055413	0	0.116383	||	0.030996	0.115688	0	|	0.027484	0	0	||	0	0	0	|	0	0.043181	0	||
2810454H06Rik	ENSMUSG00000100876	0.023088	0.104243	0.327311	|	0.061156	0.232608	0.065002	||	0.216438	0.867566	0.681151	|	0.297674	1.65202	1.94825	||	0.267484	0.141746	0.116727	|	0.251725	0.229274	0.273777	||	0.156637	0.17025	0.20951	|	0.238179	0.194989	0.161301	||
2810455O05Rik	ENSMUSG00000085030	0.006569	0.018126	0.155266	|	0.04993	0.090523	0.02772	||	0.257974	1.01788	0.883233	|	0.158487	1.12047	2.53947	||	8.58025	9.93237	9.55054	|	9.59532	11.4731	10.8917	||	8.97362	9.96668	9.20446	|	8.43711	8.49621	11.3592	||
2810459M11Rik	ENSMUSG00000026227	1.66198	4.32883	7.66435	|	2.83426	6.5538	2.99106	||	0.007642	0.013769	0.053234	|	0.014427	0.028163	0.041725	||	8.35475	7.95775	7.35497	|	8.88803	12.0449	8.99684	||	6.62117	7.85942	9.76576	|	7.6616	8.30875	7.84669	||
2810468N07Rik	ENSMUSG00000091475	0.041915	0.021508	0	|	0.054144	0.01336	0.021328	||	0.080685	0.141561	0.116799	|	0.058319	0.073181	0.026586	||	42.1661	45.4248	54.4052	|	30.6264	37.5517	45.6033	||	58.6844	49.3932	45.6531	|	54.5392	53.2293	40.6768	||
2810471M01Rik	ENSMUSG00000084966	0	0.008653	0.036905	|	0	0.032152	0	||	0.004974	0.040967	0.014521	|	0.021747	0.109379	0.040337	||	0.015429	0	0	|	0.013892	0.010845	0	||	0	0	0	|	0.015121	0.02164	0	||
2810474O19Rik	ENSMUSG00000032712	1.36556	3.30449	5.65095	|	2.64631	4.90981	3.03023	||	9.37254	40.2479	41.2907	|	13.8873	69.7143	77.3794	||	0.953867	1.24941	1.42137	|	1.0852	1.02929	0.841931	||	1.48839	2.09403	1.36345	|	0.913509	0.949288	0.741259	||
2900002M20Rik	ENSMUSG00000103004	0	0	0	|	0	0	0	||	0	0	0	|	0	0.245308	0	||	1.06597	0	0.100449	|	0.270637	0	0.246499	||	0	0.208337	0	|	0	0	0.105015	||
2900005J15Rik	ENSMUSG00000043833	0.053673	0.333663	0.789176	|	0.223577	0.440261	0.123496	||	0.143081	1.00426	0.653073	|	0.205264	2.28568	1.47047	||	0.468574	0.677752	0.570086	|	0.682368	0.894506	0.517903	||	0.67078	0.581197	0.606004	|	0.664518	0.762884	0.535306	||
2900009J06Rik	ENSMUSG00000102014	0.072779	0.387088	0	|	0.193983	0.10378	0.192237	||	0.265802	0.482112	0.078723	|	0.313515	0.167291	0.452255	||	13.0141	12.2698	10.3611	|	12.2482	7.76532	12.8304	||	12.8698	14.2344	18.0473	|	13.6228	16.8654	20.3314	||
2900011O08Rik	ENSMUSG00000044117	0	0	0	|	0	0	0	||	0	0	0.019893	|	0	0	0.013754	||	212.079	229.176	222.4	|	218.768	223.944	205.315	||	253.059	197.469	195.697	|	264.733	211.279	127.419	||
2900018N21Rik	ENSMUSG00000104244	0.048343	0.223501	0.067455	|	0.200746	0.408037	0.143684	||	0.116581	0.688012	0.143277	|	0.201154	0.62644	0.331755	||	0.017998	0.031604	0	|	0.032736	0	0.042144	||	0.017873	0	0	|	0.01769	0	0	||
2900022M07Rik	ENSMUSG00000102386	0.260032	0.562763	0.469397	|	0.519703	0.462448	0.49117	||	0.44051	1.09081	1.08398	|	0.487438	1.76206	1.37113	||	3.55982	2.0903	3.11112	|	2.43707	2.20033	1.9228	||	3.61653	1.34765	2.10983	|	1.95585	1.79121	2.8262	||
2900024D18Rik	ENSMUSG00000113932	0.026867	0.104736	0.32224	|	0.034699	0.509894	0.024663	||	0.152254	0.549447	0.404564	|	0.034749	0.628616	0.669833	||	0.068872	0	0	|	0	0	0	||	0	0.100503	0	|	0	0	0	||
2900026A02Rik	ENSMUSG00000051339	0.936298	1.48165	1.10533	|	1.81565	2.44984	0.452843	||	0.235272	1.06803	1.20353	|	0.30895	0.717603	0.526388	||	8.59839	12.0355	10.5425	|	10.3448	14.3777	10.2935	||	7.26026	5.55023	6.54643	|	9.11	6.43761	3.79687	||
2900027M19Rik	ENSMUSG00000109162	0.19501	0.605934	1.16796	|	0.537642	1.01118	0.235918	||	0.309632	1.81249	1.23734	|	0.317431	1.23203	1.49328	||	0.19998	0.174875	0.103003	|	0.287221	0.096305	0.137147	||	0.098597	0.167927	0.119383	|	0.162546	0.233596	0.128249	||
2900035J10Rik	ENSMUSG00000103776	0.030479	0.044297	0.051488	|	0.039196	0.113905	0.094614	||	0.23839	0.289675	0.165741	|	0.121238	0.322252	0.229132	||	0	0	0	|	0	0	0	||	0	0	0	|	0	0	0	||
2900037B21Rik	ENSMUSG00000103663	0	0	0	|	0.21668	0.088672	0.049211	||	0.087378	0	0.373373	|	0.062938	0.269179	0	||	1.4318	0.620132	1.41124	|	0.705065	0.465388	0.789437	||	0.707127	0.119983	1.66937	|	0.596166	0.445895	0.778293	||
2900041M22Rik	ENSMUSG00000054418	0.006311	0	0	|	0	0	0	||	0.022029	0.043404	0.047522	|	0.046793	0	0.021971	||	0.911074	0.931604	1.12919	|	0.644498	0.72051	0.659479	||	1.7427	1.69685	1.46039	|	1.56597	1.55404	1.4513	||
2900042G08Rik	ENSMUSG00000114195	0	0	0	|	0	0	0	||	0	0	0	|	0	0	0	||	0	0	0	|	0	0	0	||	0	0	0	|	0	0	0	||
2900042K21Rik	ENSMUSG00000103669	0	0.028593	0.138266	|	0.099712	0.057603	0	||	0.111101	0.600978	0.991841	|	0.192264	1.27786	1.65511	||	0.262365	0.915168	0.132352	|	0.741634	0.616821	0.433504	||	0.10773	0.448423	0.552061	|	0.885472	0.511003	0.192227	||
2900045O20Rik	ENSMUSG00000111938	0.007084	0.01258	0.054836	|	0.035773	0.166618	0.096861	||	0.01151	0.254907	0.156001	|	0.013292	0.398844	0.352894	||	0.451611	0.721063	0.660114	|	0.850933	0.894595	0.776872	||	0.939661	0.63501	0.348776	|	0.641	0.766466	0.370183	||
2900052L18Rik	ENSMUSG00000043993	0.070974	0.096799	0.370622	|	0.119648	0.330601	0.11603	||	0.13075	0.387548	0.417022	|	0.153519	1.18586	0.59165	||	1.47587	1.76595	1.52193	|	4.20069	3.32397	3.45257	||	2.19833	2.33965	1.95881	|	1.59881	1.55531	1.36268	||
2900052N01Rik	ENSMUSG00000099696	0	0	0	|	0.027437	0.018849	0	||	0.012546	0.01136	0.054802	|	0.01124	0	0.015368	||	27.6001	15.2386	9.21183	|	39.2023	29.4589	20.0519	||	6.46125	7.60052	6.96907	|	4.74055	6.52635	5.55328	||
2900055J20Rik	ENSMUSG00000071860	0	0	0	|	0	0	0	||	0	0	0	|	0	0	0	||	3.47731	3.86456	3.57866	|	3.47802	3.64621	2.86574	||	2.31346	2.00315	1.43714	|	2.02668	2.39705	0.626424	||
2900060B14Rik	ENSMUSG00000107722	1.83559	3.8414	1.72963	|	1.27609	2.2494	5.36881	||	4.11278	9.36316	8.42283	|	2.47139	3.4472	12.8017	||	0	0.104253	0.151506	|	0.050291	0	0.08996	||	0.321224	0.255713	0.20399	|	0.506716	0.399681	0.179221	||
2900060N12Rik	ENSMUSG00000113621	0.009349	0.047599	0.057848	|	0.060036	0.093058	0.041934	||	0.057969	0.182396	0.198997	|	0.082092	0.900883	0.458236	||	4.14898	2.58295	5.77279	|	1.57631	3.36245	3.22138	||	1.79411	2.45941	1.73056	|	1.90973	1.38922	0.877971	||
2900064F13Rik	ENSMUSG00000106746	0	0	0	|	0	0	0	||	0	0	0	|	0	0	0	||	12.2881	14.597	11.8301	|	9.12218	8.22604	8.60534	||	7.64924	14.5222	12.6637	|	7.30721	14.4609	12.0348	||
2900064K03Rik	ENSMUSG00000105771	0	0	0.006396	|	0.101028	0.007786	0	||	0.003677	0.457246	0.031745	|	0.005029	0.120178	0.029243	||	0.066603	0.023008	0.00817	|	0.060629	0.003889	0.023887	||	0.016692	0	0.039369	|	0.008171	0.011126	0.023055	||
2900069G24Rik	ENSMUSG00000102276	0	0	0	|	0	0	0	||	0	0	0	|	0	0	0	||	0	0	0	|	0	0	0	||	0	0	0	|	0	0	0	||
2900072N19Rik	ENSMUSG00000087018	0	0	0	|	0	0	0	||	0	0	0	|	0.019239	0	0	||	0.414778	0.423634	0.280591	|	0.43975	0.79095	0.300224	||	0.387578	0.565685	0.601914	|	0.671083	0.227358	0.434207	||
2900076A07Rik	ENSMUSG00000097277	0.781215	2.56697	5.59347	|	1.8957	3.55613	1.75921	||	3.63142	11.0563	11.3514	|	5.148	24.3244	11.6493	||	20.2066	33.5627	28.4585	|	33.325	25.3506	30.9015	||	47.4591	67.5318	61.3239	|	40.5444	62.9598	56.6809	||
2900076G11Rik	ENSMUSG00000107015	0	0	0	|	0.030525	0.124013	0.043741	||	0.042251	0.053909	0.059679	|	0.028862	0.973321	0.580838	||	0.535631	0.264158	0.084739	|	0.785893	0.601071	0.514003	||	0.055907	0.393784	0.277947	|	0.11596	0.245527	0.267267	||
2900078I11Rik	ENSMUSG00000111358	0.010301	0.049682	0.091574	|	0.080645	0.042498	0.061953	||	0.162089	1.38933	1.02158	|	0.223188	1.41164	0.851053	||	0	0.026231	0.084798	|	0.078794	0	0	||	0.054819	0.084493	0	|	0	0.039895	0	||
2900079G21Rik	ENSMUSG00000087038	0	0	0	|	0	0	0	||	0.006216	0.075303	0.050184	|	0.028993	0	0.012103	||	13.7034	19.4934	17.2026	|	21.88	24.0884	22.0356	||	12.3276	10.8322	16.2869	|	14.0081	11.2856	16.5559	||
2900089D17Rik	ENSMUSG00000087484	0.027789	0.027528	0.155714	|	0.070817	0.109689	0.014947	||	0.131573	0.314244	0.237111	|	0.308805	0.761216	0.378998	||	6.19493	5.46024	6.09436	|	8.45668	7.34934	9.02745	||	5.80925	3.62696	7.13523	|	5.69285	5.91705	6.65552	||
2900092C05Rik	ENSMUSG00000030385	0	0	0	|	0	0	0	||	0	0	0	|	0	0	0	||	0	0	0	|	0	0.073731	0	||	0	0	0	|	0	0	0	||
2900092N22Rik	ENSMUSG00000104034	0.016064	0.128069	0.215791	|	0.043017	0.157641	0.186526	||	0.1335	0.855084	0.397586	|	0.19863	0.71949	0.974057	||	0.019896	0	0	|	0.036196	0	0.015322	||	0	0	0	|	0	0	0	||
2900092O11Rik	ENSMUSG00000104419	0.027076	0	0	|	0	0	0	||	0.010888	0.031247	0	|	0	0	0	||	0	0.036616	0	|	0.071549	0.100941	0	||	0	0.02885	0	|	0	0	0	||
2900093K20Rik	ENSMUSG00000099632	0.209351	0.275898	1.28666	|	0.239177	0.218759	0.378505	||	0.692539	0.876662	1.49646	|	0.997221	2.61107	1.14378	||	13.2636	10.0102	12.9501	|	10.4487	12.8204	11.2077	||	16.0744	20.1784	15.8711	|	16.1681	17.2042	21.2599	||
2900097C17Rik	ENSMUSG00000102869	8.60644	18.9605	21.3348	|	15.6441	22.2914	13.576	||	5.40571	17.7435	26.4133	|	10.4892	44.0213	38.3765	||	414.079	454.803	394.215	|	432.058	632.027	344.739	||	291.503	330.047	368.903	|	274.609	338.565	283.703	||
3000002C10Rik	ENSMUSG00000070282	0.072883	0.162067	0.294435	|	0.083735	0.126374	0.111146	||	0.150289	0.738274	0.37034	|	0.133246	0.713747	0.489279	||	4.49763	3.92141	4.28908	|	4.99525	5.60644	4.71651	||	4.67743	4.93781	4.85215	|	6.0237	5.14322	3.45081	||
3010001F23Rik	ENSMUSG00000084885	0	0	0	|	0.050147	0.104884	0.023655	||	0.108674	0.547516	0.114263	|	0.155077	0.40908	0.055784	||	4.83163	5.21869	5.86189	|	6.55157	8.42148	3.78071	||	6.25272	5.4001	7.47521	|	5.73074	6.70746	3.6835	||
3010003L21Rik	ENSMUSG00000085355	0.021038	0.033443	0.025511	|	0.049906	0.09039	0.033594	||	0.054667	0.09655	0.133262	|	0.109884	0.205553	0.088802	||	0.093997	0.094978	0.054073	|	0.061109	0.110519	0.126973	||	0.011943	0.082566	0.126489	|	0.049833	0.07524	0.103018	||
3100002H09Rik	ENSMUSG00000051219	0	0	0	|	0	0	0	||	0	0	0	|	0	0	0	||	0	0	0.052623	|	0	0	0	||	0	0.026434	0.127632	|	0	0	0	||
3100003L05Rik	ENSMUSG00000086254	0	0	0	|	0	0	0	||	0	0	0	|	0	0	0	||	0.259614	0.094098	0.740887	|	0.367598	0.675087	0.207753	||	0.365657	0.379703	0.478781	|	0.09863	0.21512	0.589856	||
3110001I22Rik	ENSMUSG00000079737	0.574156	0.843895	1.19093	|	1.44572	2.04398	0.529159	||	0.807924	2.64445	2.5256	|	0.976191	4.64712	2.5148	||	1.40546	0.870198	0.668092	|	0.952276	0.836137	0.896581	||	0.548286	1.07542	0.947979	|	0.661178	0.589421	0.593018	||
3110002H16Rik	ENSMUSG00000024410	2.03818	3.45285	4.52202	|	3.25448	2.66129	1.68116	||	7.67587	30.3007	27.1081	|	9.07808	43.4678	38.6112	||	32.3447	27.4712	33.0765	|	27.931	30.8992	26.7093	||	34.4734	34.9225	34.117	|	35.4291	34.0855	29.1052	||
3110004A20Rik	ENSMUSG00000085588	0	0	0	|	0	0	0	||	0	0	0	|	0	0	0	||	0.266166	0.124356	0.34258	|	0.231284	0	0.213296	||	0.339477	0	0.15612	|	0	0.548164	0.214009	||
3110006O06Rik	ENSMUSG00000114649	0	0.009406	0.031124	|	0.003104	0.043722	0.026714	||	0.013537	0.09749	0.112032	|	0.046276	0.300022	0.202103	||	0.077701	0.097169	0.059707	|	0.074665	0.052722	0.063679	||	0.023541	0.058903	0.080291	|	0.04713	0.047109	0.012601	||
3110009E18Rik	ENSMUSG00000026388	0.379085	1.07911	1.38487	|	0.645181	0.981103	0.359708	||	1.71465	3.29032	3.01124	|	1.63229	3.67943	3.06933	||	17.7155	8.23611	14.3822	|	11.6257	8.27021	12.7513	||	17.9163	16.9497	20.5566	|	13.9824	15.8479	20.0939	||
3110009F21Rik	ENSMUSG00000113331	0.163529	0.1394	0.225558	|	0.34739	0.358696	0.037402	||	0.006069	0	0.020982	|	0.008699	0	0	||	0	0.030638	0.012517	|	0	0	0	||	0.097129	0.012405	0.020208	|	0.016387	0.045893	0.039716	||
3110009M11Rik	ENSMUSG00000109163	0	0	0.05688	|	0	0	0	||	0.009681	0.026458	0.028902	|	0	0	0	||	0	0	0.022893	|	0	0	0.049816	||	0.029975	0	0	|	0	0	0	||
3110015C05Rik	ENSMUSG00000114824	0.050295	0.073632	0	|	0.070771	0.071618	0.023997	||	0.091001	0.85424	1.10446	|	0.120502	0.965644	1.06459	||	0.253365	0.23387	0.118711	|	0.073601	0.327976	0.054243	||	0.125139	0.234022	0.141791	|	0.099125	0.174172	0.422289	||
3110018I06Rik	ENSMUSG00000060375	0	0	0	|	0	0	0	||	0.009089	0.098006	0.026581	|	0	0.100522	0.036851	||	0	0	0	|	0	0	0	||	0	0	0	|	0	0	0	||
3110021N24Rik	ENSMUSG00000094958	0.04615	0.06482	0.066303	|	0.083322	0.011458	0.030166	||	0	0.097238	0.046407	|	0.028138	0.221739	0.103649	||	0.43582	0.215575	0.320608	|	0.318676	0.38797	0.278485	||	0.226149	0.266603	0.312205	|	0.321674	0.293042	0.224345	||
3110031N09Rik	ENSMUSG00000107291	0.076824	0.076905	0.187134	|	0.200449	0	0.052448	||	0.10185	0.361478	0.1783	|	0	2.07315	0.5719	||	0.208673	0	0	|	0	0.212605	0	||	0	0.142118	0.224306	|	1.02411	0	0	||
3110035E14Rik	ENSMUSG00000067879	0.005865	0	0	|	0.0077	0.026216	0.023513	||	0	0.006697	0	|	0	0	0.010109	||	121.555	102.641	119.211	|	59.9459	94.4381	86.3493	||	87.9187	73.1383	75.4972	|	75.7743	67.3438	52.3486	||
3110039M20Rik	ENSMUSG00000104861	0	0	0	|	0.043937	0	0	||	0	0	0	|	0	0	0	||	16.6238	14.5526	12.9183	|	13.1744	9.14895	18.2433	||	13.4148	19.1752	16.552	|	14.6253	18.946	18.0574	||
3110040M04Rik	ENSMUSG00000114582	0	0	0	|	0	0	0	||	0.020343	0.109187	0	|	0	0	0.240536	||	0	0	0	|	0	0	0	||	0	0	0	|	0	0	0	||
3110040N11Rik	ENSMUSG00000025102	2.77741	4.99324	10.2345	|	5.07536	4.4761	4.71631	||	4.46598	9.70282	11.6142	|	8.63018	16.1323	11.5414	||	73.4705	62.4776	57.4448	|	59.0176	90.1617	65.8836	||	59.9338	78.8894	69.2629	|	63.4782	73.48	90.3193	||
3110043J17Rik	ENSMUSG00000112260	0	0	0	|	0	0	0	||	0	0	0	|	0	0	0	||	0.160202	0.217626	0.139496	|	0.071489	0.028356	0.095745	||	0.039276	0.363846	0.528627	|	0.28189	0.283887	0.092466	||
3110043O21Rik	ENSMUSG00000028300	2.39796	2.85506	4.08624	|	4.12666	7.32444	1.64503	||	1.0315	3.45474	4.57048	|	2.23053	8.31097	5.08621	||	22.4592	22.169	18.9829	|	18.5504	20.5685	18.9522	||	21.091	18.8626	19.1565	|	19.0532	18.899	15.5716	||
3110045C21Rik	ENSMUSG00000097503	0.050636	0.216802	0.227786	|	0.108007	0.09135	0.064658	||	0.211475	0.313116	0.437879	|	0.135471	0.145823	0.337751	||	1.15423	0.418333	1.17415	|	0.440579	0.554023	0.488116	||	0.256597	0.319	0.23449	|	0.215263	0.375157	0.193597	||
3110053B16Rik	ENSMUSG00000085642	0.014184	0.049049	0.008264	|	0.025422	0.01813	0.075447	||	0.020743	0.165548	0.340136	|	0.041532	0.566686	0.293737	||	2.49093	2.36386	0.870682	|	4.60744	2.55096	0.743086	||	2.80213	2.1697	3.4397	|	4.345	2.04643	1.24158	||
3110056K07Rik	ENSMUSG00000085622	0.284685	0.820153	1.9233	|	0.706943	1.06295	0.575858	||	1.46576	6.22504	4.49722	|	1.61658	5.93713	6.4355	||	7.95556	7.2624	7.66021	|	4.46553	4.11384	4.48561	||	7.31161	9.34686	9.06424	|	6.79083	8.19406	7.57168	||
3110062G12Rik	ENSMUSG00000103634	0.080026	0.220413	0.743277	|	0.127964	0.5525	0.134327	||	0.256351	1.55409	2.21543	|	0.630625	2.57685	1.50935	||	0	0.023212	0	|	0	0	0.020805	||	0	0	0	|	0	0	0	||
3110062M04Rik	ENSMUSG00000046806	0.250393	0.449686	0.673483	|	0.303105	0.237958	0.184245	||	0.8731	2.83465	3.3895	|	0.957484	2.92201	3.50657	||	2.42105	3.84135	2.58589	|	1.6933	2.78016	1.61465	||	2.38433	2.60584	2.38673	|	2.61043	2.86478	2.1236	||
3110067C02Rik	ENSMUSG00000081187	0	0.019831	0.029473	|	0.012082	0.008508	0.004383	||	0.019569	0.184843	0.166611	|	0.005767	0	0.062201	||	0.057176	0.073645	0.127468	|	0.07292	0.050118	0.018511	||	0.055435	0.060395	0.138991	|	0.068178	0.03205	0.009437	||
3110070M22Rik	ENSMUSG00000074635	0.031449	0.024566	0.091521	|	0.013663	0.217412	0.130206	||	0.070127	0.698504	0.328337	|	0.13331	0.242122	0.621322	||	3.05608	3.2344	2.36764	|	3.69533	3.90626	2.65545	||	5.26255	4.31951	1.85881	|	4.45117	2.44383	1.24861	||
3110079O15Rik	ENSMUSG00000026258	0.158872	0.034909	0.238691	|	0	0	0	||	0	0.182995	0.144548	|	0.165464	0.108945	0	||	4.02729	3.68345	3.72674	|	1.91882	3.79469	4.80454	||	3.40569	3.69396	4.15066	|	3.81394	4.53123	7.07015	||
3110080E11Rik	ENSMUSG00000109625	0	0	0	|	0	0	0	||	0.107482	0.142869	0.073694	|	0.088924	0.615328	0.334916	||	0.063246	0.013769	0.036295	|	0.108398	0.056442	0.006109	||	0.055201	0.011388	0.018816	|	0.023201	0.021141	0.016781	||
3110080O07Rik	ENSMUSG00000103284	0.039064	0.104061	0.382625	|	0.104617	0.365591	0.166152	||	0.16451	1.4441	1.68395	|	0.246187	3.2077	0.749532	||	0.260341	0.209296	0.10728	|	0.025916	0.057495	0.023011	||	0.026047	0.10249	0	|	0.027115	0	0.090888	||
3110082I17Rik	ENSMUSG00000053553	0.504578	0.585179	0.66968	|	0.435615	0.666091	0.633042	||	1.30423	2.33522	2.43179	|	2.66149	7.1001	4.24231	||	13.9012	15.2055	14.7706	|	16.489	21.0701	18.7089	||	19.2694	16.7547	17.0572	|	18.177	15.6923	15.4504	||
3110082J24Rik	ENSMUSG00000086815	0	0	0	|	0	0	0	||	0	0	0	|	0	0	0	||	6.77843	7.70383	7.46639	|	3.98163	5.52023	6.40918	||	5.12319	5.77426	6.39872	|	6.82084	4.76154	7.61113	||
3110083C13Rik	ENSMUSG00000097303	0.043383	0	0.084754	|	0	0.021922	0.02513	||	0.119364	0.563612	0.372182	|	0.048813	0.128654	0.186187	||	0.976747	0.884587	1.06085	|	1.02915	0.350894	1.10555	||	0.627996	0.56124	0.597704	|	0.927498	1.18781	0.874307	||
3110099E03Rik	ENSMUSG00000085582	0.008877	0	0	|	0	0.052314	0	||	0.030447	0.141642	0.075914	|	0.016092	0.344987	0.233192	||	0.544838	0.157492	0.159814	|	0.090873	0.726161	0.199237	||	0.08808	0.28533	0.257283	|	0.151894	0.37115	0.137794	||
3200001D21Rik	ENSMUSG00000113434	0	0	0.006223	|	0.022828	0.021578	0	||	0.003362	0.046651	0.099593	|	0.004964	0.093429	0.041439	||	0.010604	0	0	|	0.02862	0	0.008735	||	0.009959	0.01606	0.013017	|	0.072391	0.044186	0.018423	||
3222401L13Rik	ENSMUSG00000073590	0.044946	0.107235	0.141904	|	0.080627	0.116417	0.034076	||	0.041047	0.155953	0.168537	|	0.056675	0.126676	0.102757	||	0.541782	0.25891	0.279092	|	0.28174	0.241018	0.299467	||	0.495701	0.489316	0.442632	|	0.541378	0.419997	0.32495	||
3300002A11Rik	ENSMUSG00000033731	0	0	0	|	0	0	0	||	0	0	0	|	0	0	0.052921	||	1.16865	0.853595	0.832926	|	1.96631	1.23189	2.24474	||	1.79242	2.20813	2.12211	|	1.40898	3.40029	1.59069	||
3300002I08Rik	ENSMUSG00000063364	0.446738	0.864188	1.11098	|	0.884469	1.3284	0.848029	||	0.72446	2.42009	2.81108	|	1.15419	2.3843	1.4431	||	5.89259	4.04674	3.60014	|	5.26072	5.88363	7.6555	||	6.6377	1.39915	4.76225	|	3.92733	1.84338	4.47405	||
3300005D01Rik	ENSMUSG00000096965	0	0	0	|	0.038506	0	0.02367	||	0.221095	0.572573	0.537624	|	0.257293	0.968587	0.856565	||	0	0	0.016686	|	0.041143	0	0	||	0	0	0.028266	|	0	0	0	||
3425401B19Rik	ENSMUSG00000071540	0	0.029035	0	|	0.110397	0.007298	0.001308	||	0.010344	0.018748	0.00665	|	0.008374	0.012671	0.004585	||	0.062517	0.017347	0.045644	|	0.022764	0.016858	0.045081	||	0.009724	0.084295	0.01345	|	0.03736	0.029734	0.023471	||
3632451O06Rik	ENSMUSG00000036242	0.011862	0.171422	0.228961	|	0.114122	0.234004	0.036766	||	0.046487	0.289791	0.328046	|	0.182882	0.278281	0.573452	||	14.4205	12.2585	15.4244	|	10.2645	12.1927	10.7319	||	10.4431	8.84735	10.3393	|	9.42776	8.27684	6.60874	||
3632454L22Rik	ENSMUSG00000089759	0.005627	0.074221	0.235928	|	0.117282	0.185277	0.053593	||	0.278804	1.26999	1.27429	|	0.240402	2.20188	2.24629	||	0.741693	0.773983	0.992426	|	1.32172	1.38411	0.855919	||	0.639045	0.794117	0.785463	|	0.849211	0.676174	0.83924	||
3732407C23Rik	ENSMUSG00000113009	0	0	0	|	0	0	0	||	0	0	0	|	0	0	0	||	0	0	0	|	0	0	0.005121	||	0	0.01407	0	|	0	0	0	||
3830403N18Rik	ENSMUSG00000031125	0.01015	0.054913	0	|	0.012945	0.2724	0.0236	||	0.239055	0.22414	0.448167	|	0.415805	0.687117	1.05342	||	0.110005	0.165967	0.145374	|	0	0.103144	0.104762	||	0	0.097498	0.256804	|	0	0.225055	0	||
3830406C13Rik	ENSMUSG00000033111	0.936206	3.48969	5.87512	|	2.02961	3.038	2.35026	||	2.68457	5.73826	6.50486	|	3.2864	11.3228	11.2216	||	19.861	19.6139	18.1504	|	15.4503	23.2547	13.4677	||	14.325	16.802	20.5898	|	13.0565	14.7488	9.68658	||
3830408C21Rik	ENSMUSG00000071181	0.005852	0.055235	0.227624	|	0.039105	0.215182	0.026879	||	0.214354	0.647452	0.604889	|	0.186233	1.56941	1.16037	||	3.27246	4.36954	4.02114	|	7.3529	6.28896	5.10588	||	3.34503	4.59044	4.36632	|	2.66776	4.21338	2.35285	||
3830417A13Rik	ENSMUSG00000031179	0	0	0	|	0	0	0	||	0	0	0	|	0	0	0	||	0	0.030276	0	|	0	0.022503	0.013298	||	0	0	0	|	0.015609	0	0.026291	||
3830422I06Rik	ENSMUSG00000106485	0	0	0	|	0	0	0	||	0	0.023279	0	|	0	0	0	||	0.054079	0	0.081324	|	0.097328	0.070602	0.043884	||	0	0	0	|	0	0	0	||
3830432H09Rik	ENSMUSG00000101731	0.029029	0.060286	0.025451	|	0.078505	0.058349	0.019402	||	0.020985	0.125864	0.151299	|	0.01592	0.235044	0.132231	||	0.051176	0.045884	0.097687	|	0.064681	0.063444	0.067456	||	0.028772	0.09272	0.050384	|	0.127981	0.028545	0.008872	||
3930402G23Rik	ENSMUSG00000038917	0.246631	0.345301	0.144373	|	1.9154	6.50996	1.37705	||	0.035897	0.126166	0.047319	|	0.051976	0.357369	0.009197	||	0.672564	0.704496	0.282455	|	0.395029	0.406823	0.381337	||	0.315875	0.267766	0.303467	|	0.54505	0.449027	1.27326	||
4430402I18Rik	ENSMUSG00000064202	0.1212	1.23547	1.69261	|	0.275467	0.36231	0.453452	||	0.061182	0.079677	0.040085	|	0.13005	0.126849	0.093728	||	5.87066	5.93842	4.7461	|	8.2164	9.7071	5.65985	||	6.85278	6.55069	5.86215	|	7.36057	7.50942	4.35212	||
4631405J19Rik	ENSMUSG00000075027	0.028552	0	0	|	0	0.016397	0	||	0.022689	0.050662	0.054683	|	0.017187	0.071943	0.04212	||	0.06391	0.08694	0.030398	|	0.018859	0.026317	0.090013	||	0.055504	0.047498	0	|	0.138184	0.146005	0	||
4631405K08Rik	ENSMUSG00000097850	0	0	0	|	0	0.007965	0.024296	||	0	0	0.010886	|	0	0	0	||	0.01135	0	0	|	0	0	0	||	0	0	0	|	0.011146	0	0	||
4631422I05Rik	ENSMUSG00000114655	0.013093	0	0.02861	|	0.010985	0	0	||	0.053594	0.320648	0.235429	|	0.015643	0.313665	0.456618	||	0.042752	0.037765	0.033914	|	0.038353	0.010528	0.012391	||	0.017442	0.032971	0.033743	|	0.027691	0.039455	0	||
4632404H12Rik	ENSMUSG00000042579	0.170316	0.4091	0.743022	|	0.231683	0.430005	0.227279	||	0.296811	1.26158	1.29199	|	0.331411	2.30743	1.15954	||	4.61239	4.74393	4.03722	|	6.88005	6.99782	4.93386	||	5.54308	5.17012	4.97502	|	5.0038	5.16754	3.06055	||
4632404M16Rik	ENSMUSG00000106296	0	0.014255	0	|	0.014348	0	0.006217	||	0	0.007722	0	|	0	0.01543	0	||	0.008042	0.015074	0	|	0.007292	0	0.01321	||	0	0.012128	0	|	0.007749	0	0	||
4632411P08Rik	ENSMUSG00000097561	0.024648	0.062795	0.124288	|	0.043098	0.12842	0.056233	||	0.046032	0.276917	0.209631	|	0.071039	0.350281	0.363199	||	0.134312	0.208996	0.247288	|	0.274365	0.409385	0.322763	||	0.159838	0.217876	0.182557	|	0.224058	0.226154	0.143054	||
4632415L05Rik	ENSMUSG00000048106	0.414792	0.778745	0.982226	|	0.655809	0.557757	0.406548	||	0.545768	1.94768	1.77892	|	0.545059	3.13791	1.87569	||	8.3609	8.90396	9.06826	|	8.6763	10.4921	6.68354	||	10.9122	7.97405	14.3372	|	9.36715	8.5641	6.74351	||
4632418H02Rik	ENSMUSG00000111605	0.227191	0.689588	1.43722	|	0.529473	0.929117	0.268698	||	0.232563	1.73093	1.77539	|	0.265979	2.49901	1.49875	||	0.140945	0.084568	0.028502	|	0.102956	0.079613	0.060289	||	0.098259	0.055003	0.089205	|	0.07318	0.116304	0.00732	||
4632427E13Rik	ENSMUSG00000074024	0.757666	3.32802	6.78455	|	1.94779	3.21816	1.88543	||	2.06496	10.4597	8.55166	|	2.37581	11.4409	9.81185	||	0.756995	0.432036	0.697798	|	1.07692	0.943436	1.13348	||	1.16365	0.864435	0.948169	|	0.972218	1.48039	0.692994	||
4632428C04Rik	ENSMUSG00000097184	0.071246	0.19148	0.359124	|	0.116736	0.312859	0.105399	||	0.046591	0.222485	0.246439	|	0.040013	0.094788	0.082106	||	1.08883	0.860208	1.14893	|	0.423546	0.555897	0.704529	||	0.693677	0.439137	0.410787	|	0.759495	1.10514	0.359631	||
4632432E15Rik	ENSMUSG00000102705	0.012143	0	0	|	0.046804	0.011133	0.038022	||	0.052716	0.217296	0.20139	|	0.067057	0.159491	0.15472	||	0.055287	0.117678	0.074158	|	0.062469	0.069599	0.020756	||	0.116916	0.051025	0.050272	|	0	0.067545	0.048054	||
4633401B06Rik	ENSMUSG00000105597	0.442303	1.51313	2.96584	|	1.74742	4.32985	0.727288	||	0.169145	1.10366	0.819149	|	0.261487	2.94271	0.860407	||	0.059514	0.075781	0	|	0.188144	0	0	||	0.029109	0.061919	0.207417	|	0	0.039062	0	||
4731419I09Rik	ENSMUSG00000097004	0.003571	0	0	|	0.009597	0.074584	0.005714	||	0	0.036512	0	|	0.00382	0.029065	0.031985	||	0.044039	0.03894	0.017893	|	0.073276	0.065404	0.028492	||	0.073795	0.054326	0.08942	|	0.077349	0.089076	0.021305	||
4732414G09Rik	ENSMUSG00000086943	0	0.098933	0	|	0.004989	0.009513	0	||	0.005783	0.008089	0.025823	|	0.008493	0.065907	0	||	1.95492	1.33021	1.03097	|	1.45332	0.793967	2.02297	||	2.6883	3.22221	3.30714	|	2.4324	2.92401	5.55368	||
4732416N19Rik	ENSMUSG00000107402	0.255507	0.997405	1.05587	|	0.626155	1.00903	0.408514	||	0.457983	1.37787	1.34866	|	0.506855	2.41537	1.94833	||	0.671737	0.709834	0.66244	|	1.04312	0.779545	0.83859	||	0.833634	0.826697	1.05625	|	0.639962	0.934116	0.61761	||
4732419C18Rik	ENSMUSG00000097203	0.196499	0.3176	0.549384	|	0.19642	0.385355	0.159928	||	0.056956	0.422668	0.319124	|	0.077101	0.513426	0.532711	||	0.103329	0.089375	0.151581	|	0.165951	0.120192	0.097699	||	0.090081	0.041976	0.047679	|	0.087566	0.122506	0.032878	||
4732440D04Rik	ENSMUSG00000090031	0.057372	0.421033	0.555848	|	0.279983	0.627949	0.256579	||	0.255214	1.30113	0.960124	|	0.714181	1.86383	1.75716	||	0.829574	0.943631	1.14158	|	1.19044	0.939901	0.672493	||	1.01695	1.02456	1.47732	|	1.01174	2.19652	0.811139	||
4732463B04Rik	ENSMUSG00000097762	0.070143	0.040892	0.107083	|	0.222112	0.144564	0.063757	||	0.002896	0.084923	0.025442	|	0.033262	0.030591	0.034464	||	0.172683	0.182808	0.196517	|	0.186285	0.165865	0.153579	||	0.1466	0.133729	0.232505	|	0.150297	0.09017	0.143251	||
4732465J04Rik	ENSMUSG00000101517	2.8	3.78317	4.87768	|	3.11628	2.11488	1.08566	||	0.443815	3.00917	2.69805	|	0.512272	3.80593	3.81637	||	0.033701	0.068781	0.086398	|	0.067795	0.061559	0.049395	||	0.050635	0.093326	0.082062	|	0.087004	0.053213	0.057321	||
4732471J01Rik	ENSMUSG00000053714	0.081187	0.055199	0.144464	|	0.044046	0.170138	0.03362	||	0.051766	0.341361	0.279674	|	0.091454	0.677304	0.312569	||	3.27519	2.66242	2.86756	|	2.24211	2.97507	2.16054	||	2.38724	2.23425	2.48532	|	2.71748	2.8142	1.36193	||
4732487G21Rik	ENSMUSG00000097488	0.028306	0	0	|	0.031574	0.01363	0.003608	||	0	0.017463	0	|	0.004713	0.050961	0	||	0	0.05986	0.013912	|	0.042331	0.039982	0	||	0.133155	0.090296	0.136245	|	0.018118	0.180174	0.106225	||
4732490B19Rik	ENSMUSG00000085421	0	0	0	|	0.005732	0	0	||	0.00346	0	0	|	0	0	0	||	0.020011	0.009334	0	|	0.027038	0.020459	0.008189	||	0	0	0	|	0	0	0	||
4732491K20Rik	ENSMUSG00000097350	0.072637	0.093889	0.192115	|	0.149848	0.191273	0.148911	||	0.025465	0.076271	0.088711	|	0.026301	0.095925	0.061388	||	1.62502	1.54148	1.86027	|	2.6928	2.31054	2.02157	||	2.23523	1.88733	1.62774	|	2.06012	1.6103	1.48065	||
4732496C06Rik	ENSMUSG00000108456	0.0401	0.090261	0.096517	|	0.1028	0.062918	0.210408	||	0.141559	0.706248	0.860228	|	0.185019	0.850734	1.01439	||	1.32573	1.45897	0.705952	|	1.9479	1.72307	0.986416	||	1.23266	1.53512	1.42281	|	0.817996	1.05341	0.890622	||
4831440D22Rik	ENSMUSG00000110138	0.018863	0	0.012068	|	0.014887	0	0.007174	||	0	0	0	|	0	0	0	||	0	0	0	|	0	0	0	||	0	0	0	|	0	0	0	||
4831440E17Rik	ENSMUSG00000097236	0.066461	0.546114	0.462284	|	0.074313	0.021965	0.056967	||	0.175234	0.402747	0.384261	|	0.180718	0.974232	0.575116	||	0.473911	0.663128	0.784301	|	1.07732	0.982984	0.732609	||	0.595743	0.756799	0.853065	|	0.67582	0.740018	0.23709	||
4833403J16Rik	ENSMUSG00000107481	0.062681	0.31228	0.562848	|	0.215752	0.223214	0.383314	||	0.292074	1.07637	0.382007	|	0.427421	1.1755	0.807364	||	3.08488	2.82903	3.95402	|	3.95368	3.95056	3.51769	||	2.41953	2.7109	2.66761	|	2.81015	2.36163	2.37142	||
4833404L02Rik	ENSMUSG00000108807	0	0	0.061711	|	0.018922	0	0.037617	||	0.050445	0.061964	0.033589	|	0.070987	0.12715	0.045744	||	0	0.033782	0	|	0	0.047583	0.02946	||	0.033017	0.053522	0	|	0	0	0	||
4833405L11Rik	ENSMUSG00000113544	0	0	0	|	0	0	0	||	0	0	0	|	0.005583	0.020748	0.031045	||	0	0	0	|	0	0.088837	0.009817	||	0	0	0	|	0	0	0	||
4833407H14Rik	ENSMUSG00000097779	0.006599	0.054842	0.019854	|	0	0.011498	0.018326	||	0.951195	2.34991	2.9835	|	0.286294	0.633422	0.826668	||	0.016344	0.015464	0.069668	|	0	0.010973	0.161139	||	0.014911	0.061081	0.079566	|	0.03116	0.022621	0.057727	||
4833411C07Rik	ENSMUSG00000109089	2.94265	8.05488	8.75258	|	5.25928	8.57173	1.7933	||	0.034105	0.058213	0	|	0.03427	0.067928	0.1147	||	0.201044	0.184269	0.105749	|	0.081428	0.051793	0.155967	||	0.273231	0.222522	0.206772	|	0.287119	0.281992	0.143254	||
4833412C05Rik	ENSMUSG00000097697	0	0	0.019419	|	0.050031	0	0.011293	||	0.009438	0	0	|	0	0	0	||	1.80503	1.7151	1.68744	|	1.98143	2.22105	1.84313	||	1.42891	1.45121	1.16425	|	1.28225	1.45593	1.25961	||
4833412K13Rik	ENSMUSG00000104018	0	0.094234	0.236624	|	0.082959	0.225321	0.167383	||	0.174674	1.36188	0.603665	|	0.202552	1.3987	0.989273	||	0.225453	0.1968	0.185729	|	0.539351	0.337545	0.239852	||	0.178283	0.266481	0.505927	|	0.159435	0.195392	0.014967	||
4833413E03Rik	ENSMUSG00000013562	0	0.025123	0.026513	|	0	0	0	||	0.171837	0.295688	0.277466	|	0.042812	0.082758	0.704836	||	0	0	0	|	0	0	0	||	0	0	0	|	0	0	0	||
4833413G10Rik	ENSMUSG00000104950	0.114235	0.132362	0.340596	|	0.237818	0.316563	0.110088	||	0.173566	0.720371	0.721033	|	0.175475	1.35	0.80187	||	2.57099	2.13989	1.66813	|	2.23226	1.89344	1.99502	||	1.19297	1.78763	1.68454	|	1.08169	1.77576	0.866791	||
4833417C18Rik	ENSMUSG00000086015	0.049628	0.126296	0.272259	|	0.140306	0.198707	0.14328	||	0.743693	1.72477	1.60443	|	1.50572	4.91797	4.41459	||	0.460144	0.293622	0.181007	|	0.639315	0.618748	0.621557	||	0.302742	0.389911	0.468386	|	0.595749	0.505274	0.516086	||
4833418N02Rik	ENSMUSG00000085287	0.421781	0.945397	1.63197	|	0.535555	0.967601	0.493373	||	0.216526	0.853056	0.836421	|	0.543753	2.45362	2.08322	||	0.495481	0.800604	0.824108	|	1.52844	0.941196	1.26438	||	0.692707	0.68253	0.935122	|	0.978436	0.669317	0.912657	||
4833418N17Rik	ENSMUSG00000052779	0	0	0	|	0	0	0	||	0	0	0	|	0	0	0	||	0	0	0	|	0	0	0	||	0	0.20761	0	|	0	0	0	||
4833420G17Rik	ENSMUSG00000062822	1.73208	4.18509	7.53127	|	5.4185	8.41315	2.41273	||	3.70084	17.5627	18.4515	|	6.16547	25.6477	19.9361	||	21.8446	18.8527	15.2447	|	18.6583	20.7605	17.3823	||	16.2689	17.3558	15.0381	|	15.9594	15.402	9.43511	||
4833421G17Rik	ENSMUSG00000103996	0	0.220739	0.221446	|	0.057503	0.11353	0.083216	||	0.43131	6.23654	3.72654	|	0.24862	2.48736	1.21077	||	0.224084	0.132271	0.053193	|	0.033762	0.05139	0.029238	||	0.588995	0.322554	0.20889	|	0.334512	0.258987	0.332832	||
4833421K07Rik	ENSMUSG00000108519	0.014767	0.190883	0.105649	|	0.085122	0.060568	0.08704	||	0.125213	0.785334	0.652897	|	0.142104	1.86412	1.04019	||	0.161238	0.108209	0.121344	|	0.237612	0.185346	0.080144	||	0.157195	0.181735	0.129488	|	0.104624	0.201572	0.078482	||
4833422C13Rik	ENSMUSG00000074782	0.205365	0.762142	0.789386	|	0.381879	0.975168	0.263539	||	0.205721	0.497068	0.386464	|	0.244033	0.24333	0.186174	||	2.60606	2.46776	2.32998	|	3.07475	2.97202	3.36046	||	1.98429	1.94747	2.20885	|	2.25592	1.99656	1.74326	||
4833422M21Rik	ENSMUSG00000097619	0.06999	0.124763	0.515999	|	0.194798	0.514606	0.151286	||	0.330311	2.79008	2.29476	|	0.344765	2.71852	2.63986	||	0.712378	0.763166	0.359631	|	0.724853	0.66479	0.401374	||	0.534312	0.639513	0.893911	|	0.690256	0.752218	0.191207	||
4833423E24Rik	ENSMUSG00000075217	0	0	0	|	0	0	0	||	0	0	0	|	0	0	0	||	0.218354	0.099777	0.148729	|	0.17907	0.11591	0.123434	||	0.258058	0.234957	0.130832	|	0.27708	0.22756	0.062256	||
4833427F10Rik	ENSMUSG00000092171	0.012853	0.045285	0.097906	|	0	0.065472	0.021518	||	0	0.060404	0.015096	|	0.030033	0.178054	0.154253	||	0	0.01511	0	|	0.043218	0	0.013264	||	0	0.024295	0.019901	|	0	0	0	||
4833427G06Rik	ENSMUSG00000032057	0	0	0	|	0	0	0	||	0	0	0	|	0	0	0	||	0.403976	0.195171	0.51619	|	0.361891	0.247967	0.294087	||	0.498572	0.855483	0.867462	|	0.49248	0.419091	0.596291	||
4833428L15Rik	ENSMUSG00000097074	0	0	0	|	0	0	0	||	0	0	0	|	0	0	0	||	0.207616	0.072011	0.193378	|	0	0.053472	0.261902	||	0.060065	0	0.093996	|	0.277648	0.061195	0.057846	||
4833439L19Rik	ENSMUSG00000025871	3.92301	5.43168	4.80878	|	5.54555	6.85778	3.07179	||	2.95137	12.7235	10.6287	|	3.65329	14.2395	14.3051	||	117.185	133.112	127.298	|	107.611	124.658	105.508	||	107.484	91.3989	102.526	|	116.784	104.441	68.57	||
4833445I07Rik	ENSMUSG00000103103	0.11021	0.183077	0.208172	|	0.068184	0.177351	0.340978	||	1.29889	1.784	1.86378	|	1.06227	1.51274	1.21197	||	2.28451	2.1738	1.83636	|	2.83801	2.85747	3.44488	||	2.21959	2.5847	2.03465	|	2.72709	2.30407	1.40539	||
4921501E09Rik	ENSMUSG00000023350	0	0	0	|	0	0	0	||	0	0	0	|	0	0	0	||	0	0	0	|	0	0	0	||	0	0.004484	0.007307	|	0.011948	0	0	||
4921501I09Rik	ENSMUSG00000111916	0	0	0	|	0	0	0	||	0	0.079595	0	|	0	0	0	||	0	0	0	|	0	0.139354	0.098077	||	0.203461	0	0.13145	|	0	0	0	||
4921504A21Rik	ENSMUSG00000097626	0	0.014414	0.061258	|	0.007287	0.066946	0.034731	||	0.029158	0.085462	0.168376	|	0.030342	0.068744	0.106409	||	1.25799	1.34169	0.976458	|	1.48873	0.940592	1.89744	||	1.26662	1.39643	1.15589	|	1.69679	1.58841	1.28845	||
4921504E06Rik	ENSMUSG00000026734	0	0	0	|	0.005804	0	0	||	0	0.014812	0	|	0	0	0	||	0.032194	0.029049	0.008443	|	0.014701	0.046869	0.0128	||	0	0.016543	0.05809	|	0.015784	0	0	||
4921507G05Rik	ENSMUSG00000097650	0	0	0	|	0	0	0	||	0.009108	0	0	|	0.006668	0	0	||	0	0.027612	0.022002	|	0.04008	0.050449	0.012141	||	0.013541	0.066129	0.071467	|	0	0	0.063655	||
4921507P07Rik	ENSMUSG00000029828	0.007947	0.023617	0.031636	|	0.015807	0.050585	0.018531	||	0.038926	0.139005	0.180354	|	0.117301	0.528871	0.564139	||	0.389554	0.378441	0.371336	|	0.69714	0.628157	0.430462	||	0.274018	0.299259	0.428162	|	0.447259	0.276673	0.242344	||
4921508D12Rik	ENSMUSG00000027345	0	0	0	|	0	0	0	||	0	0	0	|	0	0	0	||	0.02381	0	0	|	0.021488	0	0	||	0.043489	0	0.057213	|	0.023068	0	0.020728	||
4921508M14Rik	ENSMUSG00000052376	0	0	0	|	0	0.017268	0	||	0	0.021833	0	|	0	0	0.033444	||	0	0	0	|	0	0	0	||	0	0	0	|	0	0	0	||
4921509A06Rik	ENSMUSG00000091147	0	0	0	|	0	0	0	||	0	0	0	|	0	0	0	||	0	0	0.082926	|	0	0	0.205855	||	0	0.092805	0.14998	|	0	0	0	||
4921509C19Rik	ENSMUSG00000061525	0	0	0	|	0	0	0	||	0	0	0	|	0	0	0	||	0	0	0.006096	|	0	0	0	||	0	0.006278	0	|	0	0	0	||
4921509O07Rik	ENSMUSG00000114790	0	0	0.004858	|	0	0	0	||	0	0	0	|	0.003966	0.029031	0	||	0.034735	0.04088	0.012888	|	0.023588	0	0.007154	||	0.015854	0	0.010407	|	0	0.011927	0.007513	||
4921511C10Rik	ENSMUSG00000104585	0	0	0.010252	|	0.016402	0	0	||	0.010315	0.01432	0.03024	|	0.037171	0.057311	0.020877	||	0	0.031675	0	|	0.104407	0.204481	0.137353	||	0.20067	0.177633	0.082624	|	0.160578	0.070684	0.045701	||
4921511C20Rik	ENSMUSG00000049815	0	0	0	|	0	0	0	||	0	0	0	|	0	0	0	||	0	0	0	|	0	0	0	||	0	0	0	|	0	0	0	||
4921511E07Rik	ENSMUSG00000104133	0	0	0	|	0	0	0	||	0.016582	0	0	|	0	0.086526	0	||	0	0	0	|	0	0	0	||	0	0	0	|	0	0	0	||
4921511I17Rik	ENSMUSG00000114136	0	0	0	|	0.009558	0	0	||	0	0	0	|	0	0	0.046583	||	0	0	0	|	0	0	0	||	0	0	0	|	0	0	0	||
4921511M17Rik	ENSMUSG00000094577	0	0	0	|	0	0	0	||	0	0	0	|	0	0	0	||	0	0	0	|	0	0	0	||	0	0	0	|	0	0	0	||
4921513H07Rik	ENSMUSG00000107042	0	0	0	|	0	0	0	||	0	0	0	|	0	0	0	||	0	0	0	|	0	0	0	||	0	0.03285	0.013327	|	0.010635	0	0	||
4921513I03Rik	ENSMUSG00000044544	0.008117	0	0.009036	|	0.009442	0.01043	0	||	0.042594	0.177626	0.075033	|	0.024211	0.32059	0.168292	||	0	0.084407	0.013086	|	0.061943	0.039505	0	||	0.016058	0.012991	0.020877	|	0	0.072044	0.030573	||
4921513I08Rik	ENSMUSG00000108788	0	0	0	|	0	0	0	||	0	0	0	|	0	0	0	||	0	0	0	|	0	0	0	||	0	0	0	|	0	0	0	||
4921514A10Rik	ENSMUSG00000097620	0.018718	0.054395	0.143629	|	0.06515	0.083641	0.005068	||	0.034938	0.677042	0.250212	|	0.066438	0.590782	0.351899	||	0.112724	0.173426	0.08598	|	0.148731	0.127903	0.075324	||	0.114217	0.095281	0.20939	|	0.171753	0.208067	0.045102	||
4921515E04Rik	ENSMUSG00000098150	0	0.031763	0.080443	|	0.037255	0.081459	0.025332	||	0.083539	0.208331	0.130936	|	0.020657	0.280486	0.142338	||	0.208318	0	0.05671	|	0.073222	0.064403	0.108658	||	0.040266	0.007792	0.098281	|	0	0	0.024371	||
4921515L22Rik	ENSMUSG00000112406	0	0	0	|	0	0	0	||	0	0	0	|	0	0	0.023088	||	0	0	0	|	0	0	0	||	0	0	0	|	0	0	0	||
4921517D22Rik	ENSMUSG00000049902	0.002881	0	0.009218	|	0.003807	0	0.005527	||	0	0.013494	0	|	0	0.013143	0	||	0	0	0	|	0	0	0	||	0	0	0	|	0	0	0	||
4921518K17Rik	ENSMUSG00000085851	0.003205	0.004522	0.015052	|	0.016207	0.024812	0.01365	||	0.014483	0.047465	0.14203	|	0.019113	0.205398	0.135733	||	0.040183	0.014885	0.021171	|	0.015209	0.036112	0.014128	||	0.00792	0.018252	0.031317	|	0.025959	0.033547	0.053311	||
4921520N01Rik	ENSMUSG00000114342	0	0	0	|	0	0	0	||	0	0	0	|	0	0.014842	0	||	0	0	0	|	0	0	0	||	0	0	0	|	0	0	0	||
4921521D15Rik	ENSMUSG00000104703	0	0	0	|	0	0	0	||	0	0	0	|	0	0	0	||	0	0	0	|	0	0	0	||	0	0	0	|	0	0	0.040134	||
4921522A10Rik	ENSMUSG00000114770	0	0	0	|	0	0	0	||	0	0	0	|	0	0	0	||	0	0	0	|	0	0	0	||	0	0	0	|	0	0	0	||
4921522P10Rik	ENSMUSG00000040467	0	0	0	|	0	0	0	||	0.004092	0	0	|	0	0	0	||	0	0.021278	0	|	0	0	0	||	0	0	0	|	0	0	0	||
4921523L03Rik	ENSMUSG00000093749	0	0	0	|	0	0	0	||	0.013226	0.018373	0.078477	|	0.01927	0.038875	0.054973	||	0.191773	0.159402	0.226995	|	0.11406	0.043022	0.207297	||	0.257389	0.255312	0.210821	|	0.102591	0.176921	0.071676	||
4921524J17Rik	ENSMUSG00000036934	0.687708	1.99055	2.95391	|	1.13124	1.64888	1.12196	||	2.24344	6.09159	4.32585	|	2.77721	12.1555	6.07384	||	19.6063	18.9343	16.5802	|	15.907	16.0554	16.4258	||	14.3425	19.6258	18.6793	|	15.1026	19.2111	15.4898	||
4921524L21Rik	ENSMUSG00000039540	0	0	0	|	0	0	0	||	0	0	0	|	0	0	0	||	0	0	0	|	0	0	0.013419	||	0	0	0	|	0	0	0	||
4921525O09Rik	ENSMUSG00000113211	0.003016	0	0	|	0	0.004896	0	||	0.11453	0.539164	1.48158	|	0.036073	0.069163	0.104088	||	0.041154	0.123193	0.132699	|	0.116596	0.096668	0.21598	||	0.188615	0.207311	0.235885	|	0.263898	0.123729	0.103289	||
4921527H02Rik	ENSMUSG00000105812	0	0	0	|	0	0	0	||	0	0	0	|	0	0	0	||	0	0	0	|	0	0	0	||	0	0	0	|	0	0	0	||
4921527H02Rik	ENSMUSG00000106150	0.469476	0.939766	2.40479	|	1.04591	2.1343	0.922614	||	0.964351	8.1038	5.42232	|	1.11266	7.56319	6.97241	||	0.083519	0.085245	0	|	0.237009	0.21659	0.035774	||	0.131956	0	0	|	0.080415	0.063394	0.159656	||
4921528I07Rik	ENSMUSG00000064299	0.000105	0	0	|	0	0	0.04005	||	0	0.010735	0	|	0.003065	0.020449	0.013234	||	0.012535	0.016238	0.074715	|	0.005732	0	0	||	0.024057	0	0.011768	|	0.024709	0	0	||
4921529L05Rik	ENSMUSG00000108060	0	0	0.020734	|	0.009411	0	0.039311	||	0.035263	0.118265	0.083324	|	0.057783	0.177466	0.091302	||	0.0466	0.144554	0.088402	|	0.120565	0.115032	0.481115	||	0.090873	0.038956	0.020609	|	0.052539	0.048156	0.01476	||
4921530L21Rik	ENSMUSG00000034689	0	0	0	|	0	0	0	||	0	0.017232	0	|	0	0	0	||	0.139041	0.115675	0.117703	|	0.055807	0.136524	0.133737	||	0.055406	0.102698	0.19926	|	0.019354	0.056974	0.214832	||
4921531C22Rik	ENSMUSG00000085704	0.080445	0.321057	0.556696	|	0.237458	0.210138	0.093116	||	0.172525	0.69805	0.951882	|	0.194868	1.10478	1.45726	||	1.06064	1.5617	1.64868	|	1.33201	1.36383	1.07891	||	1.3233	1.06724	1.02959	|	1.49348	1.24256	0.983708	||
4921534A09Rik	ENSMUSG00000110910	0.0128	0.089668	0.090925	|	0.116786	0.124322	0.045072	||	0.063189	0.199902	0.254955	|	0.046641	0.267913	0.230787	||	0.15262	0.194006	0.115132	|	0.104199	0.075509	0.100973	||	0.107495	0.182034	0.14827	|	0.116269	0.146132	0.030652	||
4921534H16Rik	ENSMUSG00000090255	0.007487	0.010649	0.01152	|	0	0.020133	0.013867	||	0.003307	0.051701	0.027995	|	0.027831	0.033313	0.01285	||	0.279419	0.269238	0.210341	|	0.172503	0.190283	0.23125	||	0.173206	0.153129	0.195843	|	0.131777	0.11114	0.17754	||
4921536K21Rik	ENSMUSG00000020434	0.007761	0.005457	0.011763	|	0.008523	0.006864	0.01703	||	0.015422	0.034585	0.056574	|	0.027257	0.069696	0.026	||	0.557344	0.571873	0.579912	|	0.649555	0.67423	0.420645	||	0.513168	0.462897	0.502768	|	0.612784	0.519327	0.257863	||
4921539E11Rik	ENSMUSG00000028520	0	0	0	|	0	0	0	||	0	0	0	|	0	0	0.018016	||	0	0	0	|	0	0	0	||	0	0	0	|	0	0	0	||
4921539H07Rik	ENSMUSG00000104586	0.003111	0	0	|	0	0	0	||	0	0.01333	0.0071	|	0.010707	0	0.01968	||	1.11267	0.886495	1.15362	|	0.685017	0.546245	0.631895	||	0.918444	0.876851	0.536859	|	0.621241	0.690638	0.249741	||
4922502D21Rik	ENSMUSG00000047720	0	0	0	|	0	0	0	||	0.005441	0.110754	0	|	0.007848	0	0.084997	||	0	0	0	|	0	0	0	||	0	0	0	|	0	0	0	||
4922502N22Rik	ENSMUSG00000108128	0	0	0	|	0	0	0	||	0	0	0	|	0	0	0	||	0.198985	0.022421	0.07334	|	0.022375	0	0.079508	||	0.191259	0.258235	0.059694	|	0	0.173789	0.097562	||
4930401A07Rik	ENSMUSG00000110794	0	0	0	|	0	0	0	||	0	0	0	|	0	0.09023	0	||	0	0	0	|	0	0	0	||	0	0	0	|	0	0	0	||
4930401C15Rik	ENSMUSG00000112444	0	0	0	|	0.014518	0	0	||	0	0	0	|	0	0	0	||	0	0	0	|	0	0	0	||	0	0	0	|	0	0	0	||
4930401G09Rik	ENSMUSG00000086352	0	0	0	|	0	0	0	||	0	0	0	|	0	0	0	||	0	0	0	|	0.096593	0	0.13287	||	0	0	0	|	0.104918	0	0	||
4930401O10Rik	ENSMUSG00000085528	0	0	0	|	0	0	0	||	0	0	0.070822	|	0	0	0	||	0	0.03847	0	|	0	0	0	||	0	0	0	|	0	0	0	||
4930401O12Rik	ENSMUSG00000087460	0	0	0	|	0	0	0	||	0	0	0	|	0	0	0	||	0	0	0	|	0	0	0	||	0	0	0	|	0	0	0	||
4930402C01Rik	ENSMUSG00000104382	0.072352	0.044932	0.076065	|	0.02363	0.115301	0	||	0.164442	0.624314	1.23853	|	0.111603	0.540108	0.79755	||	0.204797	0.048859	0.102028	|	0.044822	0	0.084397	||	0.266408	0.076742	0	|	0.096144	0	0.132794	||
4930402F06Rik	ENSMUSG00000079421	0	0	0	|	0	0	0	||	0	0.018882	0	|	0	0.036929	0	||	0	0	0.020587	|	0	0	0	||	0	0	0	|	0.020364	0	0.044277	||
4930402F11Rik	ENSMUSG00000108885	0	0	0	|	0	0	0	||	0.007366	0	0	|	0	0.069443	0	||	0	0	0	|	0	0	0	||	0	0.024289	0	|	0.127248	0	0.02284	||
4930402H05Rik	ENSMUSG00000107397	0.003578	0	0.00899	|	0.007304	0.005303	0	||	0.004683	0.040914	0.03657	|	0.007151	0.054782	0.049932	||	0.053824	0.081605	0.021196	|	0.034384	0.005239	0.05138	||	0.05238	0.164966	0.047744	|	0.067336	0.06433	0.041011	||
4930402H24Rik	ENSMUSG00000027309	1.73475	4.59175	3.88553	|	3.19453	4.33966	2.7027	||	2.04557	9.20333	10.6262	|	2.47727	12.707	14.4185	||	24.9413	27.9193	24.7927	|	24.2996	27.535	19.7213	||	32.5043	23.5284	23.8948	|	26.5118	27.8516	11.9936	||
4930402K13Rik	ENSMUSG00000045797	0	0	0	|	0	0	0	||	0	0	0	|	0	0	0	||	0	0	0	|	0	0	0	||	0	0	0	|	0	0	0	||
4930403D09Rik	ENSMUSG00000087122	0	0	0	|	0	0	0	||	0.062361	0.043888	0	|	0.258712	0.294851	0.420546	||	0	0	0	|	0	0	0.090398	||	0	0	0.065591	|	0	0	0	||
4930403P22Rik	ENSMUSG00000102762	0	0	0	|	0	0.026768	0	||	0.012593	0	0.074397	|	0	0.223051	0	||	0	0	0	|	0	0	0	||	0	0	0	|	0	0	0	||
4930404A12Rik	ENSMUSG00000106082	0.080372	0	0	|	0	0	0	||	0	0	0	|	0	0	0	||	0.214021	0.190651	0.095645	|	0	0	0	||	0.305078	0.39764	0	|	0.130067	0.193664	0	||
4930404H11Rik	ENSMUSG00000113630	0.16393	0.339882	0.842437	|	0.657685	1.22746	0.127526	||	0	0	0	|	0	0	0	||	0.168662	0.040374	0.063325	|	0	0.109014	0.070804	||	0.152339	0.156044	0.149205	|	0.082748	0.11663	0.485306	||
4930404H24Rik	ENSMUSG00000079001	0	0	0	|	0	0	0	||	0.162099	0.438244	0.378783	|	0.064835	1.62758	1.07645	||	0.333121	0	0	|	0	0	0	||	0	0	0	|	0	0	0	||
4930404I05Rik	ENSMUSG00000087354	0.024307	0.005475	0.072351	|	0.041243	0.03827	0.02276	||	0.035948	0.100298	0.055346	|	0.00462	0.085139	0.067173	||	0.027152	0.058615	0.062052	|	0.078573	0	0.038421	||	0.125711	0.148249	0.199851	|	0.098464	0.062166	0.151712	||
4930404I20Rik	ENSMUSG00000107679	0	0	0	|	0.035458	0	0	||	0	0	0	|	0	0	0	||	0	0	0	|	0	0	0	||	0	0	0	|	0	0	0	||
4930404N11Rik	ENSMUSG00000020234	0	0.054127	0.051662	|	0.163941	0.041105	0.027376	||	0.155888	2.57305	1.02877	|	0.149433	1.39852	2.64777	||	0.06362	0.325625	0.191254	|	0.09324	0.31177	0.056057	||	0.891142	0.630332	0.916695	|	1.09215	0.46113	0.278604	||
4930405A10Rik	ENSMUSG00000114412	0	0	0	|	0	0	0	||	0	0	0	|	0	0	0	||	0	0	0	|	0	0	0	||	0	0	0	|	0	0	0	||
4930405A21Rik	ENSMUSG00000086638	0.021677	0	0.178963	|	0.028678	0.12972	0.077266	||	0.227238	2.08876	1.23881	|	0.246816	3.2673	2.12593	||	0.314815	0.857126	0.225582	|	0.884755	0.141728	0.713482	||	0.686849	0.549388	0.917584	|	0.286492	0.537687	0.175874	||
4930405D11Rik	ENSMUSG00000085940	0	0	0	|	0	0	0.051621	||	3.01286	5.05717	0	|	0.064075	4.23539	0.714668	||	0	0.186622	0	|	0	0.043437	0.139565	||	0	0	0.080678	|	0.067342	0.097164	0.156702	||
4930405G09Rik	ENSMUSG00000109453	0	0.040298	0.02915	|	0.028162	0	0.036095	||	0.023113	0.041425	0.13622	|	0.034009	0.12576	0.062276	||	0.046284	0.021536	0	|	0	0.032959	0.037177	||	0	0	0.028123	|	0	0.032046	0	||
4930405H06Rik	ENSMUSG00000090146	0	0	0	|	0	0	0	||	0	0	0	|	0	0	0	||	0	0	0	|	0	0	0	||	0	0	0	|	0	0	0	||
4930405J17Rik	ENSMUSG00000110754	0.038634	0	0	|	0	0	0	||	0	0.048801	0.054495	|	0	0	0	||	0	0	0	|	0	0	0	||	0	0	0	|	0	0	0	||
4930405L22Rik	ENSMUSG00000106602	0	0	0	|	0	0	0	||	0	0	0	|	0	0	0	||	0	0	0	|	0	0	0	||	0	0	0	|	0	0	0	||
4930405N21Rik	ENSMUSG00000104705	0	0.037929	0.110561	|	0.011563	0.015732	0	||	0.022937	0.178644	0.325968	|	0.043728	0.160124	0.177561	||	0.065775	0.040816	0.063475	|	0.019565	0.072662	0	||	0	0.08186	0.105993	|	0	0	0	||
4930405O22Rik	ENSMUSG00000090565	0.326117	1.10147	2.07706	|	1.26549	2.16281	0.760005	||	0.503398	2.74842	2.73029	|	0.655456	5.17286	3.23174	||	0	0.030296	0	|	0.035772	0	0	||	0.110429	0.029549	0.039648	|	0	0	0.032087	||
4930406D18Rik	ENSMUSG00000086923	0	0	0	|	0	0	0	||	0.014218	0	0	|	0	0	0	||	0	0	0	|	0.107629	0	0	||	0	0	0	|	0	0	0	||
4930407G08Rik	ENSMUSG00000086713	0.016051	0	0	|	0	0	0	||	0	0	0	|	0	0	0	||	0	0	0	|	0.042358	0	0	||	0.042179	0.07138	0.115692	|	0	0.133707	0.042506	||
4930407I10Rik	ENSMUSG00000075524	0	0	0	|	0	0	0	||	0	0	0	|	0.001889	0	0	||	0	0.004121	0	|	0	0	0	||	0	0	0.010404	|	0	0	0	||
4930407I19Rik	ENSMUSG00000112210	0	0	0	|	0	0	0	||	0	0	0	|	0	0	0	||	0	0	0	|	0	0	0	||	0	0	0	|	0	0	0	||
4930408K08Rik	ENSMUSG00000105638	0	0	0	|	0	0.017469	0	||	0.015889	0.108097	0.071129	|	0.011364	0.047528	0.064652	||	0	0	0.031121	|	0.019383	0	0	||	0	0	0	|	0.020202	0	0	||
4930408O17Rik	ENSMUSG00000021101	0.04988	0.031432	0	|	0.049164	0	0	||	0	0	0	|	0	0	0	||	0.022932	0.098702	0.158683	|	0.206376	0.142101	0.094773	||	0.264843	0.189185	0.069728	|	0.280013	0.165345	0.191134	||
4930412B13Rik	ENSMUSG00000086221	0	0	0	|	0	0	0	||	0	0	0	|	0	0	0	||	0	0	0	|	0	0	0	||	0	0	0	|	0	0	0	||
4930412C18Rik	ENSMUSG00000085558	0.100087	0.46564	0.643551	|	0.368613	0.317266	0.270138	||	0.137647	0.568678	0.74711	|	0.302739	1.18325	1.10044	||	1.02278	1.00239	0.873562	|	1.1455	1.38577	1.07368	||	1.14162	1.54273	0.865254	|	0.858715	1.05445	0.889619	||
4930412E21Rik	ENSMUSG00000102203	0	0	0	|	0	0	0	||	0	0	0	|	0	0	0	||	0	0	0	|	0	0	0	||	0	0	0	|	0	0	0	||
4930412F09Rik	ENSMUSG00000085321	0.009948	0	0	|	0	0.019792	0	||	0	0	0.027167	|	0	0.052409	0.039125	||	0	0	0	|	0.0272	0	0	||	0	0.021984	0	|	0.029096	0	0	||
4930412F12Rik	ENSMUSG00000110289	0.008298	0.065958	0.151402	|	0.021688	0.255191	0.035217	||	0.190347	1.21045	1.12053	|	0.218053	1.06691	0.742772	||	0.1725	0.179155	0.102189	|	0.326211	0.273791	0.312376	||	0.037921	0.139438	0.027249	|	0.136259	0.143726	0.074777	||
4930412L05Rik	ENSMUSG00000087192	0	0.023337	0	|	0	0	0	||	0.015959	0	0.091635	|	0.009786	0.168182	0	||	0.339413	0.081704	0.086718	|	0.26634	0.252101	0.018025	||	0.136378	0.410026	0.052053	|	0.127729	0.103698	0.01871	||
4930412M03Rik	ENSMUSG00000051008	0.010193	0.063724	0.098785	|	0.147709	0.048125	0.033787	||	0.086643	0.108743	0.191338	|	0.011409	0.276514	0.296676	||	0.075013	0	0	|	0.022222	0	0.041591	||	0	0	0	|	0	0.034949	0	||
4930412O13Rik	ENSMUSG00000025783	0	0	0	|	0	0	0	||	0.006706	0	0	|	0.009438	0.174212	0	||	0	0	0.014662	|	0.093562	0.023834	0.043624	||	0	0	0.127248	|	0	0.072623	0	||
4930413E15Rik	ENSMUSG00000107144	0	0	0	|	0.011147	0	0.008322	||	0.034924	0.054614	0.099729	|	0.030502	0.179671	0.190331	||	0	0.019012	0	|	0	0	0	||	0	0	0	|	0	0	0	||
4930413G21Rik	ENSMUSG00000108452	0.034365	0	0.075989	|	0.046935	0.045245	0.012051	||	0	0.059488	0	|	0.075823	0.192963	0.045954	||	0.209727	0.128969	0.217106	|	0.217842	0.18151	0.450135	||	0.118914	0.147019	0.256503	|	0.245123	0.231202	0.450682	||
4930415C11Rik	ENSMUSG00000114437	0	0	0	|	0	0	0	||	0	0	0	|	0	0	0	||	0	0	0	|	0	0	0	||	0	0	0	|	0	0	0	||
4930415H17Rik	ENSMUSG00000082344	0	0	0	|	0	0	0	||	0	0	0	|	0	0	0	||	0	0	0	|	0	0	0	||	0	0	0	|	0	0	0	||
4930415L06Rik	ENSMUSG00000035387	0	0	0	|	0	0	0	||	0	0	0	|	0	0.020716	0	||	0	0	0	|	0	0	0	||	0	0	0	|	0	0	0	||
4930415O20Rik	ENSMUSG00000022993	0	0.032269	0	|	0	0	0	||	0.018468	0	0	|	0.028331	0	0.14753	||	0.195755	0.423295	0.045316	|	0.113677	0.040297	0.260635	||	0.405783	0.339558	0.384279	|	0.062422	0.542701	0.54502	||
4930417H01Rik	ENSMUSG00000087017	0.008858	0	0.150333	|	0.087236	0.294898	0.020953	||	0.023432	0.087424	0.054448	|	0	0	0.077237	||	0.335092	0.278835	0.639617	|	0.191652	0.753037	0.423393	||	0.351459	0.850964	0.903675	|	0.30787	1.39211	0.486591	||
4930417O13Rik	ENSMUSG00000108129	0	0.098614	0.009749	|	0	0.185063	0.022135	||	0.032789	0.278699	0.073392	|	0.011002	0.62384	0.175188	||	0.044903	0.143505	0.022336	|	0.035541	0.232269	0.116581	||	0.076557	0.090819	0.182056	|	0.161104	0.041353	0.088253	||
4930417O22Rik	ENSMUSG00000071818	0	0	0.013583	|	0	0.015973	0	||	0	0.020374	0.021834	|	0.022979	0.041918	0.060281	||	0.117128	0.087178	0.085546	|	0.042116	0.046919	0.172682	||	0.042866	0.104466	0.02794	|	0.089112	0.162069	0.3166	||
4930419G24Rik	ENSMUSG00000087625	0.009116	0	0	|	0	0	0	||	0	0	0	|	0	0	0	||	0	0.021669	0	|	0.020798	0	0.018749	||	0	0	0	|	0	0	0	||
4930420N18Rik	ENSMUSG00000104199	0	0	0	|	0	0	0	||	0	0	0	|	0	0	0	||	0	0	0	|	0	0	0	||	0	0	0	|	0	0	0	||
4930421C12Rik	ENSMUSG00000106851	0.007854	0	0	|	0	0	0	||	0.006903	0	0	|	0	0	0	||	0.091553	0.015944	0	|	0.100039	0.014347	0.028216	||	0.018149	0.026152	0	|	0.017904	0.024409	0.025921	||
4930421P07Rik	ENSMUSG00000086422	0	0	0	|	0	0	0	||	0	0	0	|	0	0	0	||	0	0	0	|	0	0	0	||	0	0	0	|	0	0	0	||
4930422C21Rik	ENSMUSG00000110476	0	0	0	|	0	0	0	||	0	0	0	|	0	0	0	||	0	0	0.007636	|	0	0	0.008394	||	0	0.007633	0	|	0	0	0	||
4930422M22Rik	ENSMUSG00000100281	0	0	0	|	0	0	0	||	0	0	0.028325	|	0	0	0	||	0	0.058991	0	|	0	0	0	||	0	0	0.038282	|	0	0	0.055235	||
4930423C22Rik	ENSMUSG00000102249	0.033813	0.02477	0.03989	|	0.03299	0.03004	0.074028	||	0.037688	0.259423	0.353433	|	0.086129	0.368904	0.161651	||	0.02101	0.252457	0.030731	|	0.245396	0.168811	0.154121	||	0.09592	0.217012	0.150616	|	0.080712	0.173751	0	||
4930423D22Rik	ENSMUSG00000113303	0	0.033338	0	|	0	0	0	||	0.052301	0.039859	0.115077	|	0.020641	0.053074	0.140388	||	0.253426	0.248767	0.346153	|	0.364084	0.294281	0.339542	||	0.387378	0.175818	0.287058	|	0.200055	0.184376	0.099223	||
4930423D24Rik	ENSMUSG00000112753	0	0	0	|	0	0	0	||	0	0	0	|	0.057845	0.107832	0.07397	||	0	0	0	|	0	0	0	||	0	0	0	|	0	0	0	||
4930423M02Rik	ENSMUSG00000086066	0	0	0	|	0	0	0	||	0	0	0	|	0	0	0	||	0	0	0	|	0	0	0.017008	||	0	0	0	|	0	0	0	||
4930425K10Rik	ENSMUSG00000106880	0	0	0	|	0	0	0	||	0	0.032019	0	|	0	0	0	||	0	0	0	|	0	0	0	||	0	0	0.048257	|	0	0.176409	0	||
4930425K24Rik	ENSMUSG00000113605	0	0.006011	0.025191	|	0.019163	0.03723	0	||	0	0	0	|	0	0	0	||	0	0	0	|	0	0	0	||	0	0	0	|	0	0	0	||
4930425L21Rik	ENSMUSG00000107396	0	0	0	|	0	0	0	||	0	0	0	|	0	0	0	||	0.169993	0.06277	0.048452	|	0.060197	0.154105	0.081818	||	0.124408	0.075003	0.040492	|	0.064634	0.141014	0.027583	||
4930425O10Rik	ENSMUSG00000105838	0	0.025754	0	|	0	0	0	||	0	0.01984	0	|	0	0	0	||	0.222258	0.217835	0.10343	|	0.036562	0.074264	0.048083	||	0.15689	0.296671	0.170728	|	0.256858	0.05555	0.108083	||
4930426D05Rik	ENSMUSG00000043168	0.024861	0.023229	0.064921	|	0.027583	0	0.008134	||	1.39014	4.54833	2.3065	|	0.285463	0.208743	0.328839	||	0.928011	1.68093	1.18034	|	2.10085	1.51052	1.42837	||	1.63858	1.37115	1.60733	|	2.01245	1.04516	1.37333	||
4930426I24Rik	ENSMUSG00000097323	0	0	0.032055	|	0.031241	0.015134	0	||	0.063204	0.135271	0.1669	|	0.10966	0.442476	0.497721	||	0.461644	0.303024	0.791111	|	0.756476	0.515075	0.26788	||	0.502138	0.505968	0.397655	|	0.353237	0.774429	0.120436	||
4930426L09Rik	ENSMUSG00000026736	0.00778	0.010614	0.033831	|	0	0	0	||	0.111299	0.209492	0.198033	|	0.109525	0.582164	0.221144	||	0.393341	0.407329	0.308917	|	0.506189	0.35467	0.590969	||	0.682531	0.45381	0.275377	|	0.481236	0.383885	0.178548	||
4930428D20Rik	ENSMUSG00000107073	0	0	0	|	0	0	0	||	0.023904	0	0.071385	|	0	0	0	||	0	0	0	|	0	0	0	||	0	0	0	|	0	0	0	||
4930428E07Rik	ENSMUSG00000112967	0	0	0	|	0	0	0	||	0	0	0	|	0	0	0	||	0	0	0	|	0.031579	0.024792	0	||	0	0.050432	0	|	0	0	0	||
4930428N03Rik	ENSMUSG00000089887	0.016214	0	0.026904	|	0.017042	0.036717	0.018774	||	0.01526	0.108746	0.058282	|	0.015025	0.14816	0.060635	||	0.146383	0.079485	0.262445	|	0.321474	0.134025	0.169218	||	0.057049	0.126255	0.181146	|	0.327928	0.120024	0.234414	||
4930428O21Rik	ENSMUSG00000106333	0	0	0	|	0	0	0	||	0.01392	0.040255	0.014542	|	0.014041	0.054819	0.121848	||	0	0	0	|	0	0.010423	0	||	0	0	0	|	0	0	0	||
4930429D17Rik	ENSMUSG00000104956	0	0.008864	0	|	0	0	0	||	0	0.027249	0.029232	|	0.007288	0.134245	0	||	0.139102	0.114045	0.114978	|	0.084135	0.150538	0.050439	||	0.145378	0.069226	0.055996	|	0.120847	0.193838	0.090668	||
4930429F24Rik	ENSMUSG00000086918	0.021605	0.127672	0.137009	|	0.018721	0.044594	0.022821	||	0.05593	0.085458	0.130539	|	0.026251	0.129916	0.129641	||	0.018108	0.032064	0.095916	|	0.049619	0.027081	0	||	0.053059	0.039625	0.086063	|	0.052983	0.049616	0.040681	||
4930429H19Rik	ENSMUSG00000108530	0.005564	0.008262	0	|	0	0.010173	0	||	0.00954	0.026643	0	|	0	0.078628	0.01987	||	0.181579	0.390034	0.326943	|	0.310618	0	0.0897	||	0.039534	0.20073	0.377592	|	0.087571	0.137966	0.024328	||
4930429P21Rik	ENSMUSG00000102144	0	0	0	|	0	0	0	||	0	0	0.01124	|	0	0	0	||	0.011897	0.033623	0	|	0.010683	0	0	||	0	0	0	|	0.316385	0	0.010295	||
4930430A15Rik	ENSMUSG00000027157	0	0.017233	0	|	0.014918	0	0.012447	||	0	0	0	|	0	0	0	||	0	0	0	|	0	0	0	||	0	0.010624	0	|	0	0	0	||
4930430E12Rik	ENSMUSG00000085295	0.018087	0.041936	0.178473	|	0.023945	0	0.101753	||	0.087866	0.237349	0.233203	|	0.12977	0.669553	0.457922	||	0.116394	0.14106	0	|	0	0.106397	0.046826	||	0	0.215876	0	|	0.166393	0.160851	0	||
4930430F08Rik	ENSMUSG00000046567	0.729738	1.04347	2.27705	|	1.00731	0.758756	0.601385	||	1.92132	4.53338	6.22632	|	2.75272	6.24868	14.2962	||	11.4702	9.12339	10.7891	|	9.7623	11.2475	8.94563	||	8.57029	16.2541	15.3863	|	8.64101	11.9324	8.50828	||
4930430O22Rik	ENSMUSG00000107353	0	0	0	|	0	0	0	||	0	0	0	|	0	0	0	||	0	0	0	|	0	0	0	||	0	0.109018	0	|	0	0	0	||
4930431F10Rik	ENSMUSG00000111494	0.159063	0.044115	0.392319	|	0.291337	0.119839	0.106526	||	0.059147	0.245108	0.169244	|	0.070808	0.344209	0.239081	||	0.0504	0.068811	0.037505	|	0	0.049239	0	||	0	0	0.030326	|	0	0.035196	0	||
4930431F12Rik	ENSMUSG00000062496	0	0	0	|	0.623891	0.093061	0	||	0.146888	0.497475	0.312997	|	0.328959	0.360618	0.155461	||	0.11809	0.100729	0	|	0.119411	0.063297	0	||	0	0.050859	0	|	0	0	0	||
4930431L21Rik	ENSMUSG00000105475	0	0	0	|	0	0	0	||	0	0	0	|	0	0	0	||	0	0	0	|	0.044526	0	0	||	0	0	0	|	0	0	0	||
4930431P03Rik	ENSMUSG00000075042	0.008428	0.045059	0.04743	|	0.025933	0.05476	0	||	0.043381	0.275003	0.206087	|	0.103305	0.398914	0.532436	||	0.047724	0.021108	0.010977	|	0.029095	0	0.007258	||	0.042795	0	0.063423	|	0.023025	0.018274	0.03065	||
4930431P19Rik	ENSMUSG00000109147	0.02293	0.077918	0.156371	|	0.039049	0.041566	0.049365	||	0.116641	0.225127	0.245022	|	0.160788	0.639245	0.496669	||	0.81075	0.743522	1.10658	|	1.61712	1.50664	1.43286	||	1.62845	1.18434	1.32334	|	1.01888	1.225	0.965505	||
4930432B10Rik	ENSMUSG00000097007	0.047773	0.11392	0.183916	|	0.140246	0.23203	0.078083	||	0.154963	0.868604	0.975833	|	0.123613	1.64331	1.40897	||	0.154778	0.088016	0.044	|	0.141235	0.035433	0.152686	||	0.078433	0.097171	0.04425	|	0.133055	0.150735	0.062128	||
4930432B10Rik	ENSMUSG00000112356	0.006549	0	0	|	0.034178	0.048424	0.023843	||	0.010559	0.059657	0.081792	|	0.007499	0.061378	0.045887	||	0	0	0.024757	|	0	0.104446	0.027286	||	0.015951	0	0.020728	|	0	0.046785	0	||
4930432E11Rik	ENSMUSG00000046958	0.000706	0	0	|	0.000941	0	0	||	0	0	0	|	0	0.005695	0.002154	||	0	0.001687	0.001365	|	0.004933	0.002468	0.005928	||	0	0	0.004255	|	0	0.002455	0	||
4930432H08Rik	ENSMUSG00000106594	0	0	0	|	0	0	0	||	0	0	0	|	0	0	0	||	0	0.021048	0	|	0	0	0	||	0	0	0	|	0	0	0	||
4930432K21Rik	ENSMUSG00000008129	0.09911	0.05021	0.098454	|	0.364326	0.040883	0.030577	||	0.038917	0.106819	0.061047	|	0.0621	0.360357	0.232395	||	0.912752	1.45961	1.02223	|	2.04712	1.683	1.24212	||	0.974364	0.939779	1.02162	|	1.30494	0.895131	0.804388	||
4930432L08Rik	ENSMUSG00000087037	0	0.009202	0	|	0.008643	0.025154	0.011908	||	0.017109	0.251543	0.086044	|	0.031064	0.147103	0.211659	||	0	0.014639	0	|	0.028352	0	0.014545	||	0.018132	0.058483	0.038646	|	0.053208	0.071248	0	||
4930432M17Rik	ENSMUSG00000074248	0	0	0	|	0	0	0	||	0	0	0	|	0	0	0	||	0	0.078248	0	|	0	0	0.019755	||	0	0	0	|	0	0	0	||
4930432O09Rik	ENSMUSG00000112846	0	0	0	|	0	0	0	||	0	0.010887	0.115733	|	0	0.021354	0.048217	||	0	0	0	|	0.021881	0.104543	0.040041	||	0.02288	0	0	|	0	0	0	||
4930433B08Rik	ENSMUSG00000102699	0	0	0	|	0	0	0	||	0	0	0	|	0	0	0	||	0	0	0	|	0	0	0	||	0	0	0	|	0	0	0	||
4930433I11Rik	ENSMUSG00000091692	0	0	0	|	0	0	0	||	0	0	0	|	0	0	0	||	0	0	0	|	0	0	0.013125	||	0	0	0	|	0	0	0	||
4930433J02Rik	ENSMUSG00000103478	0	0	0	|	0	0	0	||	0	0	0	|	0	0	0	||	0	0.018278	0	|	0	0	0	||	0	0.02997	0.024252	|	0	0	0	||
4930433N12Rik	ENSMUSG00000042360	0.018864	0	0.013144	|	0	0.03038	0	||	0.015902	0.020756	0.06736	|	0.067989	0.086334	0.442379	||	0	0	0	|	0	0	0	||	0	0.018195	0	|	0	0	0	||
4930434B07Rik	ENSMUSG00000100850	0	0	0	|	0	0	0	||	0.007674	0.03955	0	|	0	0	0	||	0	0	0.017338	|	0	0	0.040087	||	0	0.035693	0	|	0.022716	0	0.125153	||
4930434F21Rik	ENSMUSG00000111655	0	0	0	|	0	0	0	||	0	0.04136	0	|	0	0	0	||	0	0	0	|	0	0	0	||	0	0	0	|	0	0	0	||
4930434O05Rik	ENSMUSG00000107839	0	0	0	|	0	0	0	||	0	0	0	|	0	0	0	||	0	0	0	|	0	0	0	||	0	0	0	|	0	0	0	||
4930435C17Rik	ENSMUSG00000102085	0	0	0	|	0	0	0	||	0	0	0	|	0	0	0	||	0	0	0	|	0	0	0	||	0	0	0	|	0.068745	0	0	||
4930435E12Rik	ENSMUSG00000022798	0	0	0	|	0	0	0	||	0	0	0	|	0	0	0	||	0	0	0	|	0	0	0	||	0	0	0	|	0	0	0	||
4930435F18Rik	ENSMUSG00000114290	0.258423	0.752694	0.942557	|	0.392095	0.327914	0.141523	||	0.071231	0.614919	0.399523	|	0.235271	0.828533	0.633403	||	0.051895	0.085253	0	|	0.091563	0.141406	0.0364	||	0.051144	0.05114	0.09314	|	0.014507	0	0.040536	||
4930435N07Rik	ENSMUSG00000109551	0	0	0	|	0	0	0	||	0	0	0	|	0	0	0	||	0	0	0	|	0	0	0	||	0	0	0	|	0	0	0	||
4930437M23Rik	ENSMUSG00000105688	0	0	0	|	0	0	0	||	0	0	0	|	0	0.086393	0	||	0	0	0	|	0	0	0	||	0	0	0	|	0	0	0	||
4930438A08Rik	ENSMUSG00000069873	0.012609	0.0282	0.024976	|	0	0.036421	0.007358	||	1.45457	3.98652	4.38891	|	1.71848	1.43774	10.7473	||	0	0	0	|	0.010004	0.029216	0.049913	||	0.020055	0.01689	0	|	0.010575	0	0.051392	||
4930438E09Rik	ENSMUSG00000093472	0	0	0	|	0	0	0	||	0	0	0	|	0	0	0	||	0	0	0	|	0	0.04917	0	||	0	0	0	|	0	0	0	||
4930439A04Rik	ENSMUSG00000086064	0	0	0	|	0.020466	0	0	||	0	0	0	|	0	0	0	||	0	0	0	|	0	0	0	||	0	0	0	|	0	0	0	||
4930439D14Rik	ENSMUSG00000101905	0	0	0.371048	|	0	0.08137	0.090593	||	0.202053	2.2203	0.869636	|	0.179916	1.02447	0.511177	||	0.60784	0.431694	0.690009	|	0.264325	1.33395	0.122941	||	0.388612	0.769769	0.895855	|	0.141052	0.629806	0.122985	||
4930440C22Rik	ENSMUSG00000100518	0	0	0	|	0	0	0	||	0	0	0	|	0	0	0	||	0.021316	0	0	|	0	0	0	||	0	0	0	|	0	0	0	||
4930440I19Rik	ENSMUSG00000085431	0	0	0.056835	|	0	0.063833	0.051027	||	0	0	0	|	0	0	0	||	0	0	0	|	0	0	0.084387	||	0	0	0	|	0	0.08258	0	||
4930441H08Rik	ENSMUSG00000108669	0	0	0.037066	|	0	0	0.024464	||	0	0	0	|	0	0	0	||	0.247694	0.076974	0.15925	|	0.07038	0.181015	0	||	0	0	0.183685	|	0	0	0	||
4930441J16Rik	ENSMUSG00000085405	0	0	0	|	0	0	0	||	0	0	0	|	0	0	0	||	0	0	0	|	0	0	0	||	0	0.185226	0	|	0	0	0.068382	||
4930442G10Rik	ENSMUSG00000113974	0	0	0	|	0	0	0	||	0	0	0	|	0	0	0	||	0.025883	0	0	|	0.023186	0.017873	0.084465	||	0	0.039246	0	|	0	0	0	||
4930442G15Rik	ENSMUSG00000111629	0	0	0	|	0	0	0	||	0	0	0	|	0	0	0	||	0.02988	0	0	|	0	0.019897	0.023832	||	0.027646	0.065803	0	|	0	0.041439	0	||
4930442H23Rik	ENSMUSG00000053603	0.009802	0	0	|	0	0	0.008569	||	0.015874	0.019044	0	|	0	0	0	||	0	0.020064	0	|	0.018547	0.135595	0	||	0	0.015925	0	|	0.019609	0.028831	0	||
4930442J19Rik	ENSMUSG00000087609	0	0	0	|	0	0	0	||	0	0	0	|	0	0	0	||	0	0	0	|	0	0	0	||	0	0	0	|	0	0	0	||
4930442L01Rik	ENSMUSG00000087223	0.00474	0	0	|	0.006265	0	0	||	0	0	0	|	0	0	0	||	0	0	0	|	0	0	0	||	0	0	0	|	0	0	0	||
4930442P19Rik	ENSMUSG00000103608	0	0	0	|	0	0	0	||	0	0	0	|	0	0	0	||	0	0	0	|	0	0	0	||	0	0	0	|	0	0	0	||
4930443G03Rik	ENSMUSG00000108147	0	0	0	|	0	0	0	||	0	0	0	|	0	0	0	||	0	0	0	|	0	0	0	||	0	0	0	|	0	0	0	||
4930443O20Rik	ENSMUSG00000086969	0.014042	0.019142	0	|	0.018317	0.023645	0.012462	||	0	0	0.03232	|	0	0	0	||	0.018208	0.034329	0.052744	|	0.032283	0	0.029927	||	0.066977	0.054332	0.02192	|	0.017558	0	0.015929	||
4930444A19Rik	ENSMUSG00000101674	0.009123	0	0	|	0.02951	0	0	||	0	0	0	|	0	0.041718	0.015879	||	0	0.021509	0	|	0	0	0.009517	||	0	0.008876	0	|	0	0.033136	0.009834	||
4930444E06Rik	ENSMUSG00000085127	0.011532	0.012105	0	|	0	0.016845	0.010455	||	0.008389	0.066244	0.024999	|	0.01166	0.196366	0.033557	||	0	0	0.059419	|	0	0.056077	0.039598	||	0	0.139309	0.020902	|	0	0	0.083377	||
4930444F02Rik	ENSMUSG00000110737	0	0	0	|	0	0	0	||	0.013676	0.07913	0.078333	|	0.043836	0.193539	0.19091	||	0	0	0	|	0	0	0.013476	||	0	0.007471	0	|	0	0.004621	0	||
4930444G20Rik	ENSMUSG00000069712	0	0	0	|	0	0	0	||	0	0.010839	0	|	0	0.021683	0	||	0	0	0	|	0	0	0	||	0	0	0	|	0	0	0	||
4930444K16Rik	ENSMUSG00000112494	0.017878	0	0.062561	|	0.034473	0.098314	0.034233	||	0.034222	0.260798	0.372509	|	0.073813	0.426633	0.447974	||	0.01564	0.015278	0.031526	|	0.039673	0.021307	0.012938	||	0.01356	0.05747	0.01956	|	0.015987	0	0.047769	||
4930444M15Rik	ENSMUSG00000097172	0	0	0	|	0	0	0	||	0	0.012569	0	|	0.013795	0	0.093482	||	0.072885	0.083024	0.031657	|	0.183112	0.087099	0.072591	||	0.092231	0.120592	0.267795	|	0.013861	0.06092	0.065391	||
4930444P10Rik	ENSMUSG00000067795	0.065582	0.418954	0.392234	|	0.313731	0.417283	0.141329	||	0.258509	1.95855	1.80271	|	0.35175	2.83975	2.58711	||	1.47138	1.48966	1.20413	|	0.637192	1.78407	0.988622	||	1.36506	1.46974	1.72573	|	1.12359	1.63059	1.59476	||
4930445B16Rik	ENSMUSG00000091061	0	0	0.014495	|	0.026261	0	0.008779	||	0.024817	0.064713	0.255033	|	0.062246	0.315454	0.233157	||	0.026605	0.049082	0.097739	|	0.048114	0.25852	0.021576	||	0.09931	0.019836	0.031725	|	0.025791	0	0	||
4930445N08Rik	ENSMUSG00000087205	0	0	0	|	0	0	0	||	0	0	0	|	0	0.33575	0.218547	||	0	0	0	|	0.175026	0	0	||	0	0	0	|	0	0	0	||
4930445N18Rik	ENSMUSG00000097738	0	0	0	|	0	0	0	||	0.179174	0.299636	0.092822	|	0.062931	0.129729	0.462	||	0	0.028993	0.068251	|	0.071383	0.021223	0.090864	||	0.154225	0	0.03818	|	0.053894	0.289616	0.054206	||
4930447A16Rik	ENSMUSG00000022288	0.01837	0	0	|	0	0	0	||	0	0	0	|	0	0	0	||	0	0	0	|	0	0	0.051286	||	0	0	0	|	0	0	0	||
4930447C04Rik	ENSMUSG00000021098	0.012344	0.045087	0.114425	|	0.039437	0.043087	0.093641	||	0.391263	0.726763	1.36745	|	0.936239	3.80731	2.51966	||	5.01379	2.18022	4.15337	|	4.90194	3.32351	3.01478	||	3.08022	4.19709	6.03869	|	3.14902	5.95472	2.71755	||
4930447C11Rik	ENSMUSG00000107964	0.0108	0	0	|	0.041689	0	0	||	0.008807	0	0	|	0	0	0	||	0	0	0	|	0	0	0	||	0	0	0	|	0	0	0	||
4930447F04Rik	ENSMUSG00000031182	0	0	0	|	0	0	0	||	0	0	0	|	0	0	0	||	0	0	0	|	0	0	0	||	0	0	0	|	0	0	0	||
4930447F24Rik	ENSMUSG00000102224	0	0	0	|	0	0	0.00653	||	0.005376	0.056771	0	|	0	0.431187	0.366528	||	0.202827	0.101486	0.047209	|	0.078078	0.08104	0.130159	||	0.111402	0.040242	0.021708	|	0.536765	0.121435	0.095263	||
4930447K03Rik	ENSMUSG00000113591	0	0	0.057081	|	0	0	0	||	0	0.083768	0.069559	|	0.011965	0	0.097951	||	0.229845	0.402068	0.145787	|	0.455972	0.238078	0.144589	||	0.139362	0.114146	0.213421	|	0.235422	0.070874	0.194339	||
4930447M23Rik	ENSMUSG00000087674	0	0	0	|	0	0	0	||	0	0	0	|	0	0	0.02259	||	3.96992	3.8459	3.22917	|	4.00965	3.46043	3.32897	||	3.481	2.77504	2.90816	|	2.85482	2.68175	0.7619	||
4930447N08Rik	ENSMUSG00000106583	0	0	0	|	0	0	0	||	0	0	0.104171	|	0	0	0	||	4.74698	3.20453	3.6766	|	1.0565	0.173633	1.51412	||	5.16174	5.15339	4.14531	|	5.5021	3.27534	3.48585	||
4930448A20Rik	ENSMUSG00000108382	0	0	0.014557	|	0	0	0.008997	||	0.025341	0.19793	0.16464	|	0.011943	0.141351	0.098966	||	0.081546	0.208016	0	|	0.144093	0.346475	0.045048	||	0.242195	0.041107	0.099911	|	0.051287	0.03735	0.170669	||
4930448C13Rik	ENSMUSG00000113644	0	0	0	|	0	0	0	||	0	0.026679	0	|	0	0	0	||	0.113068	0.042207	0.067227	|	0.065726	0.351154	0	||	0.091668	0.111592	0.13577	|	0.189827	0.052963	0	||
4930448D08Rik	ENSMUSG00000086824	0	0	0.154674	|	0	0	0.020298	||	0	0	0	|	0	0.04697	0.038065	||	0.024373	0	0.055609	|	0.044118	0	0	||	0	0	0.087127	|	0	0.06615	0	||
4930448E22Rik	ENSMUSG00000097463	0.033322	0.062979	0.175884	|	0.087564	0.174521	0.034931	||	0.118511	0.984131	0.808037	|	0.123802	1.85787	1.3316	||	0.105204	0.143041	0.205563	|	0.159767	0.193249	0.1692	||	0.115808	0.145525	0.199233	|	0.130505	0.095964	0.174888	||
4930448F12Rik	ENSMUSG00000113470	0	0	0	|	0	0	0	||	0	0	0	|	0	0	0	||	0	0	0	|	0	0	0	||	0	0	0	|	0	0	0	||
4930448H16Rik	ENSMUSG00000089879	0	0	0	|	0	0	0	||	0	0	0	|	0	0	0	||	0	0	0	|	0	0	0	||	0	0	0	|	0	0	0	||
4930448I06Rik	ENSMUSG00000104072	0.108158	0.040431	0.361657	|	0.309065	0.102217	0.229909	||	0.048472	0.9567	0.868353	|	0.24049	2.94818	1.40488	||	0	0.066606	0	|	0.195626	0.141402	0.235677	||	0	0.274039	0.257504	|	0.145327	0	0	||
4930448I18Rik	ENSMUSG00000104870	0	0	0.088004	|	0	0	0.016538	||	0	0	0	|	0	0	0	||	0	0.045934	0	|	0.045854	0.032923	0	||	0	0.11336	0	|	0.099646	0	0	||
4930448K20Rik	ENSMUSG00000082843	0	0	0.082807	|	0.010468	0	0.014644	||	0.041474	0.398699	0.243511	|	0.072202	0.441952	0.462288	||	0	0	0	|	0	0	0	||	0	0	0	|	0	0	0	||
4930449A18Rik	ENSMUSG00000074589	0.005801	0	0	|	0	0.057207	0	||	0	0	0.032213	|	0	0.081592	0.021991	||	0	0	0	|	0	0	0	||	0	0	0	|	0	0	0	||
4930449E01Rik	ENSMUSG00000022116	0	0	0	|	0	0	0	||	0.076754	0	0.052786	|	0.02662	0	0	||	0.253757	0	0	|	0.254949	0.329272	0.05071	||	0.050008	0.041784	0	|	0.122216	0.088897	0.298181	||
4930449I04Rik	ENSMUSG00000105459	0	0	0	|	0	0	0	||	0	0	0.027379	|	0	0.049781	0.037588	||	0.026767	0	0.038056	|	0.071322	0.150286	0.063906	||	0.118278	0	0.129378	|	0.049588	0.036517	0.043276	||
4930449I24Rik	ENSMUSG00000079093	0	0	0	|	0	0	0	||	0	0	0	|	0	0	0	||	0	0	0	|	0	0	0	||	0	0	0	|	0	0	0	||
4930451E10Rik	ENSMUSG00000069223	0.032516	0	0	|	0	0	0	||	0	0.063204	0	|	0	0	0	||	0	0	0	|	0	0	0	||	0	0	0	|	0	0	0	||
4930451G09Rik	ENSMUSG00000022543	0.053871	0.120929	0.097256	|	0.154802	0.171284	0.111238	||	0.218102	1.27763	0.806085	|	0.318545	1.07402	1.85201	||	4.59948	3.74108	4.50305	|	4.30101	4.91568	3.89067	||	3.94093	2.74822	4.10259	|	3.76927	3.6113	0.977032	||
4930451I11Rik	ENSMUSG00000045989	0	0	0	|	0	0	0	||	0	0	0	|	0	0	0	||	0.633752	0.396918	1.01107	|	0.47332	0.071282	0.947476	||	1.32431	0.896257	0.387887	|	0.481545	0.746796	0.826341	||
4930452B06Rik	ENSMUSG00000021747	0.083977	0.419405	0.301365	|	0.294905	0.361388	0.116251	||	0.014325	0.038297	0.057917	|	0.020472	0.08344	0.013314	||	5.58669	6.94277	7.20355	|	7.84727	9.19708	6.88476	||	4.18362	4.79414	6.22901	|	4.82587	4.61716	5.00935	||
4930452L12Rik	ENSMUSG00000112175	0	0	0	|	0	0	0	||	0	0	0	|	0.018433	0.650548	0	||	0	0	0	|	0	0	0	||	0	0	0	|	0	0	0	||
4930452N14Rik	ENSMUSG00000099933	0.032541	0	0.052824	|	0	0.030648	0.015107	||	0.02808	0.114155	0.125499	|	0.01973	0.244317	0.180438	||	0.091951	0.20976	0.032154	|	0.121864	0.122993	0	||	0.129242	0.277968	0.220246	|	0.269332	0	0.036723	||
4930453C13Rik	ENSMUSG00000113987	0.030626	0	0	|	0	0	0	||	0	0	0	|	0	0	0	||	0	0	0	|	0	0	0	||	0	0	0	|	0	0	0	||
4930453H23Rik	ENSMUSG00000087358	0	0	0	|	0	0	0	||	0.00432	0	0	|	0	0	0.081811	||	0	0.186914	0.094313	|	0.175597	0.200491	0.162305	||	0	0.020946	0	|	0.027057	0.095529	0.116337	||
4930453L07Rik	ENSMUSG00000109215	0.007431	0	0.070659	|	0	0	0	||	0.024748	0.067655	0.111039	|	0.036768	0.135491	0.076985	||	0	0	0.070982	|	0.034583	0.01307	0	||	0.017884	0.070471	0	|	0	0	0	||
4930453N24Rik	ENSMUSG00000059920	1.25868	3.40369	5.98057	|	1.92132	3.67548	3.21198	||	3.7588	9.73113	10.0452	|	6.07401	15.8256	17.3364	||	12.3717	13.1027	18.1379	|	11.8767	15.7123	12.9348	||	8.46016	13.8645	12.9542	|	8.98994	13.2522	14.9708	||
4930453O03Rik	ENSMUSG00000085420	0	0	0	|	0	0	0	||	0	0	0	|	0	0	0	||	0	0	0	|	0	0	0	||	0	0	0	|	0	0	0	||
4930455B14Rik	ENSMUSG00000097898	0	0	0	|	0	0	0	||	0	0	0	|	0	0	0	||	0	0	0	|	0.153529	0.117674	0.175759	||	0	0.040555	0	|	0.052567	0	0.090441	||
4930455C13Rik	ENSMUSG00000112654	0.175575	0	0	|	0.040563	0	0	||	0	0.023108	0	|	0	0	0	||	0.11065	0.07779	0	|	0	0.163272	0	||	0.548951	0.30815	0.199562	|	0.34157	0.038684	0.072001	||
4930455D15Rik	ENSMUSG00000097553	0.006297	0	0	|	0	0	0	||	0.006286	0	0	|	0	0.032169	0.025834	||	0	0.029239	0.025584	|	0.045866	0.01239	0.039051	||	0.031997	0.011806	0	|	0	0	0	||
4930455G09Rik	ENSMUSG00000085761	0.067928	0.160078	0.568288	|	0.133417	0.349815	0.56892	||	0.594263	0.622933	0.27445	|	0.856618	2.67118	1.25653	||	0.171935	0.57691	0.82849	|	0.906451	1.10771	0.366261	||	0.341789	0.537107	0.936644	|	0.740072	0.634328	1.29631	||
4930455H04Rik	ENSMUSG00000080907	0	0.036211	0	|	0.019903	0.045369	0.023295	||	0	0	0	|	0	0	0	||	0	0	0.015345	|	0	0	0	||	0	0	0	|	0	0	0	||
4930455J16Rik	ENSMUSG00000114384	0.011566	0.041653	0.046278	|	0.027442	0.036873	0.008783	||	0.028815	0.353582	0.252535	|	0.035536	0.50874	0.334501	||	0.011408	0.051815	0.038511	|	0.054583	0.049992	0.025073	||	0.021876	0.034893	0.022489	|	0.042532	0.008006	0.007764	||
4930455M05Rik	ENSMUSG00000114787	0.003125	0	0.017829	|	0	0	0.002626	||	0	0.016639	0.086823	|	0.017071	0.076817	0.019062	||	0.265158	0.168118	0.274648	|	0.175566	0.145579	0.150315	||	0.165151	0.093929	0.1672	|	0.200845	0.100729	0.142046	||
4930456G14Rik	ENSMUSG00000102985	0.023808	0	0	|	0.020793	0.03028	0.007894	||	0.0293	0.057498	0.04192	|	0	0.154387	0.02857	||	0.598743	1.12593	0.743995	|	0.763656	0.864661	0.346779	||	0.505774	0.461831	0.641373	|	0.472215	0.625608	0.381055	||
4930456L15Rik	ENSMUSG00000078618	0	0	0	|	0	0	0	||	0	0	0.020355	|	0	0	0	||	0	0	0	|	0	0	0	||	0	0	0	|	0	0	0	||
4930458A03Rik	ENSMUSG00000105531	0	0	0	|	0	0	0	||	0	0	0	|	0	0	0	||	0	0	0	|	0	0	0	||	0	0	0	|	0	0	0	||
4930458B22Rik	ENSMUSG00000109861	0	0	0	|	0	0	0	||	0	0	0	|	0	0	0	||	0	0	0	|	0	0	0	||	0	0	0	|	0	0	0	||
4930458D05Rik	ENSMUSG00000087611	0.040934	0.079028	0.05077	|	0.099072	0.172925	0.060295	||	0.036234	0.292813	0.158671	|	0.049608	0.09054	0.065496	||	0.124395	0.126421	0.215517	|	0.216141	0.10883	0.13373	||	0.133336	0.02784	0.1577	|	0.041767	0.051016	0.06866	||
4930458K08Rik	ENSMUSG00000111903	0	0	0	|	0	0	0	||	0	0	0	|	0	0	0	||	0	0	0	|	0	0	0	||	0	0	0	|	0	0	0	||
4930459C07Rik	ENSMUSG00000112762	0.017842	0.049935	0.072528	|	0.012469	0.01681	0	||	0.014808	0.059816	0.013751	|	0.043477	0.360604	0.059714	||	0	0	0	|	0	0	0.018858	||	0	0	0	|	0	0	0	||
4930459L07Rik	ENSMUSG00000105234	0	0	0	|	0	0	0	||	0	0	0	|	0	0	0	||	0	0	0	|	0	0	0	||	0	0	0	|	0	0	0	||
4930461C15Rik	ENSMUSG00000086827	0	0	0	|	0	0	0	||	0	0	0	|	0	0	0	||	0.220117	0.258878	0.26971	|	0.197945	0.233583	0.178327	||	0.351677	0.132539	0.216007	|	0.153744	0.054832	0.227648	||
4930461G14Rik	ENSMUSG00000097651	0.012767	0	0	|	0	0	0	||	0	0	0	|	0.014053	0.056472	0	||	0.034879	0	0.023654	|	0	0.068839	0.028637	||	0.06333	0.05279	0	|	0	0.048307	0.062151	||
4930463O16Rik	ENSMUSG00000020033	0	0	0	|	0	0	0	||	0	0	0	|	0.005308	0	0.181687	||	0	0	0	|	0	0	0	||	0	0	0	|	0	0	0	||
4930465I24Rik	ENSMUSG00000109986	0	0	0	|	0	0	0	||	0	0	0	|	0	0	0	||	0	0	0	|	0	0	0	||	0	0	0	|	0	0	0	||
4930465K10Rik	ENSMUSG00000056682	0	0	0.050237	|	0.00997	0.115217	0.023189	||	0.098881	0.565069	0.595508	|	0.117996	1.41013	1.08377	||	0.039715	0.020676	0.027749	|	0.017844	0.062912	0.016278	||	0	0.029212	0	|	0.018565	0.027504	0	||
4930465M20Rik	ENSMUSG00000085641	0	0	0	|	0	0	0	||	0	0.014792	0	|	0	0	0	||	0.086284	0.081958	0.025354	|	0.046253	0	0.014296	||	0.06206	0.012918	0.042428	|	0.032681	0	0.031159	||
4930466I24Rik	ENSMUSG00000087317	0.004105	0	0	|	0	0	0	||	0	0.040764	0.069902	|	0.004428	0.016847	0	||	0	0	0	|	0	0	0	||	0	0.014546	0	|	0	0	0	||
4930466K18Rik	ENSMUSG00000112332	0.044711	0.411669	1.01259	|	0.118617	0.42219	0.129049	||	0.364803	1.91896	1.25996	|	0.306412	2.20067	1.53263	||	5.39856	4.6077	4.09209	|	3.22401	4.24356	4.06508	||	1.73021	3.36805	4.29445	|	1.09935	4.21581	3.09308	||
4930467D21Rik	ENSMUSG00000097516	0	0	0	|	0	0	0	||	0.004072	0	0	|	0	0.020906	0	||	0.021193	0.237761	0.024271	|	0.116397	0.274	0.205579	||	0.021137	0.299246	0.135502	|	0.052485	0	0.066216	||
4930467E23Rik	ENSMUSG00000096265	0	0	0.01783	|	0.026531	0.038098	0	||	0	0.045059	0.028657	|	0.022884	0.001504	0	||	0	0	0	|	0	0	0	||	0	0	0	|	0	0.031024	0	||
4930467J12Rik	ENSMUSG00000114879	0	0	0.038124	|	0	0	0	||	0	0	0	|	0	0	0	||	0	0	0	|	0	0	0	||	0	0	0	|	0	0	0	||
4930467K11Rik	ENSMUSG00000097370	0	0	0	|	0	0	0	||	0	0	0	|	0	0	0.0673	||	0.261406	0.139457	0.153431	|	0.233192	0.098747	0.373246	||	0.184042	0.112101	0	|	0	0.142402	0.081882	||
4930469B13Rik	ENSMUSG00000068776	0	0	0	|	0	0	0	||	0	0	0	|	0	0	0	||	0	0	0	|	0	0	0	||	0	0	0	|	0	0	0	||
4930469K13Rik	ENSMUSG00000085684	0.03605	0	0.0523	|	0.023096	0	0.047052	||	0.299774	1.41623	0.784374	|	0.244275	1.93249	1.51858	||	0.529897	0.133487	0.200869	|	0.298313	0.030503	0.039057	||	0.692864	0.693882	0.362915	|	0.27914	0.336128	0	||
4930470B04Rik	ENSMUSG00000104365	0.021551	0.01635	0.08957	|	0.030072	0.069703	0.015595	||	0.026272	0.303859	0.147979	|	0.078213	0.43413	0.305714	||	0.019579	0	0.036282	|	0.014022	0	0	||	0.012574	0.029955	0.046932	|	0.033883	0.017651	0.010313	||
4930470G03Rik	ENSMUSG00000085788	0.165346	0.038684	0.006094	|	0.121236	0.056021	0	||	0.015341	0.043834	0.056989	|	0.050174	0.122652	0.222433	||	0.151049	0.149523	0.203127	|	0.35069	0.284643	0.22132	||	0.221279	0.19265	0.116985	|	0.103589	0.253018	0.247078	||
4930470O06Rik	ENSMUSG00000110406	0	0	0	|	0	0	0	||	0	0	0	|	0	0	0	||	0	0	0	|	0	0	0	||	0	0	0	|	0	0	0	||
4930470P17Rik	ENSMUSG00000043583	0	0.009654	0	|	0	0	0	||	0.005633	0	0.0164	|	0	0	0	||	0	0	0	|	0	0	0	||	0.015996	0	0.021332	|	0.067103	0.049183	0	||
4930471C04Rik	ENSMUSG00000091686	0	0	0	|	0	0	0	||	0	0.026233	0	|	0	0	0	||	0.308558	0.898209	0.14713	|	0.334229	0.401243	0.167198	||	0.208282	0.274812	0.35675	|	0.382376	0.418672	0.203289	||
4930471C06Rik	ENSMUSG00000086138	0	0	0.03492	|	0	0	0	||	0.049445	0	0	|	0	0	0	||	0	0	0	|	0	0	0	||	0	0	0	|	0	0	0	||
4930471D02Rik	ENSMUSG00000097689	0.004959	0	0.018569	|	0.007418	0	0	||	0.027508	0.069954	0.086297	|	0.040749	0.207814	0.084048	||	0.024094	0.01097	0.026039	|	0.010938	0	0	||	0.035418	0.035964	0.014698	|	0.011905	0	0	||
4930471E15Rik	ENSMUSG00000113228	0.022118	0.171386	0.072884	|	0.056441	0.085544	0.044445	||	0.047634	0.574664	0.298446	|	0.079536	0.33802	0.569554	||	0	0	0	|	0	0.040011	0	||	0	0	0	|	0	0	0	||
4930471E19Rik	ENSMUSG00000112716	0.00676	0	0.109246	|	0.008709	0.012582	0.012876	||	0.028579	0.142767	0.050381	|	0.008166	0.176478	0.155041	||	0	0.041258	0	|	0	0	0	||	0	0	0.063794	|	0.14961	0	0	||
4930471G24Rik	ENSMUSG00000114509	0	0	0	|	0	0	0	||	0	0	0	|	0	0	0	||	0	0.045464	0	|	0.313543	0	0.080053	||	0.092678	0	0.177097	|	0	0.212825	0.081069	||
4930471M09Rik	ENSMUSG00000097693	0.010694	0.078989	0.027595	|	0.014163	0	0.032294	||	0.025997	0.039768	0	|	0.029293	0.127443	0.060513	||	0.026786	0.059629	0.088441	|	0.145353	0.0491	0.084248	||	0.01301	0.038888	0.031965	|	0.025232	0.145436	0.1099	||
4930473A02Rik	ENSMUSG00000060029	0	0	0	|	0	0	0	||	0	0	0	|	0	0	0	||	0.089449	0.033754	0.076909	|	0	0.023446	0.01469	||	0.128676	0.067018	0.043834	|	0.050763	0.125459	0.145155	||
4930473D10Rik	ENSMUSG00000089934	0	0	0	|	0	0	0	||	0	0	0	|	0	0	0	||	0	0	0	|	0	0	0	||	0	0	0	|	0	0	0	||
4930473H19Rik	ENSMUSG00000113087	0.0098	0	0	|	0	0	0	||	0	0	0	|	0	0	0	||	0	0	0	|	0	0.03533	0	||	0	0.104853	0.032635	|	0.025939	0	0	||
4930473O22Rik	ENSMUSG00000112484	0	0	0	|	0	0	0	||	0	0	0	|	0.010005	0	0	||	0	0	0	|	0.032502	0	0	||	0	0	0	|	0	0	0	||
4930474B08Rik	ENSMUSG00000103978	0	0	0	|	0	0	0	||	0	0	0	|	0	0	0	||	0	0	0	|	0	0	0	||	0	0	0	|	0	0	0	||
4930474H06Rik	ENSMUSG00000087109	0.025469	0	0	|	0.008323	0	0	||	0	0	0	|	0	0	0	||	0.08128	0.031448	0	|	0	0.00936	0	||	0	0.109629	0.062403	|	0.162823	0.089706	0.032533	||
4930474N05Rik	ENSMUSG00000096405	0.018087	0.035021	0.095694	|	0.029375	0.076671	0.026616	||	0.044764	0.128933	0.16748	|	0.02107	0.336206	0.350592	||	0.062523	0.089907	0.009333	|	0.041894	0.075441	0.041579	||	0.01055	0.036864	0	|	0.038048	0.015199	0.048628	||
4930474N09Rik	ENSMUSG00000113210	0	0	0	|	0	0	0	||	0	0.041152	0	|	0.010922	0.210574	0.155787	||	0.023843	0	0.070342	|	0.298023	0.108961	0.096789	||	0.042929	0.070068	0.11376	|	0.113431	0.16544	0.160957	||
4930477E14Rik	ENSMUSG00000097539	0	0	0	|	0	0	0	||	0	0	0	|	0.050273	0.107285	0	||	0	0	0	|	0	0	0	||	0	0	0	|	0	0.070145	0	||
4930477G07Rik	ENSMUSG00000113268	0	0	0	|	0	0	0.033185	||	0	0	0.06423	|	0.015525	0	0.044637	||	0.035367	0	0.023551	|	0.031233	0	0	||	0	0	0.0426	|	0.034036	0.049191	0	||
4930477N07Rik	ENSMUSG00000112155	0	0	0	|	0	0	0	||	0	0	0	|	0.028003	0	0	||	0.067428	0	0	|	0	0	0	||	0	0.097033	0	|	0	0	0	||
4930477O15Rik	ENSMUSG00000104999	0.009787	0	0	|	0	0	0	||	0.007311	0.020119	0	|	0.022124	0	0.030749	||	0.242823	0.092427	0.151209	|	0.173502	0.116442	0.080191	||	0.091808	0.206548	0.089739	|	0.143144	0.068021	0.08415	||
4930478K11Rik	ENSMUSG00000097847	0	0	0	|	0.020647	0.056161	0	||	0.091074	0.157312	0.280257	|	0.05038	0.860939	0.172788	||	0.090919	0.042989	0.031461	|	0.167477	0	0	||	0	0.033599	0.168181	|	0	0.062809	0	||
4930478M09Rik	ENSMUSG00000106950	0.009177	0.01515	0.032923	|	0	0	0.009492	||	0.023634	0.240727	0.024136	|	0.011522	0.089777	0.101291	||	0.024727	0	0.0359	|	0.044358	0.032692	0.039844	||	0.068309	0.036553	0.088858	|	0.071818	0	0.020314	||
4930478P22Rik	ENSMUSG00000106762	0	0	0	|	0	0	0	||	0	0.039008	0	|	0	0	0	||	0	0.079378	0.029201	|	0	0	0	||	0	0.01668	0	|	0	0	0	||
4930479D17Rik	ENSMUSG00000085238	0	0	0	|	0	0	0	||	0.013821	0.138744	0	|	0	0.072758	0	||	1.40801	2.32838	3.43603	|	1.91285	3.26941	2.82249	||	1.06614	1.46905	1.72569	|	1.48014	2.18389	1.21983	||
4930479H17Rik	ENSMUSG00000109049	0	0	0	|	0	0.098302	0	||	0	0	0	|	0	0	0	||	0	0	0	|	0	0	0	||	0	0	0	|	0	0	0	||
4930480C01Rik	ENSMUSG00000106768	0	0	0	|	0	0	0	||	0.011646	0.06085	0	|	0.016907	0.0623	0	||	0	0	0	|	0	0	0	||	0	0	0	|	0	0	0	||
4930480E11Rik	ENSMUSG00000035651	0	0	0	|	0	0	0	||	0	0	0	|	0	0	0	||	0	0	0	|	0	0	0	||	0	0	0	|	0	0	0	||
4930480G23Rik	ENSMUSG00000086332	0.192602	0.301046	0.018564	|	0.151634	0.109383	0.022626	||	0.00997	0	0	|	0	0	0	||	0	0	0	|	0	0	0	||	0	0	0	|	0	0	0	||
4930480K02Rik	ENSMUSG00000107567	0.022806	0.307068	0.207043	|	0.133583	0.376263	0.311676	||	0	0.098695	0.162634	|	0.267855	0.78386	0.110491	||	0	0	0	|	0	0	0.129188	||	0	0.019941	0	|	0	0	0	||
4930480K15Rik	ENSMUSG00000090160	0	0	0.008876	|	0.02755	0.06192	0	||	0.02353	0.088137	0.109816	|	0.033241	0.304036	0.124371	||	0.012755	0.044834	0.029171	|	0	0.077491	0.009936	||	0.024995	0.009183	0.015283	|	0.02478	0	0	||
4930480K23Rik	ENSMUSG00000097284	0.13252	0.58492	0.52222	|	0.312643	0.364593	0.209903	||	0.401674	0.976848	0.908567	|	0.492676	1.33064	2.69563	||	4.3842	1.64559	6.36527	|	5.3232	4.62539	7.27194	||	1.61375	2.01889	1.67668	|	1.75029	1.29409	1.03491	||
4930480M12Rik	ENSMUSG00000113115	0.042812	0	0.290145	|	0.027139	0	0	||	0	0.058202	0	|	0.032579	0	0.182166	||	0.066744	0.116847	0	|	0.177252	0.265484	0.205791	||	0.182228	0.048013	0.075861	|	0	0	0	||
4930481A15Rik	ENSMUSG00000086938	0.292106	0.647756	2.30341	|	0.35986	1.07575	0.436748	||	0.383005	3.94148	0.566918	|	0.503474	7.03108	1.62428	||	2.46361	4.48581	5.87783	|	5.63745	2.02147	3.97354	||	0.161402	2.48357	2.3927	|	2.76161	3.91747	4.39496	||
4930481B07Rik	ENSMUSG00000085956	0.059759	0.212776	0.388553	|	0.389959	0.259117	0.323319	||	0.312344	1.60161	1.4585	|	0.858274	3.15339	2.81347	||	1.97951	1.02101	0.849414	|	6.11297	5.18715	5.88981	||	5.02456	3.13632	3.48051	|	5.22794	3.93618	1.62285	||
4930483J18Rik	ENSMUSG00000047938	0.189801	0.188748	0.336142	|	0.230586	0.227361	0.368965	||	0.208496	0.707566	0.623136	|	0.639684	0.652272	0.856256	||	2.14065	0.859589	1.00627	|	0.545706	0.687534	0.499218	||	1.85507	0.870858	0.848826	|	0.982974	0.613413	1.20454	||
4930483K19Rik	ENSMUSG00000086241	0.00791	0	0	|	0.020893	0	0	||	0	0	0	|	0	0	0	||	0	0	0	|	0	0.013881	0	||	0	0	0	|	0	0	0	||
4930483O08Rik	ENSMUSG00000109816	0.010846	0.076562	0.082314	|	0	0.037792	0.019592	||	0.067897	0.619204	1.16363	|	0.260525	2.08538	2.28209	||	0.083911	0.234458	0	|	0.149773	0.257733	0.114479	||	0.102414	0.042244	0.101431	|	0	0	0.02417	||
4930484H19Rik	ENSMUSG00000112832	0	0	0	|	0	0	0	||	0.00947	0.01237	0.013338	|	0.01363	0.048546	0.018448	||	0.165205	0.025407	0.060659	|	0.124376	0.075315	0.078293	||	0.063932	0.102032	0.083062	|	0.039927	0.13392	0.057435	||
4930486F22Rik	ENSMUSG00000112493	0	0	0	|	0	0	0	||	0	0	0	|	0	0	0	||	0	0	0	|	0	0	0	||	0	0	0	|	0	0	0	||
4930486I03Rik	ENSMUSG00000089914	0	0	0	|	0	0	0	||	0	0.034101	0	|	0	0	0	||	0.077928	0.071676	0.22048	|	0.03448	0.027061	0.031397	||	0.073661	0.088729	0	|	0	0.109845	0	||
4930486L24Rik	ENSMUSG00000050345	0	0.000515	0.160012	|	0.06162	0	0	||	0	0	0.100936	|	0.002294	0.23356	0	||	0	0.177072	1e-06	|	0.123042	0.060992	0	||	0	0.062907	0.093644	|	0.18259	0.079442	0	||
4930486N12Rik	ENSMUSG00000108697	0	0	0	|	0	0	0	||	0	0	0	|	0	0	0	||	0	0	0	|	0	0	0	||	0	0	0	|	0	0	0	||
4930487D11Rik	ENSMUSG00000106932	0	0	0	|	0	0	0	||	0	0	0	|	0	0	0	||	0	0	0	|	0	0	0	||	0	0	0	|	0	0	0	||
4930488B22Rik	ENSMUSG00000092578	0.034394	0.123405	0.040636	|	0.068076	0.217014	0.060184	||	0.095567	0.684862	0.797562	|	0.180807	1.26851	0.916749	||	0.1238	0.185186	0.039008	|	0.282835	0.07364	0.137595	||	0.188906	0.105092	0.223573	|	0.171558	0.038401	0.127921	||
4930488L21Rik	ENSMUSG00000097520	0.021069	0.049018	0.054619	|	0.017669	0.091216	0.03999	||	0.068626	0.289517	0.228128	|	0.0685	0.322416	0.258242	||	0.658484	0.583021	0.673796	|	0.436955	0.387846	0.459931	||	0.763977	0.792376	0.592836	|	0.516768	0.700972	0.575837	||
4930488N15Rik	ENSMUSG00000110592	0	0	0	|	0	0	0	||	0	0.031818	0	|	0	0	0	||	0	0	0	|	0	0.036761	0	||	0	0	0	|	0.087413	0	0	||
4930488N24Rik	ENSMUSG00000099476	0	0	0	|	0	0	0	||	0	0	0	|	0	0	0	||	0	0	0	|	0.013908	0	0	||	0	0	0	|	0	0	0	||
4930500F04Rik	ENSMUSG00000107214	0	0	0	|	0	0	0	||	0.004436	0	0.012841	|	0	0.024026	0	||	0.30178	0.01319	0.042644	|	0.051439	0.08548	0.129651	||	0.012878	0	0.01701	|	0.026946	0	0.122301	||
4930500F10Rik	ENSMUSG00000097592	0.008301	0	0.023895	|	0	0	0	||	0.02947	0.038981	0.103718	|	0.042192	0.080396	0.263288	||	0.609995	0.652606	0.706708	|	1.13681	1.18773	0.904495	||	0.444029	0.511148	0.722814	|	0.360718	0.462743	0.28952	||
4930500L23Rik	ENSMUSG00000106056	0.014527	0	0	|	0	0.048865	0	||	0	0	0	|	0	0	0	||	0.083297	0.039191	0.237921	|	0.036563	0.125381	0.101927	||	0	0.153831	0	|	0.155462	0.057486	0.073573	||
4930500M09Rik	ENSMUSG00000044306	0.16906	0	0	|	0.2926	0	0	||	0	0.024092	0.060453	|	0.00907	0	0.029983	||	0	0.070646	0.11772	|	0.120822	0.118037	0.056368	||	0.069092	0.049045	0.39425	|	0.16405	0.051221	0.178972	||
4930502A04Rik	ENSMUSG00000111303	0	0	0	|	0	0	0	||	0	0.030033	0	|	0.035009	0.063762	0	||	0	0.03352	0	|	0.129118	0	0	||	0	0	0	|	0	0	0	||
4930502C17Rik	ENSMUSG00000106584	0.011231	0	0	|	0	0	0	||	0	0	0	|	0	0	0	||	0	0	0	|	0	0	0	||	0	0	0	|	0	0	0	||
4930502E09Rik	ENSMUSG00000086799	0	0.040998	0	|	0.019567	0	0	||	0.011219	0.164036	0.213082	|	0.086019	0.285656	0.304636	||	0.043073	0	0	|	0	0.081974	0	||	0	0	0	|	0.040372	0	0	||
4930502E18Rik	ENSMUSG00000055555	0	0	0.012753	|	0	0	0	||	0	0	0	|	0.009867	0.400497	0.028592	||	0.566998	0.474637	0.720984	|	0.301254	0.879198	0.655196	||	0.332663	0.887684	0.768257	|	0.532544	0.838874	0.441094	||
4930503B20Rik	ENSMUSG00000090202	0	0	0	|	0.05873	0	0.000363	||	0	0.042373	0.292549	|	0.024084	0.802106	0.032418	||	0	0	0.093851	|	0	0.159401	0	||	0	0	0.170041	|	0	0	0	||
4930503E14Rik	ENSMUSG00000072595	0	0	0	|	0	0	0	||	0	0	0	|	0	0	0	||	0	0	0	|	0	0	0	||	0	0	0	|	0	0.032264	0	||
4930503E24Rik	ENSMUSG00000112364	0	0	0	|	0	0	0	||	0	0	0	|	0	0	0	||	0.031853	0.029744	0	|	0	0	0	||	0	0	0	|	0	0	0	||
4930503H13Rik	ENSMUSG00000082612	0	0	0	|	0	0	0	||	0	0	0	|	0	0	0	||	0.092333	0	0	|	0	0.028962	0.111219	||	0	0	0	|	0	0	0.038451	||
4930503L19Rik	ENSMUSG00000044906	0.642339	2.1466	2.76455	|	1.23062	3.29448	1.95704	||	3.41706	9.92887	10.3214	|	4.92407	16.0341	18.641	||	7.18079	7.17832	4.72546	|	5.82226	5.20633	4.78865	||	4.03952	7.55569	8.45988	|	3.66059	7.37216	4.32668	||
4930503O07Rik	ENSMUSG00000103692	0	0	0	|	0.030266	0	0	||	0	0	0	|	0	0	0	||	0.078069	0	0	|	0	0	0	||	0	0	0	|	0	0	0	||
4930504D19Rik	ENSMUSG00000107926	0	0	0	|	0	0	0	||	0	0	0	|	0	0	0	||	0	0	0	|	0	0	0	||	0	0	0	|	0	0	0	||
4930504O13Rik	ENSMUSG00000052642	0	0	0	|	0	0	0	||	0	0	0	|	0	0	0	||	0	0	0	|	0	0	0	||	0	0	0	|	0	0	0	||
4930505A04Rik	ENSMUSG00000040919	0	0	0	|	0	0.018533	0	||	0	0	0	|	0.024322	0	0	||	0.139644	0.130485	0.09912	|	0.298978	0.078739	0.180989	||	0.052441	0.270545	0.43482	|	0.299025	0.114628	0.116344	||
4930505G20Rik	ENSMUSG00000093551	0	0	0	|	0	0	0	||	0	0	0	|	0	0	0	||	0	0	0	|	0	0	0	||	0	0	0	|	0	0	0	||
4930505K13Rik	ENSMUSG00000109414	0	0	0	|	0	0	0	||	0	0	0	|	0	0	0	||	0	0	0	|	0	0	0	||	0	0	0	|	0.075572	0	0	||
4930505K14Rik	ENSMUSG00000085740	0	0	0	|	0	0	0	||	0	0	0	|	0	0	0	||	0	0	0	|	0	0	0	||	0	0	0	|	0	0	0	||
4930505M18Rik	ENSMUSG00000093540	0	0	0	|	0	0	0	||	0	0	0	|	0	0	0	||	0	0	0	|	0	0	0	||	0	0	0	|	0	0	0	||
4930505N22Rik	ENSMUSG00000097690	0.012737	0	0	|	0	0	0	||	0	0.027668	0.031133	|	0	0.186965	0.041628	||	0.069897	0.100735	0.136717	|	0.212992	0.037775	0.115384	||	0.150021	0.025973	0	|	0.093659	0.04742	0.240159	||
4930505O20Rik	ENSMUSG00000086912	0.005964	0.01686	0	|	0.007661	0.010591	0.005508	||	0.009544	0.025798	0.02778	|	0.027288	0.025392	0.038462	||	0.087185	0.087979	0.073952	|	0.172519	0.021803	0.077535	||	0.068999	0.05524	0.123991	|	0.18689	0.020439	0.122851	||
4930506C21Rik	ENSMUSG00000087478	0.017488	0.042761	0.109104	|	0.356664	0.048394	0.050936	||	0.042496	0.02038	0.022289	|	0.117822	0.041324	0.261975	||	1.41315	1.24132	1.84908	|	2.02202	1.18905	1.57783	||	1.32874	1.12264	1.42924	|	1.79487	1.20978	2.03835	||
4930507D05Rik	ENSMUSG00000097129	0.016737	0	0.008748	|	0	0.010102	0.021184	||	0.010417	0.026164	0	|	0.028414	0.13322	0.116439	||	2.05555	2.74598	1.70571	|	2.63577	3.05282	2.89405	||	2.0351	1.71441	2.00195	|	2.26912	1.90005	1.88575	||
4930507D10Rik	ENSMUSG00000086703	0.010274	0	0	|	0.013304	0	0.009341	||	0.008998	0	0	|	0	0	0	||	0.151579	0.070141	0.054417	|	0.090286	0.016919	0.020631	||	0	0.018961	0.090536	|	0.073258	0.035336	0	||
4930509E16Rik	ENSMUSG00000096986	0.042612	0.10318	0.139563	|	0.033925	0.239141	0.096464	||	0.22491	0.970643	0.575585	|	0.472475	2.48286	1.37126	||	0.074836	0.109915	0.094196	|	0.045344	0.104117	0.039095	||	0.023478	0.143136	0.028763	|	0.048403	0	0	||
4930509G22Rik	ENSMUSG00000096959	0.030634	0.061058	0.054501	|	0.047024	0.096113	0.021186	||	0.089183	0.437389	0.315844	|	0.103688	0.276765	0.340367	||	0.409687	0.385725	0.277284	|	0.359245	0.438117	0.198001	||	0.41535	0.326738	0.411559	|	0.461161	0.470183	0.307527	||
4930509H03Rik	ENSMUSG00000105659	0.051547	0.317879	0.910893	|	0.145345	0.244028	0.15939	||	0.199847	2.2634	1.73223	|	0.330288	1.94767	2.94185	||	0.05489	0.069674	0.02041	|	0.049513	0	0	||	0	0	0	|	0	0	0	||
4930509J09Rik	ENSMUSG00000102362	0.028058	0.031432	0.011882	|	0.02749	0.027541	0.014397	||	0.024462	0.082644	0.111325	|	0.026592	0.195066	0.183279	||	0	0	0	|	0	0	0	||	0	0	0.020543	|	0	0	0	||
4930509K18Rik	ENSMUSG00000087137	0	0	0	|	0	0	0	||	0.004882	0	0	|	0	0	0.01978	||	0	0	0	|	0.012869	0	0.011532	||	0	0	0	|	0.01397	0	0	||
4930510E17Rik	ENSMUSG00000032048	0	0	0	|	0	0	0	||	0	0	0	|	0	0	0	||	0	0	0	|	0	0	0	||	0	0	0	|	0	0	0	||
4930511A02Rik	ENSMUSG00000097841	0	0	0	|	0	0	0.024745	||	0.005727	0	0	|	0	0.030043	0	||	0.017048	0.01537	0	|	0.061909	0.0121	0.013578	||	0	0.049604	0	|	0.033225	0	0	||
4930511E03Rik	ENSMUSG00000108187	0	0	0	|	0	0	0	||	0.003369	0.018097	0	|	0.004788	0	0	||	0.02047	0	0.02927	|	0.04624	0	0	||	0	0	0.037735	|	0.019848	0.014315	0.008976	||
4930511J24Rik	ENSMUSG00000112940	0	0	0	|	0	0	0	||	0	0	0	|	0	0	0	||	0	0	0.011246	|	0	0.020806	0	||	0.014411	0.011942	0	|	0.030265	0.043732	0	||
4930511M06Rik	ENSMUSG00000086607	0.138962	0.367372	0.428259	|	0.496957	0.479019	0.140689	||	0.161982	0.74699	0.861797	|	0.08543	0.793446	1.04271	||	0.302312	0.215156	0.150683	|	0.185706	0.240226	0.132848	||	0.12556	0.212478	0.258447	|	0.147314	0.098023	0.117073	||
4930511M18Rik	ENSMUSG00000104791	0	0	0	|	0	0	0	||	0	0	0	|	0	0	0	||	0	0	0	|	0	0	0	||	0	0	0	|	0	0	0	||
4930511O05Rik	ENSMUSG00000086698	0	0	0	|	0	0	0	||	0	0	0	|	0	0	0	||	0	0	0	|	0	0	0	||	0	0	0	|	0	0	0	||
4930512B01Rik	ENSMUSG00000020992	0.026205	0.026544	0.065261	|	0.046964	0.017976	0.027674	||	0.082224	0.571774	0.43983	|	0.070022	0.857537	0.865749	||	0.120535	0.17859	0.168568	|	0.222697	0.172974	0.253648	||	0.145468	0.209177	0.094328	|	0.240321	0.114635	0.077121	||
4930512H18Rik	ENSMUSG00000086866	0	0	0	|	0	0	0	||	0	0	0	|	0	0	0	||	0	0	0	|	0.017843	0	0.030998	||	0	0	0	|	0	0	0	||
4930512J16Rik	ENSMUSG00000107622	0.005412	0	0	|	0	0	0	||	0.020796	0	0.144445	|	0.038715	0.1653	0.276906	||	0.293634	0.350294	0.072702	|	0.09074	0.261517	0.124938	||	0.039497	0.010618	0.177847	|	0.091351	0	0.324377	||
4930512M02Rik	ENSMUSG00000062511	0	0.092964	0.079237	|	0	0	0	||	0.066866	0.270188	0.383273	|	0	0.407574	0.676061	||	0	0	0	|	0	0	0	||	0	0	0	|	0	0	0	||
4930512P04Rik	ENSMUSG00000106125	0.033889	0	0	|	0.044022	0	0	||	0	0	0	|	0	0	0	||	0	0.205569	0	|	0.191407	0	0	||	0	0	0.257937	|	0.102068	0	0.178677	||
4930513D17Rik	ENSMUSG00000106741	0	0	0	|	0	0	0	||	0.047781	0	0	|	0.033591	0.067043	0	||	0.084041	0.19239	0	|	0.068761	0	0.059657	||	0.106213	0.055522	0.132102	|	0.272195	0.104256	0.046347	||
4930513N10Rik	ENSMUSG00000074136	0.021021	0.031663	0.071256	|	0.050324	0.054372	0.02333	||	0.107272	0.493837	0.240474	|	0.157467	0.330298	0.399801	||	0.60271	0.803085	0.665982	|	1.35787	1.4299	0.867231	||	0.371186	1.05399	0.874756	|	0.530681	0.439857	0.189955	||
4930513N20Rik	ENSMUSG00000109225	0.054041	0	0	|	0.158303	0.05727	0.01782	||	0.025265	0.053514	0.068465	|	0.031537	0.115886	0.027162	||	0.09975	0.057381	0.057262	|	0.061083	0	0.038793	||	0	0.082467	0.071901	|	0.090706	0.063997	0.039009	||
4930513O06Rik	ENSMUSG00000031270	0.031655	0.180233	0.245139	|	0.164466	0.340925	0.154198	||	0	0	0	|	0	0	0	||	0	0	0	|	0	0	0	||	0	0	0	|	0	0	0	||
4930515B02Rik	ENSMUSG00000087045	0	0	0	|	0	0	0	||	0.015856	0	0	|	0	0	0.138356	||	0	0	0	|	0	0.072302	0	||	0	0	0	|	0	0	0	||
4930515G01Rik	ENSMUSG00000092183	0.047877	0.050731	0.288932	|	0.052764	0.030241	0.109042	||	0.342359	0.503474	0.659894	|	0.319002	0.867936	0.76309	||	0.455058	0.431829	0.416522	|	0.741113	0.681622	1.15149	||	0.65143	0.422245	0.573568	|	0.502625	0.363923	0.28591	||
4930515G13Rik	ENSMUSG00000049202	0	0.241671	0	|	0.04481	0.234739	0.024114	||	0	0	0	|	0	0	0	||	0	0.084373	0	|	0	0	0	||	0	0	0	|	0	0	0.089556	||
4930515G16Rik	ENSMUSG00000104819	0	0	0	|	0.00932	0	0	||	0	0	0	|	0	0	0	||	0	0	0	|	0	0	0	||	0	0	0	|	0	0	0	||
4930515L19Rik	ENSMUSG00000085157	0	0.079462	0.061647	|	0.02125	0.069319	0.052245	||	0	0	0	|	0	0	0	||	0	0	0	|	0	0	0	||	0	0	0	|	0	0	0	||
4930516B21Rik	ENSMUSG00000097504	0.008415	0	0	|	0.011309	0	0	||	0	0	0	|	0	0	0	||	0	0.102841	0	|	0	0.014525	0	||	0.06045	0.248367	0.106863	|	0.063314	0.184469	0.019306	||
4930516K23Rik	ENSMUSG00000090219	0.01792	0.053018	0.291903	|	0.054611	0.091741	0.056766	||	0.061485	0.632236	0.497681	|	0.089871	0.777836	0.877362	||	0.014095	0.037749	0.00699	|	0.036247	0.018292	0.02354	||	0.041845	0.02007	0.078928	|	0.031936	0.024774	0	||
4930517E11Rik	ENSMUSG00000085496	0	0	0	|	0	0	0	||	0	0	0	|	0	0	0	||	0	0	0	|	0	0	0	||	0	0	0	|	0	0	0	||
4930517G19Rik	ENSMUSG00000108784	0	0	0	|	0	0	0	||	0	0	0	|	0	0.0272	0	||	0	0	0	|	0	0	0	||	0	0	0	|	0	0	0	||
4930517J16Rik	ENSMUSG00000102880	0	0	0	|	0	0	0	||	0.004637	0.013355	0.014217	|	0	0	0	||	0.109399	0.294339	0.147257	|	0.22525	0.316341	0.218229	||	0.073004	0.04735	0.171421	|	0.166736	0.13124	0.121299	||
4930517L18Rik	ENSMUSG00000104225	0	0	0	|	0	0	0	||	0	0	0	|	0	0	0	||	0	0	0	|	0	0	0	||	0	0	0	|	0	0	0	||
4930517O19Rik	ENSMUSG00000054391	0.040375	0	0.234091	|	0.053382	0.076353	0.085279	||	0	0	0	|	0	0	0	||	0.06914	0	0	|	0.059955	0	0	||	0	0	0	|	0.06516	0	0	||
4930518C09Rik	ENSMUSG00000092309	0	0	0	|	0.036731	0	0	||	0	0	0	|	0	0	0	||	0	0	0	|	0	0	0	||	0	0	0	|	0	0	0	||
4930518I15Rik	ENSMUSG00000074629	0.056085	0.104654	0.135659	|	0.207132	0.185905	0.053053	||	0.229931	1.55456	1.599	|	0.23089	1.74075	1.35298	||	0.451134	0.289588	0.144821	|	0.477183	0.267073	0.191199	||	0.63661	0.312667	0.191115	|	0.330407	0.247201	0.180045	||
4930518I17Rik	ENSMUSG00000107924	0	0	0	|	0	0	0	||	0.017739	0	0	|	0	0	0	||	0	0	0	|	0	0	0	||	0	0	0	|	0	0	0	||
4930518J20Rik	ENSMUSG00000103705	0	0	0	|	0	0	0	||	0	0	0	|	0	0	0	||	0	0.01689	0	|	0	0	0.04453	||	0	0.066657	0.02241	|	0.035	0	0.071788	||
4930518J21Rik	ENSMUSG00000110310	0	0	0	|	0.025354	0	0.069605	||	0.019141	0	0	|	0.027099	0.225512	0	||	0.067389	0.060012	0.331335	|	0.117596	0.083156	0.158203	||	0.059581	0.241874	0.229763	|	0.192013	0.186725	0.155865	||
4930518P08Rik	ENSMUSG00000113652	0	0	0	|	0	0	0	||	0	0	0	|	0	0	0	||	0	0	0	|	0	0	0	||	0	0	0	|	0	0	0	||
4930519A11Rik	ENSMUSG00000097627	0	0	0	|	0	0	0	||	0	0	0	|	0	0	0	||	0	0	0.022087	|	0	0.031168	0.012618	||	0	0	0	|	0	0.02112	0.065732	||
4930519D14Rik	ENSMUSG00000086263	0	0	0	|	0	0	0	||	0	0	0	|	0	0	0	||	0	0	0	|	0	0	0	||	0	0.01975	0	|	0	0	0	||
4930519E07Rik	ENSMUSG00000106865	0	0	0	|	0	0	0	||	0	0	0	|	0	0	0	||	0	0	0	|	0	0	0	||	0	0	0	|	0	0	0	||
4930519F09Rik	ENSMUSG00000090126	0	0	0	|	0.027561	0	0	||	0	0	0	|	0	0	0	||	0	0	0.019132	|	0	0.017047	0.02118	||	0.068002	0	0	|	0	0	0	||
4930519F16Rik	ENSMUSG00000031325	0	0	0.114207	|	0	0	0	||	0	0	0	|	0	0.234181	0.021586	||	0.12638	0.162801	0.250697	|	0.090782	0.175579	0.240717	||	0.240701	0.302551	0.180807	|	0.171101	0.140824	0.081795	||
4930519F24Rik	ENSMUSG00000101584	0	0	0	|	0	0	0	||	0	0	0	|	0	0	0	||	0.071518	0	0.050038	|	0	0.097628	0	||	0	0.100669	0.269184	|	0	0.187543	0.149456	||
4930519G04Rik	ENSMUSG00000029564	0	0.012826	0.030993	|	0.018654	0.007317	0.026775	||	0.034853	0.140114	0.091192	|	0.015168	0.182459	0.191446	||	0	0.043326	0.015103	|	0.057501	0.022986	0	||	0.029077	0	0	|	0.032273	0.0146	0	||
4930519H02Rik	ENSMUSG00000105185	0.020363	0.057583	0	|	0	0	0.118709	||	0.033854	0.093594	0.519651	|	0.0778	0.322604	0.075358	||	0.25916	0	0	|	0.056207	0	0	||	0	0.095642	0	|	0.062013	0.090973	0	||
4930519K11Rik	ENSMUSG00000114953	0	0	0	|	0	0	0	||	0.017335	0	0	|	0.007595	0.035408	0.066587	||	0.650736	0.881994	1.08411	|	0.841455	0.989649	0.552574	||	1.10751	0.894837	0.501442	|	1.16355	0.97472	0.267514	||
4930519L02Rik	ENSMUSG00000105652	0	0.190151	0.127366	|	0.160755	0.249887	0	||	0.47932	1.36055	1.91917	|	1.35472	6.21004	4.79255	||	0	0	0	|	0	0.232439	0	||	0	0.435974	0.071856	|	0.179041	0.401822	0	||
4930519P11Rik	ENSMUSG00000097602	0	0	0	|	0.038884	0	0.033136	||	0	0.066071	0.153744	|	0.03915	0.162927	0.199902	||	0.27008	0.172925	0.2144	|	0.153275	0.356267	0.522831	||	0.417422	0	0	|	0.151218	0	0	||
4930520K02Rik	ENSMUSG00000112868	0	0	0	|	0	0	0	||	0	0	0	|	0	0	0.151151	||	0	0	0	|	0	0	0	||	0	0	0	|	0	0	0	||
4930520M14Rik	ENSMUSG00000106127	0	0	0	|	0	0	0	||	0	0	0	|	0	0	0	||	0	0	0	|	0	0	0	||	0	0	0	|	0	0	0	||
4930520O04Rik	ENSMUSG00000074039	0.05023	0.198231	0.1996	|	0.147496	0.297843	0.038526	||	0.425645	1.61775	2.17027	|	0.831502	4.10107	2.32613	||	1.01598	1.00045	0.878045	|	1.25097	1.54331	0.923398	||	1.11062	1.27389	0.62268	|	1.59457	0.859045	0.891249	||
4930520P13Rik	ENSMUSG00000113463	0.465503	0.033918	0	|	0.087742	0	0.022522	||	0.039051	0.280843	0.733758	|	0.060144	0.531183	0.633739	||	0	0	0	|	0.142176	0	0	||	0	0	0	|	0	0	0	||
4930521E06Rik	ENSMUSG00000101701	0	0	0	|	0	0	0	||	0	0	0	|	0	0	0	||	0	0	0	|	0	0	0	||	0	0	0	|	0	0	0	||
4930521O17Rik	ENSMUSG00000112899	0	0	0	|	0	0	0	||	0	0	0	|	0	0	0	||	0	0	0	|	0.066389	0	0	||	0	0	0	|	0	0	0	||
4930522H14Rik	ENSMUSG00000060491	0	0	0	|	0	0	0	||	0	0	0	|	0	0	0	||	0	0.032513	0	|	0	0	0	||	0	0	0.043055	|	0	0	0	||
4930522L14Rik	ENSMUSG00000072762	0.476868	1.30783	1.80437	|	0.94965	1.34956	0.787259	||	1.8976	6.97401	4.61996	|	2.6513	9.3143	6.06339	||	2.1724	2.31547	1.64654	|	3.18556	3.55011	2.81579	||	3.06055	3.8034	3.79011	|	2.69161	4.43388	2.4896	||
4930522N08Rik	ENSMUSG00000029331	0	0	0	|	0	0	0	||	0	0	0	|	0	0	0	||	0	0	0	|	0	0	0	||	0	0	0	|	0	0	0	||
4930522O17Rik	ENSMUSG00000086947	0	0	0	|	0	0	0	||	0	0	0	|	0	0	0	||	0	0	0	|	0	0	0	||	0	0	0	|	0	0	0	||
4930523C07Rik	ENSMUSG00000090394	1.16072	1.83228	1.55455	|	1.75359	1.72406	0.666478	||	7.08673	26.274	18.7636	|	6.98325	20.674	26.5975	||	0.928334	0.485657	0.787025	|	0.618636	1.97917	0.776473	||	1.04659	0.636287	0.577964	|	2.19162	0.65143	0.288285	||
4930524B15Rik	ENSMUSG00000020299	0	0	0	|	0	0.032079	0.005454	||	0	0.012806	0	|	0	0.025057	0	||	0.150708	0.172861	0.153799	|	0.298682	0.266446	0.142475	||	0.231969	0.280669	0.248605	|	0.183731	0.206662	0.077341	||
4930524B17Rik	ENSMUSG00000107217	0	0	0	|	0	0	0	||	0	0	0	|	0	0	0	||	0	0.012374	0.020353	|	0	0	0.010941	||	0	0.010124	0	|	0.013622	0	0.010489	||
4930524J08Rik	ENSMUSG00000035364	0.023095	0.11622	0.199631	|	0	0.238954	0.0487	||	0.226482	0.243858	0.949394	|	0.184866	0.949489	0.405408	||	2.66718	2.57179	2.83695	|	3.88762	4.40397	4.08944	||	3.51245	3.15423	2.63829	|	1.75722	3.35066	4.3842	||
4930524N10Rik	ENSMUSG00000059663	0	0	0	|	0	0	0	||	0	0	0	|	0	0	0	||	0	0	0	|	0	0	0	||	0	0	0	|	0	0	0	||
4930524O07Rik	ENSMUSG00000090207	0.124073	0.184598	0.400146	|	0.131054	0.163379	0.263491	||	0.214229	0.243185	0.472215	|	0.275988	0.988091	0.502569	||	0.424748	0.679549	0.469181	|	0.613072	1.18157	0.849683	||	1.31738	1.12475	1.68022	|	0.895218	1.21453	1.04784	||
4930524O08Rik	ENSMUSG00000098627	0	0	0	|	0	0	0	||	0	0.029758	0.063949	|	0.016307	0	0.089632	||	0	0	0.012715	|	0	0	0	||	0	0	0	|	0	0	0	||
4930525C09Rik	ENSMUSG00000112497	0	0	0	|	0	0	0	||	0	0	0	|	0	0	0	||	0	0	0	|	0	0	0	||	0	0	0	|	0	0	0	||
4930525G20Rik	ENSMUSG00000097276	0.032465	0.119646	0.312689	|	0.092909	0.155905	0.043719	||	0.030987	0.075655	0.040468	|	0.027869	0.043232	0.077889	||	0.557674	0.438846	0.549843	|	0.595697	0.698198	0.486895	||	0.395761	0.353074	0.276408	|	0.254516	0.184468	0.197057	||
4930526A20Rik	ENSMUSG00000085521	0.023092	0.032765	0.194273	|	0.070259	0.105089	0.028414	||	0.032027	0.480193	0.3452	|	0.04134	0.814211	0.737245	||	0.156623	0.173602	0.092563	|	0.411399	0.340886	0.271913	||	0.247395	0.292531	0.531929	|	0.185067	0.234432	0.728573	||
4930526F13Rik	ENSMUSG00000087335	0	0	0	|	0	0	0	||	0	0.012168	0	|	0.006457	0	0	||	0	0	0.030726	|	0	0	0.011317	||	0	0	0	|	0.013353	0	0.011765	||
4930526H09Rik	ENSMUSG00000114307	0	0	0	|	0	0	0	||	0	0	0	|	0.018341	0	0	||	0.041293	0	0	|	0	0.052666	0	||	0	0.091872	0	|	0	0.114803	0	||
4930526L06Rik	ENSMUSG00000097091	0.019594	0.039323	0.269052	|	0.114795	0.036682	0.051686	||	0.015344	0.042282	0.068853	|	0.046422	0.394431	0.064138	||	0.381189	0.50196	0.931186	|	0.204442	0.991651	0.353512	||	0.558404	0.836819	1.03613	|	0.467378	0.632583	0.365785	||
4930526M16Rik	ENSMUSG00000105251	0	0	0	|	0	0	0	||	0	0	0	|	0	0	0	||	0	0	0	|	0	0	0	||	0	0	0	|	0	0	0	||
4930527A07Rik	ENSMUSG00000086764	0.025384	0.110188	0.095378	|	0.197255	0.151924	0.03847	||	0.092572	0.427647	0.712155	|	0.255673	2.0414	0.629059	||	0	0.18782	0.131688	|	0.579403	0.117355	0.264043	||	0.114608	0.291308	0.076848	|	0.186473	0.091082	0	||
4930527B05Rik	ENSMUSG00000086971	0	0	0	|	0	0	0	||	0	0	0	|	0	0	0	||	0	0	0	|	0	0	0	||	0	0	0	|	0	0	0	||
4930527E20Rik	ENSMUSG00000085491	0	0	0	|	0	0	0	||	0	0	0.207068	|	0	0.460929	0	||	0	0	0	|	0	0	0	||	0	0	0.17348	|	0.137984	0	0	||
4930527J03Rik	ENSMUSG00000070489	0	0	0	|	0	0	0	||	0	0	0.114654	|	0	0	0	||	0.177812	0.342906	0.222354	|	0.880505	0.253434	0.892495	||	0.178187	0.138407	0.360763	|	0	0	0	||
4930528D03Rik	ENSMUSG00000097502	0.016451	0.108668	0.203588	|	0.154008	0.0958	0.13311	||	0.229521	1.74606	1.93203	|	0.491038	2.97978	2.40611	||	0.155125	0.146581	0.101233	|	0.19992	0.162868	0.108863	||	0.276285	0.153282	0.151623	|	0.041682	0.055756	0.153136	||
4930528G23Rik	ENSMUSG00000084909	0	0	0	|	0	0	0	||	0	0	0	|	0	0	0	||	0.028983	0.026729	0.010682	|	0.039376	0	0.023562	||	0.027625	0.021785	0.052544	|	0	0	0	||
4930528H21Rik	ENSMUSG00000107681	0	0	0	|	0	0	0.027449	||	0	0	0	|	0.037332	0	0	||	0	0	0	|	0	0	0	||	0	0	0	|	0	0	0	||
4930528J11Rik	ENSMUSG00000107012	0.002851	0.013203	0	|	0.00733	0.005693	0.00571	||	0.010146	0.076945	0.061002	|	0.007192	0.105897	0.116012	||	0	0.006152	0	|	0.012669	0.005247	0	||	0	0	0	|	0	0.009565	0.015851	||
4930528P14Rik	ENSMUSG00000087309	0.026858	0	0	|	0	0	0	||	0	0	0.066455	|	0	0	0	||	0	0	0	|	0	0	0	||	0	0	0.09421	|	0	0.113639	0	||
4930529C04Rik	ENSMUSG00000086377	0.039078	0.037756	0.055814	|	0.096298	0.078591	0.064369	||	0.030457	0.074132	0.048826	|	0.033063	0.067464	0.185309	||	0.138936	0.115498	0.118138	|	0.086123	0.079814	0.069828	||	0.152295	0.107749	0.071799	|	0.093773	0.074785	0.209469	||
4930529I22Rik	ENSMUSG00000085350	0.124631	0.322074	0.178568	|	0.120053	0.370664	0.148671	||	0.047233	0.630913	0.571983	|	0.023485	1.32134	1.29589	||	0.052326	0.250916	0.226759	|	0.316287	0.13041	0.169629	||	0.206506	0.449043	0.386311	|	0.153005	0.569081	0	||
4930529N20Rik	ENSMUSG00000113906	0	0	0	|	0	0	0	||	0	0	0	|	0	0	0	||	0	0.048526	0	|	0	0	0	||	0	0	0	|	0	0	0	||
4930532G15Rik	ENSMUSG00000097261	0.015582	0.061621	0.034428	|	0.041896	0.039734	0.058636	||	0.079604	0.147477	0.076873	|	0.127927	0.165313	0.22644	||	0.09892	0.098573	0.124084	|	0.132932	0.114167	0.073378	||	0.034655	0.070919	0.065708	|	0.332349	0.067059	0.057426	||
4930532I03Rik	ENSMUSG00000112201	0	0	0	|	0	0	0	||	0	0.03234	0	|	0	0.030819	0	||	0.031969	0	0.011828	|	0	0	0	||	0	0	0	|	0	0	0	||
4930532M18Rik	ENSMUSG00000100221	0	0	0	|	0	0	0	||	0	0	0	|	0	0	0	||	0	0	0	|	0	0	0	||	0	0.06311	0.097677	|	0	0	0	||
4930533B01Rik	ENSMUSG00000084798	0	0	0	|	0	0	0	||	0.007932	0.021584	0	|	0.0116	0	0	||	0	0	0	|	0.02347	0	0	||	0	0	0.031129	|	0	0	0	||
4930533D04Rik	ENSMUSG00000099491	0	0	0.170215	|	0.03944	0.138435	0.030924	||	0.024506	0	0.035203	|	0.036605	0	0	||	0.161439	0.1492	0.056587	|	0	0.207558	0.032768	||	0.036983	0.091422	0.096772	|	0	0.056913	0	||
4930533I22Rik	ENSMUSG00000093535	0.018733	0.008093	0.059781	|	0.016481	0.026906	0.014805	||	0.029527	0.204369	0.079538	|	0.020885	0.377441	0.222463	||	0.013586	0	0.052815	|	0.04091	0.067914	0.03975	||	0.043354	0.018639	0.100495	|	0.088221	0.031297	0.008172	||
4930533K18Rik	ENSMUSG00000047692	0.008554	0	0	|	0	0	0	||	0	0	0	|	0	0	0	||	0.020509	0	0.070776	|	0.036637	0.026882	0.05061	||	0.036719	0.046198	0.04967	|	0.019385	0	0.036825	||
4930533L02Rik	ENSMUSG00000104236	0	0	0	|	0	0	0	||	0	0	0	|	0	0	0.026115	||	0	0	0	|	0	0	0	||	0	0	0	|	0	0	0	||
4930533N22Rik	ENSMUSG00000108803	0.609214	1.2616	2.29347	|	1.66357	2.15999	0.910865	||	1.14362	8.71761	6.17569	|	1.39024	8.81452	7.98017	||	0.295567	0.367083	0.278353	|	0.63449	0.298751	0.215594	||	0.269318	0.500531	0.569589	|	0.272361	0.36608	0.317187	||
4930533P14Rik	ENSMUSG00000100589	0	0	0	|	0	0	0	||	0	0	0	|	0	0	0	||	0	0	0	|	0	0.092711	0	||	0	0	0	|	0.069022	0	0	||
4930534D22Rik	ENSMUSG00000097761	0	0	0	|	0.004757	0	0	||	0.002852	0	0	|	0	0	0	||	0.192851	0.211386	0.171026	|	0.231397	0.161342	0.2754	||	0.325893	0.243246	0.241581	|	0.313517	0.368691	0.247408	||
4930534H03Rik	ENSMUSG00000111544	0.068582	0.128063	0.34943	|	0.24374	0.654662	0.13146	||	0.269216	2.41685	1.56673	|	0.488515	2.05267	1.85418	||	0.326827	0.278682	0.146935	|	0.089093	0.12629	0	||	0.326624	0.263944	0.109196	|	0.28699	0.087028	0.043677	||
4930535E02Rik	ENSMUSG00000102677	0.05981	0.148979	0	|	0.189572	0.49801	0.056735	||	0.037616	0.321297	0.152378	|	0.053873	0.321149	0.668551	||	0	0.05103	0	|	0	0	0	||	0	0	0	|	0	0	0	||
4930535G08Rik	ENSMUSG00000104201	0	0	0	|	0	0	0	||	0	0	0	|	0	0	0	||	0	0	0	|	0	0	0.088077	||	0	0	0	|	0	0	0	||
4930535I16Rik	ENSMUSG00000096969	0.072659	0	0	|	0.096224	0	0	||	0	0.089515	0.104927	|	0	0	0	||	0	0.344371	0	|	0.086346	0	0	||	0.178997	0.418831	0.362395	|	0	0.125961	0	||
4930535L15Rik	ENSMUSG00000093619	0.021361	0.028497	0.031068	|	0.028346	0	0	||	0	0.138778	0.101479	|	0	0.209698	0.438957	||	0	0	0.083735	|	0	0	0.260537	||	0.057028	0.047588	0	|	0	0	0	||
4930535O05Rik	ENSMUSG00000098360	0	0	0	|	0	0	0	||	0	0	0	|	0	0	0	||	0	0	0	|	0	0	0	||	0	0	0	|	0	0	0	||
4930537H20Rik	ENSMUSG00000105350	0.006617	0	0.044287	|	0.017673	0.01072	0.005464	||	0.044044	0.071846	0.129965	|	0.022985	0.063465	0.220268	||	0.067595	0.048708	0.067904	|	0.015276	0.037406	0	||	0.069942	0.012063	0.042903	|	0.04328	0.06624	0	||
4930538E20Rik	ENSMUSG00000085516	0	0	0	|	0	0	0	||	0	0.048701	0	|	0	0	0	||	0	0.074043	0	|	0	0.202546	0	||	0.328385	0.11681	0.077612	|	0.07663	0.115279	0.251301	||
4930539C22Rik	ENSMUSG00000105765	0	0	0	|	0	0	0	||	0	0	0	|	0	0	0	||	0	0.029664	0	|	0	0	0	||	0	0	0	|	0	0	0.080544	||
4930539E08Rik	ENSMUSG00000048905	0.03014	0.024494	0.047519	|	0.048893	0.055771	0.028087	||	0.046829	0.242521	0.196916	|	0.126622	0.408781	0.232613	||	2.74679	4.68758	3.56247	|	4.27088	5.05401	3.30549	||	4.34103	3.49327	3.99132	|	3.61028	3.4925	2.28081	||
4930539J05Rik	ENSMUSG00000097032	0.075602	0.236868	0.870881	|	0.448851	0.341011	0.346634	||	0.430215	1.88085	2.10676	|	0.978717	2.87892	1.94546	||	3.17235	2.86425	1.84796	|	4.7054	2.85172	5.16362	||	3.65579	4.67066	5.88094	|	4.5507	3.04022	5.38849	||
4930539M17Rik	ENSMUSG00000103116	0	0	0	|	0	0	0	||	0	0	0	|	0	0	0	||	0	0.074331	0.086547	|	0.427538	0.202	0.163586	||	0.215393	0.089772	0.048102	|	0.114687	0.11158	0.068361	||
4930540E01Rik	ENSMUSG00000103407	0	0	0	|	0	0	0	||	0	0	0	|	0	0	0	||	0	0	0.053205	|	0	0	0.019479	||	0	0	0	|	0	0	0.0731	||
4930540M03Rik	ENSMUSG00000111299	0	0	0	|	0	0	0	||	0	0	0	|	0	0	0.127394	||	0	0	0	|	0.090362	0	0	||	0	0	0	|	0	0	0	||
4930540M05Rik	ENSMUSG00000097831	0	0.006972	0.022562	|	0	0.017586	0.008932	||	0.00801	0.066017	0	|	0.034243	0.042309	0.048586	||	0.177358	0.065173	0.140457	|	0.10692	0.076497	0.14313	||	0.167061	0.13047	0.11495	|	0.12557	0.080606	0.009675	||
4930542C12Rik	ENSMUSG00000090724	0	0	0	|	0	0	0	||	0	0	0	|	0	0	0	||	0	0	0	|	0	0	0.04343	||	0	0	0	|	0	0.036075	0	||
4930542C16Rik	ENSMUSG00000048628	0	0	0	|	0	0	0	||	0.015606	0	0.022307	|	0	0	0.031802	||	0	0	0	|	0.040577	0	0	||	0.042214	0	0	|	0	0	0	||
4930543E12Rik	ENSMUSG00000110009	0.009422	0	0	|	0	0	0	||	0	0	0.01847	|	0.011495	0.033644	0	||	0.018501	0	0.033809	|	0	0	0	||	0.021978	0	0	|	0	0.064646	0	||
4930543I11Rik	ENSMUSG00000112537	0	0	0	|	0	0	0	||	0.009616	0	0	|	0	0	0.081354	||	0	0	0	|	0	0	0	||	0	0	0	|	0	0	0	||
4930543K20Rik	ENSMUSG00000110799	0.011737	0	0.234168	|	0.153009	0.480928	0.255739	||	0.36421	3.86451	3.01209	|	0.901881	6.71211	4.34938	||	0.825153	1.76334	0.837648	|	1.0998	1.03769	1.19875	||	0.132146	0.988687	0.5555	|	0.816474	1.36191	1.94072	||
4930543N07Rik	ENSMUSG00000110037	0	0	0	|	0	0	0	||	0	0	0	|	0	0	0	||	0	0	0	|	0	0	0	||	0	0	0	|	0	0	0	||
4930544D05Rik	ENSMUSG00000087279	0	0	0.026004	|	0.045558	0.029589	0	||	0.029898	0.039469	0.044582	|	0.048586	0.145395	0.090404	||	0.038442	0	0	|	0	0	0	||	0	0	0	|	0.053278	0	0	||
4930544G11Rik	ENSMUSG00000036463	0	0	0	|	0	0	0.007253	||	0	0	0	|	0	0	0	||	0	0	0	|	0	0	0	||	0	0	0	|	0.018757	0.027252	0	||
4930544I03Rik	ENSMUSG00000097071	0.060627	0	0	|	0.021622	0.041003	0.024279	||	0	0.035593	0.037961	|	0.009316	0.319634	0.449465	||	0.022854	0	0.015572	|	0	0	0	||	0	0.016201	0	|	0	0.029687	0	||
4930544L04Rik	ENSMUSG00000073803	0	0.004281	0	|	0.012126	0	0.0029	||	0.014475	0.088557	0.037987	|	0.011649	0.142621	0.076944	||	0.013777	0.006382	0	|	0.031162	0.02478	0.005601	||	0	0.005157	0	|	0.013541	0	0	||
4930544M13Rik	ENSMUSG00000051758	0	0	0	|	0.013922	0.078817	0.010208	||	0	0	0	|	0	0	0.037098	||	0	0	0	|	0	0	0	||	0	0.022064	0.035434	|	0	0	0.025777	||
4930545H06Rik	ENSMUSG00000112157	0	0	0	|	0	0	0	||	0	0	0	|	0.01813	0	0	||	0	0	0.055676	|	0.035298	0.051444	0.032153	||	0	0	0	|	0	0	0	||
4930545L08Rik	ENSMUSG00000111054	0	0	0	|	0	0	0	||	0	0	0	|	0	0	0	||	0.136909	0.187295	0.321825	|	0.477193	0.456729	0.108224	||	0	0.199837	0.558816	|	0.259494	0.192244	0	||
4930545L23Rik	ENSMUSG00000085247	0.00436	0	0.006823	|	0.033462	0	0	||	0	0.011678	0	|	0	0	0	||	0.010048	0	0	|	0.009128	0.01464	0.008173	||	0	0	0	|	0.030121	0	0	||
4930546C10Rik	ENSMUSG00000024546	0	0	0	|	0	0	0	||	0	0	0	|	0	0	0	||	0	0.133364	0	|	0	0	0.113803	||	0	0	0	|	0	0	0.116674	||
4930546K05Rik	ENSMUSG00000111767	0.020975	0.036205	0.065917	|	0.047645	0.089954	0.052063	||	0.021828	0.124126	0.078228	|	0.03762	0.10148	0.08385	||	0.094947	0.270755	0.087686	|	0.080516	0.259984	0.05741	||	0.130287	0.081062	0.077199	|	0.082071	0.106342	0.115025	||
4930547E08Rik	ENSMUSG00000086687	0	0	0	|	0	0	0	||	0	0	0	|	0	0	0.087006	||	0	0	0	|	0	0	0	||	0	0	0	|	0	0	0	||
4930547H16Rik	ENSMUSG00000112957	0	0	0	|	0	0	0	||	0	0	0	|	0	0	0	||	0	0.030768	0	|	0.029493	0	0	||	0	0	0.155443	|	0.062729	0	0	||
4930547M16Rik	ENSMUSG00000097890	0.007755	0.010988	0.225932	|	0	0.032254	0.074865	||	0.006622	0.041887	0.018926	|	0.00473	0.017558	0.079242	||	0.918406	0.499426	0.465656	|	0.442935	0.283658	0.596605	||	0.280051	0.499376	0.251885	|	0.128371	0.258131	0.069995	||
4930548G14Rik	ENSMUSG00000051198	0.009397	0	0.086591	|	0	0	0.010537	||	0.053121	0.172793	0.10637	|	0.077295	0.42438	0.333026	||	0	0	0.019324	|	0	0.05431	0	||	0	0.018638	0	|	0.02493	0	0.019348	||
4930548H24Rik	ENSMUSG00000029138	0.013943	0.022538	0.028664	|	0.036248	0.02264	0.005651	||	0.051301	0.288332	0.278134	|	0.076111	1.01937	0.590778	||	0.008851	0	0.010233	|	0.030453	0.012926	0.023192	||	0.030805	0.024999	0.010087	|	0.032238	0	0.080124	||
4930548K13Rik	ENSMUSG00000086257	0	0	0	|	0	0	0	||	0	0	0	|	0	0	0	||	0	0	0	|	0	0	0	||	0	0	0	|	0	0	0	||
4930549C15Rik	ENSMUSG00000114048	0	0	0	|	0	0	0	||	0	0	0	|	0	0	0	||	0	0	0	|	0	0	0	||	0	0	0	|	0	0	0	||
4930550C14Rik	ENSMUSG00000005131	0.007389	0	0.036886	|	0.012512	0.034862	0.051686	||	0.108026	0.43073	0.304401	|	0.143823	1.8642	0.524034	||	0.392572	0.321816	0.274971	|	0.21021	0.288707	0.37746	||	0.487285	0.527096	0.372754	|	0.193128	0.535997	0.245189	||
4930550C17Rik	ENSMUSG00000097361	0	0	0	|	0.009183	0	0	||	0	0	0	|	0	0	0	||	0	0	0	|	0	0	0	||	0	0	0	|	0	0	0	||
4930550L24Rik	ENSMUSG00000046180	0	0	0	|	0	0	0	||	0.005903	0.062005	0.050206	|	0.0331	0.031365	0.070145	||	0.034615	0.095262	0.03813	|	0.028486	0.02303	0.077159	||	0	0.012751	0	|	0.033155	0	0.057734	||
4930551I15Rik	ENSMUSG00000112108	0	0	0	|	0	0	0	||	0	0	0	|	0	0	0	||	0	0.029436	0.007524	|	0	0	0	||	0.009569	0	0	|	0.019968	0	0	||
4930551L18Rik	ENSMUSG00000085377	0	0	0	|	0	0	0	||	0	0	0	|	0	0	0	||	0	0	0.097309	|	0	0	0	||	0	0	0	|	0	0	0	||
4930551O13Rik	ENSMUSG00000086430	0	0	0	|	0	0	0	||	0	0	0	|	0	0	0	||	0	0	0	|	0	0	0	||	0	0	0	|	0	0	0	||
4930552P12Rik	ENSMUSG00000097632	0.007744	0	0	|	0.005039	0.01298	0.003328	||	0.003211	0.008512	0.009194	|	0	0	0.012851	||	0.019195	0.027317	0.014135	|	0.043346	0	0.023953	||	0.09608	0.021702	0.023519	|	0.064176	0.040121	0.042766	||
4930553I04Rik	ENSMUSG00000105483	0	0	0	|	0	0	0	||	0	0	0	|	0	0	0	||	0.051627	0	0	|	0	0	0.041482	||	0	0	0	|	0	0	0	||
4930553I21Rik	ENSMUSG00000111165	0.128766	0.503892	0.391233	|	0.280421	0.078916	0.044432	||	0.039551	0.449381	0.165336	|	0.057658	0.858129	0.453707	||	0	0	0	|	0	0	0	||	0	0	0	|	0	0	0	||
4930553J12Rik	ENSMUSG00000022931	0	0	0	|	0	0	0	||	0	0	0	|	0	0	0	||	0	0	0	|	0	0	0	||	0	0	0	|	0	0	0	||
4930553M12Rik	ENSMUSG00000054351	0	0	0	|	0	0	0	||	0.127089	0.168192	0.125023	|	0.058315	0	0.08784	||	0	0	0	|	0	0	0	||	0	0	0	|	0	0	0	||
4930553P18Rik	ENSMUSG00000106791	0	0	0	|	0	0.039706	0.014573	||	0	0.033678	0	|	0.028402	0.06573	0.049194	||	1.26274	1.47209	1.90508	|	0.941433	1.14677	1.12274	||	1.98277	1.41009	1.3386	|	1.40124	0.734821	1.66995	||
4930554C24Rik	ENSMUSG00000099724	0.109329	0.373044	0.387223	|	0.38527	0.53746	0.239472	||	0.025997	0.957391	1.11342	|	0.193745	0.879204	1.11252	||	0.096618	0.025065	0	|	0.055818	0	0	||	0	0	0	|	0.027177	0.032961	0	||
4930554G22Rik	ENSMUSG00000106359	0	0	0	|	0	0	0	||	0	0	0	|	0	0	0	||	0	0	0.068819	|	0	0	0	||	0	0	0	|	0	0	0	||
4930554G24Rik	ENSMUSG00000085452	0.01384	0.019879	0.052597	|	0.009038	0.17305	0.038745	||	0.035116	0.155735	0.101431	|	0.025308	0.120902	0.046179	||	0	0	0	|	0.014782	0	0	||	0	0	0	|	0.031598	0	0	||
4930554H23Rik	ENSMUSG00000097682	0	0	0	|	0	0	0	||	0.006053	0.008496	0.009164	|	0	0.016731	0.025343	||	0	0.017594	0.028292	|	0.008628	0.013433	0.015553	||	0.018077	0.028661	0.034793	|	0.018708	0	0.008028	||
4930555A03Rik	ENSMUSG00000106157	0.059489	0.043588	0.072106	|	0.050647	0.07595	0.047803	||	0.252845	0.536092	0.458401	|	0.329301	0.544045	0.723566	||	0.062159	0.072389	0.091387	|	0.201335	0.063106	0.274329	||	0.17379	0.20862	0.307296	|	0.154213	0.320895	0.221541	||
4930555B11Rik	ENSMUSG00000086396	0	0	0	|	0	0	0	||	0	0	0	|	0	0	0	||	0	0	0	|	0	0	0	||	0	0	0	|	0	0	0	||
4930555B12Rik	ENSMUSG00000085619	0	0	0	|	0	0	0	||	0	0	0	|	0	0	0	||	0	0	0	|	0	0	0	||	0	0	0	|	0	0	0	||
4930555F03Rik	ENSMUSG00000031559	0.011689	0.019038	0.029281	|	0.027612	0.01913	0.006324	||	0.022188	0.124388	0.150568	|	0.025395	0.081866	0.279527	||	0.022365	0.038337	0.016071	|	0.032208	0.010705	0.050041	||	0.006998	0.121892	0.017032	|	0.006996	0.049026	0.016069	||
4930555G01Rik	ENSMUSG00000096197	0	0	0	|	0	0	0	||	0	0	0	|	0	0	0	||	0	0	0.026214	|	0	0	0	||	0	0.018687	0	|	0	0	0	||
4930555G07Rik	ENSMUSG00000112213	0	0	0	|	0	0	0	||	0	0	0	|	0	0	0	||	0.054209	0	0.037241	|	0.183517	0	0.08605	||	0	0.079826	0.063047	|	0.051373	0	0	||
4930555G21Rik	ENSMUSG00000113329	0	0	0	|	0	0	0	||	0	0	0	|	0	0	0	||	0	0	0	|	0	0	0	||	0	0	0	|	0	0	0	||
4930555K19Rik	ENSMUSG00000048559	0	0	0	|	0	0	0	||	0	0	0	|	0	0	0	||	0	0	0.069905	|	0	0	0	||	0	0	0	|	0	0	0	||
4930555M17Rik	ENSMUSG00000093557	0	0	0	|	0	0	0	||	0	0	0	|	0	0	0	||	0	0	0	|	0	0	0	||	0	0	0	|	0	0	0	||
4930555O08Rik	ENSMUSG00000085676	0	0	0	|	0	0	0	||	0	0	0	|	0	0	0	||	0	0	0	|	0	0	0	||	0	0	0	|	0	0	0	||
4930556G01Rik	ENSMUSG00000085522	0	0	0.054268	|	0	0	0.016855	||	0	0	0.042711	|	0	0.075274	0.117829	||	0	0	0	|	0	0	0	||	0	0	0	|	0	0	0.02553	||
4930556G22Rik	ENSMUSG00000101764	0.014847	0	0	|	0	0	0	||	0	0	0.037133	|	0	0	0	||	0	0	0	|	0	0	0	||	0	0	0	|	0	0	0	||
4930556H04Rik	ENSMUSG00000114190	0	0.076117	0.031085	|	0.008602	0.047473	0.01297	||	0.056073	0.377316	0.225414	|	0.056091	0.40907	0.064644	||	0.090983	0.071481	0.159791	|	0.176615	0.29495	0.099363	||	0.098729	0.068993	0.151032	|	0	0	0.013235	||
4930556I23Rik	ENSMUSG00000089767	0	0	0	|	0	0	0	||	0.017945	0	0	|	0	0	0	||	0.058092	0.165607	0	|	0.0502	0	0.140967	||	0.36436	0.350229	0.140907	|	0.221306	0	0.050143	||
4930556J24Rik	ENSMUSG00000034493	0.015067	0	0	|	0.020105	0.109171	0.020252	||	0.006256	0.018026	0	|	0	0.116215	0.02742	||	0.086928	0.062137	0.031436	|	0.07735	0.05649	0.036218	||	0.234436	0.133015	0.107295	|	0.041544	0.121673	0.039985	||
4930556L07Rik	ENSMUSG00000086800	0	0	0	|	0	0	0	||	0	0	0	|	0.007867	0	0	||	0	0	0	|	0	0.011073	0	||	0	0	0	|	0	0	0	||
4930556M19Rik	ENSMUSG00000096971	0.284786	0.996762	1.79002	|	0.703271	0.904955	0.611012	||	0.114172	0.590567	0.516787	|	0.323593	1.27099	0.600463	||	0.303384	0.293625	0.181247	|	0.40614	0.345508	0.314254	||	0.419932	0.200342	0.372629	|	0.284559	0.338156	0.179898	||
4930556N09Rik	ENSMUSG00000111924	0	0	0	|	0	0	0	||	0	0	0	|	0	0	0	||	0	0	0	|	0	0	0.028552	||	0.082928	0.17595	0.083042	|	0	0.097712	0	||
4930556N13Rik	ENSMUSG00000092399	0	0	0.08835	|	0.039562	0.249576	0.052292	||	0.147021	0.743172	0.63039	|	0.119133	1.02915	1.19206	||	0.077124	0.024327	0.111891	|	0.02298	0.083322	0.021346	||	0.046492	0.136716	0.062791	|	0.049641	0.072282	0.068403	||
4930557B06Rik	ENSMUSG00000106191	0	0	0	|	0.167648	0	0	||	0	0	0	|	0	0	0	||	0	0	0	|	0	0	0	||	0	0	0	|	0	0	0	||
4930557F10Rik	ENSMUSG00000085488	0	0	0	|	0	0	0	||	0	0	0	|	0	0	0	||	0	0	0	|	0	0	0	||	0	0	0	|	0	0.075996	0	||
4930557J02Rik	ENSMUSG00000106902	0	0	0	|	0	0	0	||	0	0	0	|	0	0	0	||	0	0	0	|	0	0	0	||	0	0	0	|	0	0	0	||
4930557K07Rik	ENSMUSG00000108034	0	0	0	|	0	0	0	||	0	0	0	|	0	0	0	||	0	0	0	|	0	0	0	||	0.356203	0	0	|	0	0	0	||
4930558C23Rik	ENSMUSG00000105734	0	0	0	|	0	0	0	||	0	0	0	|	0	0	0	||	0	0	0	|	0	0	0	||	0	0	0	|	0	0	0	||
4930558F17Rik	ENSMUSG00000106506	0	0	0	|	0	0	0	||	0	0	0	|	0	0	0	||	0	0	0	|	0	0	0	||	0	0	0	|	0	0	0	||
4930558G05Rik	ENSMUSG00000086244	0	0	0	|	0	0	0	||	0	0	0	|	0	0	0	||	0	0	0	|	0	0	0	||	0	0	0	|	0	0	0	||
4930558J18Rik	ENSMUSG00000097519	0.004917	0.10255	0.023483	|	0.063767	0.100804	0.032419	||	0.280574	0.997763	1.21338	|	0.304423	1.68916	1.35672	||	0.120885	0.054749	0.045388	|	0.153729	0.093726	0.126012	||	0.056923	0.070699	0.086733	|	0.034989	0.049892	0.077443	||
4930558J22Rik	ENSMUSG00000075029	0.24396	0.01229	0.027796	|	0.156378	0	0.016876	||	0.243007	0.180487	0.340402	|	0.128561	0.116468	0.400817	||	0	0	0	|	0	0	0	||	0	0	0	|	0	0	0.014045	||
4930558K02Rik	ENSMUSG00000086277	0	0	0	|	0	0	0	||	0.00871	0	0	|	0.026651	0.194632	0	||	0.053774	0.02539	0.056371	|	0.243183	0.147194	0.156596	||	0.026137	0.042494	0.131205	|	0.081974	0	0.023544	||
4930558N11Rik	ENSMUSG00000100431	0.020654	0	0.015632	|	0.027052	0.03837	0.029669	||	0.045819	0.196204	0.160788	|	0.051323	0.324484	0.225932	||	0	0	0	|	0.076476	0.090939	0.038526	||	0.231086	0	0.102437	|	0.136445	0	0.065856	||
4930559C10Rik	ENSMUSG00000113164	0	0	0	|	0	0	0	||	0	0	0	|	0	0	0	||	0	0	0	|	0	0	0	||	0	0	0	|	0	0	0	||
4930560O18Rik	ENSMUSG00000109445	0	0	0	|	0	0	0	||	0	0	0	|	0	0	0	||	0	0	0	|	0.013052	0	0.024656	||	0	0	0	|	0.013821	0	0	||
4930562A09Rik	ENSMUSG00000086945	0	0	0	|	0	0	0	||	0	0	0	|	0	0	0	||	0	0	0	|	0	0	0	||	0	0	0	|	0.040006	0	0	||
4930562C15Rik	ENSMUSG00000022518	0.029787	0	0	|	0.251183	0	0	||	0	0.007594	0.053831	|	0.014303	0.129048	0.010254	||	0	0.051317	0	|	0	0.02885	0	||	0.024028	0.006175	0	|	0.034612	0	0.09802	||
4930562D21Rik	ENSMUSG00000086608	0.005358	0	0	|	0.006935	0	0	||	0	0	0	|	0	0	0	||	0	0	0	|	0	0	0	||	0	0	0	|	0	0	0.0114	||
4930562F07Rik	ENSMUSG00000026729	0.073813	0	0.02646	|	0.019153	0.027107	0	||	0.015606	0	0.047295	|	0.023724	0	0.067809	||	0.453205	0.122637	0.285627	|	0	0.177006	0.142988	||	0.101064	0.158713	0.253491	|	0.125132	0.163374	0.10388	||
4930562F17Rik	ENSMUSG00000104014	0	0	0	|	0	0	0	||	0	0	0	|	0	0	0	||	0	0	0.045921	|	0	0	0	||	0	0.114181	0.036801	|	0	0	0	||
4930563D23Rik	ENSMUSG00000051728	0	0	0	|	0	0	0	||	0	0	0	|	0	0	0	||	0	0	0.032514	|	0	0	0	||	0.015776	0.019309	0	|	0.016421	0	0.030598	||
4930563E18Rik	ENSMUSG00000097387	0.012868	0.063968	0.13007	|	0.035958	0.174346	0.04797	||	0.023831	0.103213	0.168843	|	0.026794	0.328179	0.172235	||	0.018068	0.016393	0.067625	|	0.033621	0	0.029079	||	0.050196	0	0.02216	|	0	0.05239	0	||
4930563E22Rik	ENSMUSG00000053574	0.007359	0.064639	0.143659	|	0.02032	0.015444	0.003464	||	0.036088	0.148879	0.126998	|	0.024379	0.017641	0.205512	||	2.82957	2.69896	3.03708	|	4.16901	3.58548	2.77796	||	3.03285	2.98955	3.84332	|	3.47205	2.53512	3.01361	||
4930563F08Rik	ENSMUSG00000105773	0.027092	0	0	|	0	0	0	||	0	0	0	|	0	0	0	||	0	0	0	|	0	0	0	||	0	0	0	|	0	0	0	||
4930563H07Rik	ENSMUSG00000107656	0	0	0	|	0	0	0	||	0	0	0	|	0	0	0	||	0.056666	0	0	|	0	0	0	||	0.049969	0	0	|	0.053637	0	0	||
4930563I02Rik	ENSMUSG00000086112	0	0	0	|	0	0	0	||	0	0	0	|	0	0	0.03888	||	0	0	0	|	0.088142	0.021006	0	||	0	0	0	|	0	0	0	||
4930563J15Rik	ENSMUSG00000112141	0.00806	0.051104	0	|	0.017651	0.024082	0.020372	||	0.03273	0.135326	0.025165	|	0.041165	0.159479	0.154435	||	0.077142	0.08965	0.076041	|	0.192641	0.115006	0.131221	||	0.170523	0.135001	0.086758	|	0.144115	0.062408	0.059821	||
4930563M21Rik	ENSMUSG00000050702	0.011931	0	0.089561	|	0	0.025671	0.037557	||	0.044618	0.313627	0.134666	|	0.032504	0.2604	0.19426	||	0	0.075005	0.009964	|	0	0	0	||	0	0.019787	0	|	0	0	0.033282	||
4930564D02Rik	ENSMUSG00000051788	0	0	0	|	0	0	0	||	0	0	0	|	0	0	0	||	0	0	0	|	0	0	0	||	0	0	0	|	0	0	0	||
4930565D16Rik	ENSMUSG00000104004	0	0	0	|	0	0	0	||	0	0	0.020677	|	0	0	0	||	0	0	0	|	0	0	0	||	0	0	0	|	0	0	0	||
4930565N06Rik	ENSMUSG00000084834	0.018737	0	0.025834	|	0.035323	0.007744	0	||	0.006715	0.058658	0.063987	|	0.020305	0.157444	0.076743	||	0.051185	0.041651	0.015181	|	0.077372	0.024049	0.016703	||	0.030414	0.00749	0	|	0.025498	0.041424	0.007714	||
4930566F21Rik	ENSMUSG00000107142	0.052573	0.051706	0.102119	|	0.026373	0.114258	0.047634	||	0.087829	0.674645	0.423951	|	0.103306	0.384175	1.14719	||	0.062556	0.141177	0.065937	|	0.179136	0.03396	0.114406	||	0.067176	0.167628	0.265158	|	0.147357	0.290377	0.093417	||
4930566N20Rik	ENSMUSG00000102322	0	0	0	|	0	0	0	||	0	0	0	|	0	0	0	||	0	0	0	|	0	0	0	||	0	0	0	|	0	0	0	||
4930567H12Rik	ENSMUSG00000110629	0	0	0.146204	|	0	0	0	||	0	0	0.031938	|	0.022824	0	0	||	0.096502	0.118484	0.022936	|	0.12029	0	0.031055	||	0.127183	0.069798	0.091828	|	0.101303	0.077218	0.203931	||
4930567H17Rik	ENSMUSG00000073141	0	0	0	|	0	0	0	||	0	0	0	|	0	0	0	||	0	0	0	|	0	0	0	||	0	0	0	|	0	0	0	||
4930567K12Rik	ENSMUSG00000109382	0	0	0	|	0	0	0	||	0.007072	0	0	|	0	0	0	||	0	0	0	|	0	0	0	||	0	0	0	|	0	0	0	||
4930567K20Rik	ENSMUSG00000112730	0	0	0	|	0	0	0	||	0	0	0	|	0.047586	0.085955	0	||	0	0	0	|	0	0	0	||	0	0.366557	0	|	0	0	0	||
4930568A12Rik	ENSMUSG00000101223	0.022621	0	0.074101	|	0.029772	0.041996	0	||	0.009791	0.135257	0.027571	|	0.139679	0.524117	0.333787	||	0	0	0	|	0.080664	0	0.110694	||	0	0	0.089805	|	0.029841	0.105965	0	||
4930568A13Rik	ENSMUSG00000104638	0	0.026582	0	|	0	0	0	||	0	0	0	|	0	0.085285	0.070277	||	0	0	0	|	0	0	0	||	0	0	0	|	0.037522	0	0	||
4930568D16Rik	ENSMUSG00000026882	0	0	0	|	0	0	0	||	0	0	0	|	0	0	0	||	0	0	0	|	0	0	0	||	0	0	0	|	0	0	0	||
4930568E12Rik	ENSMUSG00000111830	0.022142	0	0	|	0	0	0	||	0	0	0	|	0	0	0	||	0	0	0	|	0	0	0	||	0.142118	0	0	|	0	0.126848	0.119574	||
4930568G15Rik	ENSMUSG00000102408	0	0.009058	0.080701	|	0.055484	0.028051	0.017415	||	0	0	0.015458	|	0	0.027556	0.032362	||	0.076531	0.089936	0.092915	|	0.076756	0.172909	0.036556	||	0.110635	0.092102	0.062248	|	0.027396	0.101541	0.082193	||
4930569F06Rik	ENSMUSG00000041512	0	0	0	|	0	0	0	||	0	0	0	|	0	0	0	||	0	0	0	|	0	0	0	||	0	0	0	|	0	0	0	||
4930570D08Rik	ENSMUSG00000084875	0	0	0	|	0	0	0	||	0	0	0	|	0	0	0	||	0	0	0	|	0	0	0	||	0	0	0	|	0	0	0	||
4930570G19Rik	ENSMUSG00000085084	0	0.01794	0	|	0.022776	0	0	||	0.055205	0.083418	0.156547	|	0.133647	0.56577	0.085856	||	10.1678	10.5873	10.6404	|	14.1756	12.3243	14.3527	||	10.2447	13.3743	12.7641	|	10.8287	12.9523	10.6298	||
4930570N18Rik	ENSMUSG00000089683	0.054349	0	0	|	0	0	0	||	0.088168	0.478499	0.547919	|	0.139543	0.855112	0.182495	||	0	0	0	|	0	0	0	||	0	0	0	|	0	0	0	||
4930571K23Rik	ENSMUSG00000090457	0	0	0	|	0	0	0	||	0	0	0	|	0.005178	0	0	||	0	0	0	|	0	0	0	||	0	0	0	|	0	0	0	||
4930571N24Rik	ENSMUSG00000086467	0.020985	0	0.125175	|	0.081322	0.105315	0.055942	||	0.040101	0.148798	0.163236	|	0.090274	0.658964	0.462088	||	0.192511	0	0	|	0.05719	0.112498	0	||	0	0.226574	0.214973	|	0.235672	0.259438	0.205263	||
4930572K03Rik	ENSMUSG00000105308	0	0	0	|	0	0	0	||	0	0	0	|	0	0	0	||	0.030702	0	0.021976	|	0.027365	0	0.100464	||	0.056874	0	0	|	0.029721	0.059603	0	||
4930572O03Rik	ENSMUSG00000069720	0	0	0	|	0	0	0	||	0	0	0	|	0	0	0	||	0	0	0	|	0	0	0	||	0	0	0	|	0	0	0	||
4930572O13Rik	ENSMUSG00000114916	0	0	0	|	0	0	0	||	0	0	0	|	0	0	0	||	0	0.107203	0.025719	|	0	0.024896	0.030625	||	0.034632	0	0.091128	|	0.036133	0.052459	0.098177	||
4930573C15Rik	ENSMUSG00000106020	0	0	0	|	0	0	0	||	0.093995	0.035864	0.038938	|	0.059252	0.076408	0.379589	||	0	0	0	|	0	0	0	||	0	0	0	|	0	0	0	||
4930573H18Rik	ENSMUSG00000104766	0.139218	0.165732	0.386838	|	0.322915	0.302987	0.213596	||	0	0.074124	0	|	0.014118	0	0.098026	||	0.10128	0.032579	0	|	0	0.058926	0	||	0	0	0.11189	|	0.029208	0.042744	0	||
4930573I07Rik	ENSMUSG00000104980	0	0	0	|	0	0	0	||	0	0	0	|	0	0	0	||	0	0	0	|	0	0	0	||	0	0	0.147494	|	0	0	0	||
4930577H14Rik	ENSMUSG00000087517	0	0	0	|	0	0	0	||	0	0	0	|	0	0.06263	0	||	0	0	0	|	0	0	0	||	0	0	0	|	0	0	0	||
4930577N17Rik	ENSMUSG00000087440	0.013888	0.15234	0.024446	|	0.073697	0.112406	0.03139	||	0.118098	0.431418	0.238014	|	0.171366	0.366448	0.362172	||	0.645824	1.00948	0.814902	|	1.32586	0.882915	1.24417	||	0.961824	0.878292	0.826623	|	0.732936	1.35742	0.816039	||
4930578C19Rik	ENSMUSG00000037358	0.010074	0	0	|	0.007099	0	0.013624	||	0.017341	0.066162	0.090765	|	0.02629	0.071529	0.036257	||	0.288778	0.264653	0.207979	|	0.251753	0.324749	0.197192	||	0.246906	0.254792	0.17942	|	0.137927	0.410085	0.103002	||
4930578G10Rik	ENSMUSG00000054885	0.027133	0.155386	0	|	0.23459	0.508472	0.352766	||	0.012036	0	0	|	0	0.529263	0.192456	||	0.851936	1.02706	1.37246	|	1.36666	3.0099	0.979069	||	0	0.155049	0.302573	|	0.051097	0.212312	0.194352	||
4930578I06Rik	ENSMUSG00000021961	0	0	0	|	0	0	0	||	0	0	0	|	0	0	0	||	0	0	0	|	0	0	0	||	0	0	0	|	0	0	0	||
4930578I07Rik	ENSMUSG00000104220	0	0	0	|	0	0	0	||	0	0	0	|	0	0	0	||	0.019338	0	0.041637	|	0.034413	0	0.063686	||	0	0	0	|	0	0	0	||
4930578M01Rik	ENSMUSG00000097587	0.005593	0.081386	0.086509	|	0.05944	0.187911	0.063532	||	0.111029	0.552709	0.488831	|	0.127396	1.08626	0.91867	||	1.20276	1.34621	1.21569	|	1.30964	1.09103	0.784844	||	1.32629	1.84004	1.84109	|	1.12121	1.71677	0.966529	||
4930578M07Rik	ENSMUSG00000110586	0.009693	0.02812	0.100064	|	0.012638	0	0	||	0.101928	0.398374	0.373167	|	0.040978	0.04124	0.156496	||	0.024612	0	0.03566	|	0.116851	0	0	||	0	0	0.029561	|	0.06394	0	0	||
4930579C12Rik	ENSMUSG00000074146	0	0	0.012769	|	0.013052	0.070181	0	||	0	0.040383	0.056444	|	0	0.334643	0.025049	||	0.019795	0.01807	0.014985	|	0.033807	0.014517	0.015987	||	0.006349	0	0	|	0	0.00913	0.005366	||
4930579D09Rik	ENSMUSG00000084971	0	0	0	|	0	0	0	||	0	0	0	|	0	0	0	||	0	0	0	|	0	0	0	||	0.085224	0.211252	0.11893	|	0.088696	0	0	||
4930579F01Rik	ENSMUSG00000012042	0	0	0	|	0	0	0	||	0	0	0	|	0	0	0	||	0	0.013859	0	|	0	0.010162	0.011989	||	0	0	0.01809	|	0.013971	0	0	||
4930579G18Rik	ENSMUSG00000040840	0.010561	0	0	|	0.013653	0	0	||	0.007373	0.01964	0.041878	|	0.011132	0.042165	0.029709	||	0.074705	0.191508	0.017541	|	0.06627	0.083766	0.103678	||	0.134591	0.28064	0.150207	|	0.142165	0.136617	0	||
4930579G24Rik	ENSMUSG00000027811	0.115332	0.514743	0.419447	|	0.403894	0.553441	0.181063	||	1.62166	3.30471	3.79933	|	1.76503	3.21115	5.30415	||	1.43132	1.2276	1.15597	|	1.1178	1.81159	1.21027	||	1.45228	1.34716	1.46961	|	1.40247	1.31185	1.42934	||
4930579H20Rik	ENSMUSG00000101636	0	0	0	|	0	0	0	||	0.012776	0.01719	0.018861	|	0	0	0.02649	||	0	0	0	|	0	0	0.026821	||	0	0.012359	0.020401	|	0	0	0	||
4930579J19Rik	ENSMUSG00000114895	0.021808	0	0	|	0	0	0	||	0	0	0	|	0	0.033264	0	||	0	0	0	|	0	0	0	||	0	0	0	|	0	0	0	||
4930579K19Rik	ENSMUSG00000051074	0.00962	0.026913	0.179236	|	0.023653	0.133418	0.071195	||	0.203424	0.254777	0.291538	|	0.163382	0.805389	0.629794	||	3.95254	3.07644	3.14303	|	4.25893	4.4629	5.10955	||	4.85646	5.70498	4.66343	|	4.33064	4.5151	5.05069	||
4930579M01Rik	ENSMUSG00000086190	0	0	0	|	0	0	0	||	0.008324	0	0	|	0	0	0	||	0.027986	0	0	|	0	0	0	||	0	0	0	|	0	0	0	||
4930579O11Rik	ENSMUSG00000090732	0	0	0	|	0	0	0	||	0	0	0	|	0	0	0	||	0	0	0	|	0	0	0	||	0	0	0	|	0	0	0	||
4930579P08Rik	ENSMUSG00000112924	0	0	0	|	0	0	0	||	0	0	0	|	0	0	0	||	0	0	0	|	0	0	0	||	0	0	0	|	0	0	0	||
4930580E04Rik	ENSMUSG00000106269	0	0	0	|	0	0	0	||	0.013044	0	0	|	0.020068	0	0	||	0	0	0	|	0	0.083436	0	||	0	0	0	|	0	0	0	||
4930581F22Rik	ENSMUSG00000070315	1.65786	4.56276	9.11311	|	2.62717	4.45293	1.91986	||	6.02588	10.8613	9.1655	|	4.85503	16.0453	23.6367	||	2.33535	2.68933	3.05212	|	2.77139	3.05576	2.82772	||	2.0953	1.85463	3.0635	|	2.68958	2.46714	2.41721	||
4930583I09Rik	ENSMUSG00000024088	0	0	0	|	0	0	0	||	0	0	0	|	0	0	0	||	0	0.049982	0	|	0	0	0	||	0	0	0	|	0	0	0	||
4930583K01Rik	ENSMUSG00000055159	0	0.06278	0	|	0.014499	0.04082	0.022028	||	0	0	0	|	0	0	0	||	0.028139	0.02628	0.038802	|	0.050593	0	0.045605	||	0.026741	0	0.033982	|	0.082757	0	0.023037	||
4930583P06Rik	ENSMUSG00000086954	0	0	0	|	0	0	0	||	0.015083	0	0	|	0	0	0	||	0	0	0	|	0.042701	0	0	||	0	0	0	|	0	0	0	||
4930584E12Rik	ENSMUSG00000111540	0	0	0	|	0	0	0	||	0	0	0	|	0	0	0	||	0	0.028681	0	|	0	0	0	||	0.087576	0.023457	0	|	0	0	0	||
4930584F24Rik	ENSMUSG00000029044	0	0	0	|	0	0	0	||	0	0	0	|	0	0	0	||	0	0	0	|	0	0	0	||	0	0	0	|	0	0	0	||
4930586N03Rik	ENSMUSG00000087097	0	0	0	|	0	0	0	||	0	0	0	|	0	0	0	||	0	0	0	|	0	0	0	||	0	0	0	|	0	0.044204	0.027865	||
4930587A21Rik	ENSMUSG00000086009	0	0	0	|	0	0	0	||	0	0.02666	0	|	0	0.056499	0	||	0	0	0	|	0	0	0	||	0	0	0	|	0	0	0	||
4930587E11Rik	ENSMUSG00000107563	0	0	0	|	0	0	0	||	0	0	0	|	0	0	0	||	0	0	0	|	0	0	0	||	0	0	0	|	0	0	0	||
4930588G17Rik	ENSMUSG00000108935	0.00627	0	0	|	0	0	0	||	0.005379	0	0.015894	|	0	0.119393	0.089072	||	0	0.015523	0.023841	|	0	0	0.02718	||	0.124792	0.037173	0.100501	|	0.064434	0	0	||
4930588K23Rik	ENSMUSG00000075335	0	0	0	|	0	0	0	||	0	0	0	|	0	0	0	||	0	0	0	|	0	0	0	||	0	0	0	|	0	0	0	||
4930589L23Rik	ENSMUSG00000068957	0	0	0	|	0	0	0	||	0.027848	0.047407	0.069382	|	0.091184	0.406282	0.517165	||	0	0	0	|	0.015714	0.024268	0	||	0	0.01297	0.021102	|	0	0	0.028827	||
4930589O11Rik	ENSMUSG00000107195	0.020564	0.06582	0.10409	|	0.027624	0.060306	0.059992	||	0.050432	0.364134	0.451669	|	0.041907	0.325935	0.442833	||	0.063944	0.146613	0.232164	|	0.315694	0.18209	0.17994	||	0.310127	0.318339	0.295635	|	0.266409	0.172448	0.129566	||
4930589P08Rik	ENSMUSG00000085593	0	0	0	|	0	0	0	||	0	0	0	|	0	0	0	||	0	0	0	|	0	0	0.042896	||	0	0	0	|	0	0	0	||
4930590H14Rik	ENSMUSG00000103794	0	0	0	|	0	0	0	||	0	0	0	|	0	0	0.090794	||	0	0	0	|	0	0	0	||	0	0	0	|	0	0	0	||
4930590J08Rik	ENSMUSG00000034063	0.052768	0.124198	0.246847	|	0.200144	0.251927	0.116268	||	0.077886	0.380793	0.61261	|	0.146189	1.62577	0.792408	||	0.677841	0.81424	0.251544	|	0.465023	0.640922	0.334855	||	0.448933	0.490529	0.761076	|	0.302182	0.390267	0.069256	||
4930590L14Rik	ENSMUSG00000106540	0	0	0	|	0	0	0	||	0	0	0	|	0	0	0	||	0	0.035691	0	|	0	0	0	||	0	0	0.097751	|	0	0	0	||
4930590L20Rik	ENSMUSG00000102368	0	0	0	|	0	0	0	||	0	0	0	|	0	0	0.108901	||	0	0	0	|	0	0	0	||	0	0	0	|	0	0	0	||
4930591A17Rik	ENSMUSG00000039138	0	0	0	|	0	0	0	||	0	0	0	|	0	0	0	||	0	0.038337	0	|	0.035419	0	0	||	0	0	0	|	0	0	0	||
4930591E09Rik	ENSMUSG00000111234	0	0	0	|	0	0	0	||	0	0	0	|	0	0	0	||	0	0	0	|	0	0	0	||	0	0	0	|	0	0	0	||
4930592C13Rik	ENSMUSG00000105834	0.020213	0.060167	0.103818	|	0	0	0.059738	||	0.017793	0.049672	0.056226	|	0.052697	0.106368	0.157295	||	0.59586	0.474697	0.554299	|	0.631586	0.343596	1.02276	||	0.484635	0.381514	0.617987	|	0.280689	0.653749	0.939574	||
4930593A02Rik	ENSMUSG00000097725	0.01182	0.016958	0.093505	|	0	0	0.054956	||	0	0	0	|	0	0	0	||	0.063826	0.131944	0.059135	|	0.028387	0.130752	0.076911	||	0.016181	0.201461	0.265029	|	0.030781	0.133303	0	||
4930593C16Rik	ENSMUSG00000086365	0	0	0	|	0	0	0	||	0	0	0	|	0	0	0	||	0.328359	0.405715	0.089129	|	0.663362	0.769696	0.813983	||	0.139066	0.287544	0.838543	|	0.279624	0.352863	0.803258	||
4930594C11Rik	ENSMUSG00000103948	0.012734	0.01507	0.022472	|	0.011635	0.084902	0.041391	||	0.108548	0.77935	0.565535	|	0.116672	0.600568	0.403032	||	0.074257	0.094342	0.051442	|	0.031645	0.018656	0.044579	||	0.049966	0.006389	0.0312	|	0	0.047842	0	||
4930594M17Rik	ENSMUSG00000097181	0	0	0	|	0	0	0	||	0	0	0	|	0	0	0	||	0	0	0	|	0	0	0	||	0	0	0	|	0	0	0	||
4930594M22Rik	ENSMUSG00000075463	0.049197	0.192048	0.221617	|	0.075025	0.294987	0.061382	||	0.045649	0.098834	0.129225	|	0.096514	0.342525	0.037802	||	0.411741	0.509515	0.558878	|	0.682894	0.45224	0.422086	||	0.219431	0.451308	0.441265	|	0.418697	0.490869	0.165706	||
4930594O21Rik	ENSMUSG00000085677	0	0	0	|	0	0	0	||	0.03102	0	0	|	0	0	0.060472	||	0	0	0	|	0	0	0	||	0	0	0	|	0	0	0	||
4930595D18Rik	ENSMUSG00000083193	0	0	0	|	0	0	0	||	0.029156	0.02681	0.059282	|	0.014645	0	0	||	0.067463	0.06434	0.023366	|	0.240271	0.125843	0.111552	||	0.029888	0.025308	0.040596	|	0.159238	0.140205	0.236758	||
4930595L18Rik	ENSMUSG00000107929	0	0	0	|	0	0	0	||	0	0	0	|	0	0	0	||	0	0.255311	0	|	0	0.340786	0	||	0	0	0	|	0	0	0	||
4930595M18Rik	ENSMUSG00000060673	0	0	0	|	0	0	0	||	0	0	0	|	0	0	0	||	0	0	0	|	0	0	0	||	0	0	0	|	0	0	0	||
4930595O18Rik	ENSMUSG00000108074	0	0	0	|	0.028756	0	0	||	0	0	0.049696	|	0	0	0.138881	||	0.106758	0	0	|	0	0.037649	0	||	0	0	0.06239	|	0	0	0.039432	||
4930596D02Rik	ENSMUSG00000041068	0	0	0	|	0	0	0	||	0	0	0	|	0	0.036294	0	||	0	0	0.014777	|	0	0	0	||	0	0	0	|	0	0	0	||
4930596I21Rik	ENSMUSG00000104900	0.092049	0.392998	0.638999	|	0.248928	0.553624	0.750479	||	0.400427	4.60159	3.29354	|	0.622384	5.73417	3.99055	||	0	0	0	|	0	0	0.156669	||	0	0	0.121348	|	0.178171	0	0	||
4930597A21Rik	ENSMUSG00000086501	0.01663	0	0	|	0	0	0	||	2.96205	5.17333	0	|	0	0.078103	0.169808	||	0	0	0	|	0	0.029697	0	||	0.041599	0.103145	0	|	0	0	0	||
4930597L12Rik	ENSMUSG00000104964	0.027507	0.038656	0.041243	|	0	0.16915	0.038334	||	0.300839	1.5337	1.14015	|	0.154121	2.06838	3.07566	||	0	0	0	|	0	0	0	||	0	0	0	|	0	0	0	||
4930597O21Rik	ENSMUSG00000053442	0.028744	0.08143	0.04158	|	0.053077	0.150292	0.093599	||	0.024898	0.074222	0.038137	|	0.110577	0.630659	0.405407	||	0.747265	1.46168	0.866212	|	1.94992	1.6549	1.58336	||	0.858086	1.04133	0.967225	|	1.25648	1.36694	0.591162	||
4930598A11Rik	ENSMUSG00000097005	0.019853	0	0.056022	|	0.024853	0.032463	0	||	0.014515	0.037811	0.084164	|	0.062706	0.082584	0.237837	||	0.046609	0.302583	0.09433	|	0.082117	0.280898	0.412624	||	0	0.035595	0.167921	|	0.139193	0	0	||
4930598F16Rik	ENSMUSG00000100777	0	0	0	|	0	0	0	||	0	0	0	|	0	0	0	||	0	0	0	|	0	0	0	||	0	0	0	|	0	0	0	||
4930598N05Rik	ENSMUSG00000109160	0	0	0	|	0	0	0	||	0.007378	0	0	|	0.010693	0	0	||	0.143997	0.281113	0.3076	|	0.056246	0.23692	0.093713	||	0.214743	0.102252	0.082137	|	0.123028	0	0	||
4930599A14Rik	ENSMUSG00000101600	0	0	0	|	0	0	0	||	0	0	0	|	0	0	0	||	0	0	0	|	0.228563	0	0	||	0	0	0.154315	|	0	0	0	||
4930599N23Rik	ENSMUSG00000073144	0.03382	0.087122	0	|	0.014745	0.12596	0.056382	||	0.019725	0	0.029479	|	0.027116	0.229903	0.121979	||	0.100098	0.188498	0.047755	|	0.149125	0.264078	0.274645	||	0.173183	0.024452	0.040921	|	0.061002	0.092308	0.061766	||
4930599N24Rik	ENSMUSG00000105545	0	0	0	|	0.026314	0	0	||	0	0	0	|	0	0	0	||	0	0	0	|	0	0	0	||	0	0	0	|	0	0	0	||
4931400O07Rik	ENSMUSG00000031194	0	0	0	|	0	0	0	||	0	0	0	|	0	0	0	||	0	0	0	|	0	0	0	||	0	0	0	|	0	0	0	||
4931403E22Rik	ENSMUSG00000093772	0.017609	0	0	|	0.023788	0	0	||	0	0	0	|	0	0	0	||	0.050707	0.047975	0.06803	|	0	0	0.24714	||	0.137268	0.077442	0	|	0.048723	0	0	||
4931403G20Rik	ENSMUSG00000097329	0.022835	0	0	|	0.014853	0.010125	0	||	0	0.012386	0.013308	|	0	0	0	||	0.014068	0	0	|	0	0	0.011453	||	0.013346	0	0.01739	|	0	0	0.01228	||
4931406B18Rik	ENSMUSG00000013353	0.026894	0.01729	0.066256	|	0.02749	0.018585	0.015254	||	0.015993	0.119731	0.120183	|	0.018925	0.1555	0.155461	||	0.035537	0.010661	0.034033	|	0.054561	0.04478	0.106558	||	0.195469	0.008559	0.071318	|	0.04587	0.031615	0.01864	||
4931406C07Rik	ENSMUSG00000031938	10.3138	23.6242	19.422	|	21.1057	11.1794	6.7999	||	0.959879	3.83676	4.71667	|	1.66716	5.74214	5.47811	||	23.4337	21.0186	17.903	|	19.0119	20.3638	19.2733	||	14.8695	19.6928	17.5412	|	15.6188	17.0991	11.5734	||
4931406G06Rik	ENSMUSG00000085398	0.008223	0.044742	0.01209	|	0.064762	0.069425	0.056646	||	0.00713	0.017657	0.133478	|	0.009949	0.144195	0.106352	||	0	0	0.030023	|	0.037338	0.027336	0.051044	||	0.07655	0.015628	0	|	0.019938	0.087446	0.128577	||
4931406P16Rik	ENSMUSG00000066571	2.45667	6.8671	5.76416	|	5.06038	8.79173	4.2714	||	3.48916	15.7072	17.1592	|	6.19017	35.6551	27.7853	||	7.95158	11.1385	7.6033	|	8.2756	8.99023	7.26786	||	7.14338	6.57721	7.49778	|	8.28865	6.95486	3.45957	||
4931407E12Rik	ENSMUSG00000114352	0	0.050792	0.301574	|	0.11411	0.078172	0.017012	||	0.04334	0.720547	0.423413	|	0.141853	0.909894	0.929906	||	0.024146	0.045242	0.016968	|	0.063455	0.015969	0.019973	||	0	0.036167	0.02963	|	0.024226	0	0.085421	||
4931408C20Rik	ENSMUSG00000073722	0	0	0	|	0	0	0	||	0.09353	0	0.133854	|	0.071154	0.008336	0.117976	||	0.029576	0.013991	0	|	0	0.010628	0	||	0	0	0.012035	|	0	0	0	||
4931409K22Rik	ENSMUSG00000038199	0	0	0	|	0	0	0	||	0	0.007965	0	|	0	0.016114	0.155461	||	0.038	0.02704	0.034612	|	0.008568	0.006306	0.063221	||	0.025548	0.021185	0.022894	|	0.054864	0	0	||
4931412I15Rik	ENSMUSG00000108826	0	0	0.039378	|	0	0	0	||	0.006637	0.181015	0.17979	|	0.038411	0.20837	0.352366	||	0	0.049069	0	|	0	0	0.028991	||	0.017873	0.108215	0	|	0	0	0.013731	||
4931413I07Rik	ENSMUSG00000092602	0.508268	1.20859	1.79248	|	3.31941	0.58645	0.03723	||	0.128284	0.584469	0.905344	|	0.111246	2.28729	1.40376	||	0.172655	0.280702	0.093424	|	0.193564	0.053628	0	||	0.185814	0.062063	0.249965	|	0.237364	0.291838	0.035354	||
4931413K12Rik	ENSMUSG00000085088	0.031705	0	0	|	0.010275	0	0	||	0	0	0	|	0	0	0.023451	||	0	0	0	|	0	0	0	||	0.033779	0	0	|	0	0	0	||
4931414P19Rik	ENSMUSG00000022179	0.272064	0.223636	0.513407	|	0.352645	0.243563	0.16399	||	0.270169	0.926174	0.865208	|	0.314222	0.753372	1.22327	||	2.2421	2.27742	5.21526	|	2.47218	3.62368	1.6646	||	3.40465	3.97879	3.06276	|	3.465	3.58276	2.06114	||
4931415C17Rik	ENSMUSG00000054910	0	0	0	|	0	0	0.003816	||	0.003351	0.043591	0.066876	|	0.004985	0.034858	0.103748	||	1.33689	1.23807	1.54976	|	1.66538	1.76174	1.19601	||	1.26467	1.24944	1.4358	|	1.43903	1.16544	0.860471	||
4931417E11Rik	ENSMUSG00000056197	0	0	0	|	0	0	0	||	0	0	0	|	0	0	0	||	0	0	0	|	0	0	0	||	0	0	0	|	0	0	0	||
4931419H13Rik	ENSMUSG00000106589	0	0	0	|	0	0	0	||	0	0	0	|	0	0.052385	0	||	0	0	0.040821	|	0.051905	0.036775	0	||	0.02572	0	0.143824	|	0	0	0.027084	||
4931422A03Rik	ENSMUSG00000046085	0.068955	0	0.038103	|	0.074894	0	0.052448	||	0.227264	0.372411	0	|	0.5049	4.33612	2.12256	||	0.47656	0.617761	0.048213	|	0	0.040049	0.17865	||	0.156267	0.349728	0.034693	|	0.033596	0	0.596528	||
4931423N10Rik	ENSMUSG00000026774	0	0	0	|	0.009985	0	0	||	0.009705	0.053622	0.01938	|	0.009715	0.099105	0.09483	||	0.014061	0.043625	0.074464	|	0.02571	0.107865	0.090369	||	0.026316	0.05122	0.0334	|	0.038217	0.019227	0.068107	||
4931428F04Rik	ENSMUSG00000014837	0.046019	0.089365	0.323019	|	0.114515	0.243926	0.162732	||	0.236376	1.85497	1.43986	|	0.416252	2.1112	1.66955	||	15.3135	22.6988	15.772	|	25.7692	32.8124	16.817	||	15.526	13.3688	15.1717	|	20.0596	14.8193	9.21651	||
4931428L18Rik	ENSMUSG00000086727	0.086323	0.166496	0.514831	|	0.291738	0.266049	0.11191	||	0.387549	2.06461	1.60867	|	0.375785	3.44551	2.89428	||	0.297897	0.238258	0.216616	|	0.47264	0.136588	0.096938	||	0.311608	0.142466	0.132231	|	0.198112	0.253814	0.084948	||
4931429L15Rik	ENSMUSG00000056617	0.018022	0	0	|	0	0	0	||	0	0	0	|	0	0	0	||	0.022441	0.010679	0.184459	|	0	0.058188	0	||	0.079924	0.110579	0.027631	|	0	0.123365	0.081537	||
4931429P17Rik	ENSMUSG00000047324	0	0	0	|	0	0	0	||	0	0	0	|	0	0	0	||	0.025253	0.011496	0.028706	|	0	0.072616	0.040783	||	0	0.037273	0.04556	|	0.036572	0.017434	0.010256	||
4931431B13Rik	ENSMUSG00000108354	0	0	0	|	0.011558	0	0.008497	||	0.0461	0.081682	0.109909	|	0.036096	0.632926	0.122726	||	0.024137	0.090873	0.085616	|	0.255676	0.139542	0.257648	||	0.07052	0.071699	0.116198	|	0.13645	0.067044	0.063743	||
4931431C16Rik	ENSMUSG00000055061	0.003755	0	0.037182	|	0.00967	0.012419	0.023126	||	0.012316	0	0.008497	|	0	0.03105	0.022897	||	0.01697	0	0	|	0.015305	0	0	||	0	0.01283	0.010571	|	0.008145	0	0.015219	||
4931440F15Rik	ENSMUSG00000078157	0.006291	0	0.012198	|	0.008303	0.004807	0.002487	||	0.020119	0.105671	0.047126	|	0.028156	0.155766	0.037094	||	0.293374	0.352464	0.446015	|	0.320817	0.340533	0.313703	||	0.337927	0.309171	0.445809	|	0.433974	0.402642	0.192291	||
4931440J10Rik	ENSMUSG00000097775	0	0.01767	0	|	0	0.043064	0	||	0.01094	0.028204	0.029733	|	0.030528	0.057813	0	||	0.402788	0.308801	0.148449	|	0.389234	0.46366	0.352783	||	0.669039	0.864867	0.597854	|	0.224197	0.692608	0.14001	||
4931440P22Rik	ENSMUSG00000074580	0.103491	0.100704	0.183124	|	0.14859	0.263566	0.12384	||	0.179729	0.739704	0.658733	|	0.214208	1.28628	0.763946	||	0.493864	0.745559	0.574893	|	1.45322	0.747737	1.55319	||	0.67849	1.11074	0.779125	|	0.631215	0.72711	1.54083	||
4932411K12Rik	ENSMUSG00000100733	0.039251	0.119341	0.218218	|	0.008388	0.032582	0.006255	||	0.019864	0.084566	0.02468	|	0.011842	0.043836	0.091493	||	0.016131	0.007275	0	|	0	0.005965	0.012928	||	0.00783	0.005987	0.009752	|	0.038298	0.011178	0.006385	||
4932411N23Rik	ENSMUSG00000058670	0.003043	0	0.020433	|	0.015969	0.090155	0.00314	||	0.014173	0.051045	0.01594	|	0.015647	0.02724	0.033247	||	0.072361	0.051675	0.060901	|	0.053116	0.028135	0.051284	||	0.021349	0.021105	0.017295	|	0.007097	0.019766	0.043683	||
4932412D23Rik	ENSMUSG00000075070	0.002392	0	0	|	0.003106	0	0	||	0.003844	0.049467	0.047719	|	0.008614	0.063581	0.041773	||	0.036132	0.027233	0.032212	|	0.022021	0.048488	0.043657	||	0	0.040087	0.043447	|	0.017808	0.016663	0.047676	||
4932413F04Rik	ENSMUSG00000099616	0.003522	0	0	|	0	0	0	||	0	0	0	|	0	0	0	||	0	0	0	|	0	0	0	||	0	0	0	|	0	0	0	||
4932414J04Rik	ENSMUSG00000078962	0	0	0	|	0	0	0	||	0	0	0	|	0	0	0	||	0.055165	0.014717	0	|	0.014247	0.016568	0.006474	||	0	0.023837	0.009606	|	0.007656	0.022105	0	||
4932414N04Rik	ENSMUSG00000079324	0.022318	0.010899	0.094206	|	0.089957	0.005029	0.078974	||	0.046002	0.400971	0.121028	|	0.095135	0.517243	0.154341	||	0.00616	0.01139	0.067122	|	0.022628	0.062943	0.010076	||	0.040967	0.004645	0.039184	|	0.02528	0	0.036591	||
4932415D10Rik	ENSMUSG00000044581	0.00119	0.001729	0.000921	|	0.000768	0.009745	0	||	0.003834	0.029607	0.012184	|	0.009747	0.017179	0.032255	||	0.00699	0	0	|	0	0.020079	0	||	0	0	0	|	0	0	0	||
4932415M13Rik	ENSMUSG00000062036	0	0	0	|	0	0	0	||	0	0	0	|	0	0.013679	0	||	0.007885	0	0	|	0	0	0.012921	||	0	0.005946	0.009596	|	0	0	0	||
4932416K20Rik	ENSMUSG00000069925	0	0	0.006253	|	0.003644	0.011425	0	||	0.003324	0.019546	0.005235	|	0.010577	0.070303	0.014651	||	0	0	0	|	0.019111	0.007839	0	||	0.005317	0.013402	0.026648	|	0.005651	0.014792	0	||
4932422M17Rik	ENSMUSG00000105881	0.033371	0.040283	0.016203	|	0.047863	0.018889	0.030448	||	0.085115	0.165828	0.117289	|	0.092991	0.239464	0.261942	||	0.054213	0.137173	0.078216	|	0.105858	0.164472	0.100559	||	0.124454	0.190596	0.2715	|	0.142046	0.204465	0.097632	||
4932429P05Rik	ENSMUSG00000079513	0	0	0	|	0	0	0	||	0	0	0	|	0	0	0	||	0	0	0	|	0	0	0	||	0	0	0	|	0	0	0	||
4932430I15Rik	ENSMUSG00000097135	0.008525	0.004328	0.02959	|	0.011643	0.010959	0.007979	||	0.018268	0.163167	0.139597	|	0.012191	0.293827	0.217346	||	0.044169	0.039771	0	|	0.006517	0	0.005966	||	0	0	0.009008	|	0.014039	0.020132	0.006047	||
4932431L22Rik	ENSMUSG00000104442	0.016824	0	0	|	0.003852	0	0	||	0	0	0	|	0	0	0	||	0	0	0	|	0	0	0	||	0	0.005436	0	|	0	0	0	||
4932431P20Rik	ENSMUSG00000074224	0	0	0	|	0	0	0	||	0	0	0	|	0	0	0	||	0.00212	0.087115	0	|	0.033264	0	0.015263	||	0.001895	0	0.002546	|	0	0	0	||
4932435O22Rik	ENSMUSG00000062391	0	0	0	|	0.003802	0	0	||	0.005204	0.015204	0	|	0.00472	0.040252	0.011408	||	0.163397	0.113895	0.122559	|	0.161354	0.097541	0.124588	||	0	0.022125	0.017584	|	0	0.010088	0	||
4932438A13Rik	ENSMUSG00000037270	4.8208	15.3954	22.542	|	11.6765	16.7121	6.06056	||	6.43115	38.8034	33.5901	|	9.77153	56.3323	46.515	||	9.22925	6.41303	5.23724	|	6.33524	7.82918	5.22666	||	2.6074	4.42534	9.3026	|	2.34074	3.88268	4.84632	||
4932438H23Rik	ENSMUSG00000039851	0.011749	0	0	|	0.009264	0	0	||	0.003269	0	0.009497	|	0.008372	0.085892	0	||	1.01282	0.657367	1.00297	|	0.672757	0.667075	0.72149	||	0.871868	0.922261	1.17918	|	0.898053	1.06537	0.544926	||
4932441J04Rik	ENSMUSG00000097216	0.009762	0	0	|	0.006434	0	0	||	0.005486	0.005054	0.011248	|	0.007911	0.020547	0.02219	||	3.74702	3.39107	3.74974	|	2.3823	3.50361	2.73922	||	2.53307	3.49941	2.61947	|	2.90656	3.16034	1.96658	||
4932442E05Rik	ENSMUSG00000104443	0.021843	0.004964	0	|	0.009503	0.006252	0	||	0	0.015669	0	|	0.00421	0	0	||	0	0	0	|	0	0	0	||	0	0.025913	0	|	0	0	0	||
4932443I19Rik	ENSMUSG00000090336	0.012227	0.058223	0.068098	|	0.054829	0.156247	0.036881	||	0.133987	0.516608	0.436461	|	0.132708	0.891419	0.867253	||	2.68598	1.62902	2.29152	|	1.92284	1.21191	1.72528	||	1.91573	2.65939	2.14696	|	1.78903	2.49807	2.25562	||
4932443L11Rik	ENSMUSG00000086805	0.294595	1.76494	0.015692	|	0.627996	1.00704	0.003253	||	0.040022	0.157797	0.155969	|	0.074328	0.474452	0.258252	||	0.060201	0.171156	0.068105	|	0.076918	0.195698	0.094993	||	0.218046	0.194445	0.234728	|	0.246137	0.13146	0.139624	||
4932702P03Rik	ENSMUSG00000086796	0.099869	0.05103	0.037972	|	0.123138	0.039568	0.003225	||	0.0181	0.265354	0.138944	|	0.02711	0.327819	0.074865	||	0.243032	0.384617	0.216692	|	0.204525	0.181112	0.204431	||	0.451287	0.525635	0.419929	|	0.418603	0.455911	0.065794	||
4933400A11Rik	ENSMUSG00000055357	0	0	0	|	0	0	0	||	0	0	0	|	0	0	0	||	0	0.0436	0	|	0	0	0	||	0	0	0	|	0	0	0	||
4933400C23Rik	ENSMUSG00000101734	0	0	0	|	0	0	0	||	0	0	0	|	0	0	0	||	0.546134	0.352319	0.428691	|	0.358053	0.268452	0.477024	||	0.462232	0.443395	0.497775	|	0.196577	0.355027	0.084382	||
4933400F21Rik	ENSMUSG00000102009	0.05949	0	0	|	0.005053	0	0	||	0	0	0.008531	|	0	0	0	||	0	0	0	|	0	0	0.024291	||	0	0	0	|	0	0	0	||
4933400L20Rik	ENSMUSG00000110336	0	0	0	|	0	0	0	||	0	0	0	|	0	0	0	||	0	0	0	|	0	0	0	||	0	0	0	|	0	0	0	||
4933401B06Rik	ENSMUSG00000055700	0	0	0	|	0	0	0	||	0	0	0	|	0	0	0	||	0	0	0	|	0	0	0	||	0	0	0	|	0	0.033184	0	||
4933401H06Rik	ENSMUSG00000106306	0	0	0.04065	|	0.084694	0	0.024011	||	0	0	0.022032	|	0	0	0	||	0.034743	0	0	|	0.030869	0	0.056566	||	0	0	0	|	0	0	0.030211	||
4933401J01Rik	ENSMUSG00000102693	0	0	0	|	0	0	0	||	0.023365	0	0.035693	|	0	0	0	||	0	0.027491	0	|	0	0	0	||	0	0	0.0335	|	0	0	0.02142	||
4933402C05Rik	ENSMUSG00000109197	0.010813	0	0.086214	|	0.042289	0.033859	0	||	0.03475	0.205992	0.219147	|	0.088861	0.381169	0.276881	||	0.085188	0.079173	0.143766	|	0.302736	0.112309	0.255093	||	0.255959	0.104758	0.067075	|	0	0	0.047888	||
4933402C06Rik	ENSMUSG00000102004	0	0	0	|	0	0	0	||	0	0	0	|	0	0	0	||	0.04316	0.085687	0	|	0.038759	0.127843	0.110551	||	0	0	0	|	0	0	0	||
4933402D24Rik	ENSMUSG00000025961	0	0	0	|	0	0	0	||	0	0.012761	0	|	0	0	0	||	0.345946	0.292997	0.368166	|	0.340426	0.399532	0.365306	||	0.47245	0.206016	0.192209	|	0.169076	0.302276	0.281118	||
4933402E13Rik	ENSMUSG00000045330	0	0	0	|	0	0	0	||	0	0	0	|	0	0	0	||	0.028131	0.075463	0.021225	|	0	0.01897	0.011223	||	0.063523	0.020091	0	|	0.05329	0	0.032833	||
4933402J07Rik	ENSMUSG00000069971	0	0	0	|	0	0	0	||	0	0	0	|	0	0	0	||	0	0	0	|	0	0	0.015732	||	0	0	0	|	0	0	0.017572	||
4933402J10Rik	ENSMUSG00000106013	0	0	0	|	0	0	0	||	0	0	0	|	0	0	0	||	0	0	0	|	0	0	0	||	0	0	0	|	0	0	0	||
4933402N03Rik	ENSMUSG00000013668	0	0.007419	0.015589	|	0.013071	0.026975	0	||	0.009013	0.011256	0.024142	|	0.00638	0.067798	0.183101	||	0	0.035721	0.009163	|	0.045302	0.093859	0.031118	||	0.091678	0.056507	0.138127	|	0.059978	0	0.067303	||
4933402N22Rik	ENSMUSG00000067848	0	0	0	|	0	0	0	||	0	0	0	|	0	0	0	||	0	0	0	|	0	0	0	||	0	0	0	|	0	0	0	||
4933403L11Rik	ENSMUSG00000103321	0	0	0.013713	|	0	0	0	||	0.007744	0.020203	0.086617	|	0	0.208626	0.030782	||	0.025665	0.117071	0	|	0.046122	0.034282	0.020656	||	0	0.073282	0	|	0	0	0	||
4933403O08Rik	ENSMUSG00000079460	0	0.028977	0	|	0	0.023401	0.034568	||	0	0	0	|	0	0.045692	0	||	0	0	0	|	0.014661	0	0	||	0	0	0	|	0	0	0	||
4933404I11Rik	ENSMUSG00000101153	0	0	0	|	0	0	0	||	0	0	0	|	0	0	0	||	0.642254	0.129717	0.350446	|	0.772413	0.535604	0.20986	||	0	0	0	|	0	0	0.057346	||
4933404K08Rik	ENSMUSG00000085122	0	0.037094	0	|	0.010037	0.028684	0.011158	||	0.012742	0.072021	0.133347	|	0.017838	0.166881	0.025963	||	0.019056	0	0.041812	|	0.051648	0.040355	0.091263	||	0	0.07189	0.045442	|	0.037137	0.026257	0.059954	||
4933404K13Rik	ENSMUSG00000111342	0	0	0.019525	|	0	0.022649	0.012203	||	0.069864	0.150832	0.087316	|	0.056542	0.149305	0.148672	||	0	0	0	|	0	0	0	||	0	0	0	|	0	0.039077	0	||
4933404O12Rik	ENSMUSG00000097908	0.254683	0.319258	0.638722	|	0.14863	0.445693	0.086323	||	0.213747	0.765534	0.928604	|	0.551657	2.36923	2.13701	||	5.76369	9.26672	6.18913	|	7.02045	11.673	5.41123	||	8.38665	6.63706	10.8695	|	7.10146	5.67025	8.32751	||
4933405D12Rik	ENSMUSG00000097852	0	0.022187	0.123208	|	0	0.013874	0	||	0	0.037957	0.057936	|	0.019343	0.191994	0	||	0.04473	0.123179	0.327986	|	0.039812	0.083096	0.053055	||	0.075415	0.065474	0	|	0	0.061874	0.15326	||
4933405E24Rik	ENSMUSG00000086209	0	0	0	|	0	0	0	||	0	0	0	|	0	0	0	||	0	0	0	|	0	0	0	||	0	0	0	|	0	0	0	||
4933405L10Rik	ENSMUSG00000013158	0.019534	0	0.012244	|	0	0	0	||	0	0	0	|	0	0	0	||	0.360874	0.822573	0.3621	|	0.655517	0.607655	0.432825	||	0.359638	0.487347	0.745427	|	0.462349	0.338288	0.198761	||
4933405O20Rik	ENSMUSG00000084234	0	0	0	|	0	0	0	||	0	0	0	|	0.010329	0	0	||	0	0	0	|	0	0	0	||	0	0	0.050331	|	0	0	0	||
4933406B15Rik	ENSMUSG00000112421	0	0	0	|	0	0	0	||	0	0	0	|	0	0.036209	0	||	0.0413	0.01951	0	|	0.018427	0	0.017014	||	0	0.015254	0	|	0.077982	0.02807	0.017623	||
4933406B17Rik	ENSMUSG00000110427	0.008694	0.018565	0.087595	|	0.011621	0.043209	0.00982	||	0.013565	0.188112	0.128856	|	0.03002	0.244667	0.226942	||	0.119769	0.11138	0.0824	|	0.109124	0.04797	0.0684	||	0.176568	0.244281	0.095742	|	0.137153	0.140362	0.138238	||
4933406C10Rik	ENSMUSG00000097494	0.052526	0.199228	0.165409	|	0.090988	0.221034	0.029444	||	0.084256	0.294717	0.284652	|	0.143303	0.667648	0.39346	||	0.981122	0.959651	1.07567	|	1.64851	1.54782	0.886344	||	1.6048	1.52523	1.28265	|	1.21835	1.17217	1.21723	||
4933406D12Rik	ENSMUSG00000085796	0	0	0	|	0	0	0	||	0	0	0	|	0	0	0	||	0	0	0	|	0	0	0	||	0	0	0	|	0	0	0	||
4933406F09Rik	ENSMUSG00000090585	0	0	0	|	0	0	0	||	0	0	0	|	0	0	0	||	0	0	0	|	0	0	0	||	0	0	0	|	0	0	0	||
4933406G16Rik	ENSMUSG00000086025	0	0	0	|	0	0	0	||	0	0	0	|	0	0	0	||	0	0	0	|	0	0	0	||	0	0	0	|	0	0	0	||
4933406I18Rik	ENSMUSG00000087475	0.143393	0.415018	1.20075	|	0.414044	0.519278	0.138649	||	0.104084	0.476177	0.401857	|	0.253761	0.353792	0.395135	||	0.366686	0.600638	0.68403	|	0.746003	0.472867	0.38732	||	0.321117	0.858625	0.809501	|	1.1872	0.828755	0.574591	||
4933406J09Rik	ENSMUSG00000107666	0	0	0	|	0	0.024834	0.006327	||	0.006331	0	0.017991	|	0.008916	0.102013	0	||	0.146007	0.220877	0.232137	|	0.47683	0.649634	0.422355	||	0.502521	0.24821	0.268746	|	0.087952	0.257165	0.048263	||
4933406J10Rik	ENSMUSG00000086690	0	0	0	|	0	0	0	||	0	0.021839	0.047408	|	0	0	0	||	0	0.026059	0	|	0.073746	0	0.022555	||	0	0	0	|	0	0.037855	0	||
4933406K04Rik	ENSMUSG00000085820	0	0	0	|	0	0	0	||	0	0	0	|	0	0	0	||	0	0.021933	0	|	0	0	0	||	0	0	0.028752	|	0	0	0	||
4933406L23Rik	ENSMUSG00000107793	0	0	0	|	0	0	0	||	0	0	0	|	0	0	0	||	0	0	0	|	0	0	0	||	0	0	0	|	0	0	0	||
4933406M09Rik	ENSMUSG00000050526	0	0	0	|	0	0	0	||	0	0	0	|	0	0	0	||	0	0	0	|	0	0	0	||	0	0	0	|	0	0	0	||
4933406P04Rik	ENSMUSG00000069713	0.022037	0.132011	0.145253	|	0.050705	0.094571	0.073062	||	0.129417	0.307728	0.324516	|	0.157157	0.423367	0.518852	||	0.362307	0.401392	0.346474	|	0.563425	0.440031	0.520921	||	0.232463	0.311048	0.374519	|	0.308332	0.289152	0.226178	||
4933407E24Rik	ENSMUSG00000073759	0	0	0	|	0	0	0	||	0	0	0	|	0	0	0	||	0.027567	0.053243	0.018618	|	0.024413	0.119581	0.068562	||	0.024492	0.042119	0	|	0.051921	0.076418	0	||
4933407I05Rik	ENSMUSG00000111836	0	0	0	|	0	0	0	||	0	0	0	|	0	0	0	||	0.147663	0	0.106403	|	0.032732	0	0.060153	||	0.065253	0.02755	0	|	0.034882	0.051535	0.065105	||
4933407I08Rik	ENSMUSG00000084959	0	0	0	|	0	0	0	||	0	0	0	|	0	0	0	||	0	0	0	|	0	0	0	||	0	0	0	|	0	0	0	||
4933407K13Rik	ENSMUSG00000087396	0.150165	0.400548	0.426469	|	0.372568	0.499471	0.193661	||	0.261193	2.22524	1.451	|	0.695034	4.14365	2.61079	||	1.24859	1.1253	0.764631	|	1.03211	1.73842	0.972217	||	0.916227	1.52102	1.4647	|	1.97002	1.22615	0.425486	||
4933407L21Rik	ENSMUSG00000026224	0.090843	0.046565	0.319009	|	0.190875	0.547848	0.222389	||	0.184346	0.856305	1.88614	|	0.722543	3.64254	1.47576	||	9.65079	7.68414	8.81569	|	10.0552	10.4176	9.49759	||	9.77602	10.1368	8.66235	|	8.25739	11.3073	9.64697	||
4933408A14Rik	ENSMUSG00000106136	0	0	0	|	0	0	0	||	0	0	0	|	0.056544	0	0	||	0	0	0	|	0	0	0	||	0	0	0	|	0	0	0	||
4933408B17Rik	ENSMUSG00000049357	0.013392	0	0.036105	|	0.058304	0.105637	0.017595	||	0.186565	0.855196	0.558174	|	0.188499	0.873046	0.629452	||	0.469576	0.543145	0.376461	|	0.533679	0.631352	0.426304	||	0.305543	0.477723	0.367102	|	0.470083	0.380123	0.407104	||
4933408J17Rik	ENSMUSG00000097407	0.032401	0	0	|	0.014209	0.019232	0.010022	||	0.00464	0.049471	0.040443	|	0.019373	0	0.036833	||	0.013283	0.037367	0.058488	|	0.024083	0.080722	0.098643	||	0.02482	0.030072	0	|	0	0.037106	0.011734	||
4933408N05Rik	ENSMUSG00000084848	0	0.162046	0.233988	|	0.085047	0.064078	0.040682	||	0.046922	0.219324	0.214665	|	0.027721	0.326759	0.327807	||	0.074872	0.073722	0.181518	|	0.062443	0.043028	0.16843	||	0.038053	0.151091	0.024707	|	0.141301	0.026545	0	||
4933409D19Rik	ENSMUSG00000104366	0	0	0	|	0	0	0	||	0	0	0	|	0	0	0	||	0	0	0	|	0	0	0	||	0	0	0	|	0.016129	0	0	||
4933409F18Rik	ENSMUSG00000113218	0	0	0	|	0	0	0	||	0.005956	0.050728	0.038099	|	0.00846	0.237028	0.07694	||	0	0.016274	0.013033	|	0.031985	0	0.028741	||	0	0	0	|	0	0.025285	0.014912	||
4933409G03Rik	ENSMUSG00000053896	0	0	0	|	0	0	0	||	0	0	0	|	0	0	0	||	0	0	0	|	0.018752	0	0	||	0	0	0	|	0	0	0	||
4933411E02Rik	ENSMUSG00000110876	0	0	0	|	0	0	0	||	0	0	0	|	0	0	0	||	0.052408	0.119367	0.094357	|	0.094482	0.074057	0.062864	||	0.025441	0.139824	0.096477	|	0	0.036772	0	||
4933411E06Rik	ENSMUSG00000099608	0.134272	0.349041	0.652296	|	0.292372	0.379671	0.168578	||	0.36169	2.16275	1.95478	|	0.419041	2.88273	2.41648	||	0.393994	0.592351	0.308136	|	0.309466	0.192283	0.411907	||	0.074315	0.240323	0.155143	|	0.096246	0.224214	0.139221	||
4933411E08Rik	ENSMUSG00000112500	0.006094	0.016818	0.018236	|	0.008009	0.041449	0	||	0.024591	0.270616	0.154334	|	0.064581	0.178574	0.11504	||	0.015804	0.025674	0.0197	|	0	0	0.022593	||	0	0	0	|	0	0	0	||
4933411G06Rik	ENSMUSG00000062224	0	0	0	|	0	0	0	||	0	0	0	|	0	0	0	||	0	0	0	|	0	0.019544	0	||	0	0	0	|	0	0	0	||
4933411K16Rik	ENSMUSG00000090369	0.402093	0.468012	1.24783	|	0.62504	0.859417	0.154002	||	0.005163	0.014011	0.029588	|	0.023601	0.146967	0.082178	||	0	0.016773	0.035031	|	0.075469	0.045155	0	||	0	0.039258	0.021214	|	0.113309	0.023467	0	||
4933411O13Rik	ENSMUSG00000045178	0	0	0	|	0	0	0	||	0	0	0	|	0	0	0	||	0	0	0	|	0	0	0	||	0	0	0	|	0	0	0	||
4933412A08Rik	ENSMUSG00000043623	0.030644	0.049683	0.026216	|	0.019776	0.030885	0	||	0.006245	0.070562	0.040069	|	0.01815	0.400725	0.192023	||	0.021092	0.057228	0	|	0	0.064321	0	||	0.074636	0.091603	0	|	0.154997	0.113821	0	||
4933412E12Rik	ENSMUSG00000112627	0.221778	0.07247	0.103661	|	0.122353	0.155758	0.478535	||	0.101436	0.724797	0.793469	|	0.132006	0.492578	0.226586	||	2.52363	3.61016	4.2764	|	4.15416	5.70822	3.10514	||	2.27412	2.59944	3.22475	|	3.56026	2.69777	2.2726	||
4933412E24Rik	ENSMUSG00000071749	0	0	0	|	0	0	0	||	0	0	0	|	0	0.044088	0	||	0	0	0	|	0	0	0	||	0	0	0	|	0	0	0	||
4933412L11Rik	ENSMUSG00000108227	0	0	0	|	0	0	0.016472	||	0.007735	0.021003	0.023063	|	0	0.04429	0.064681	||	0	0	0	|	0	0	0	||	0	0	0	|	0.048735	0	0	||
4933412O06Rik	ENSMUSG00000113960	0	0	0	|	0	0	0	||	0.015377	0	0.045342	|	0.021319	0	0.155766	||	3.12322	2.30792	1.98322	|	2.10999	1.57917	2.01428	||	3.00339	3.84914	2.74599	|	2.55236	3.18109	1.94937	||
4933413C19Rik	ENSMUSG00000089952	0.044304	0.060341	0.157659	|	0.128217	0.063051	0.041577	||	0.099977	0.328149	0.339113	|	0.117874	0.805882	0.448557	||	0.022971	0.020994	0	|	0.083095	0.072759	0.055929	||	0.054251	0.025688	0	|	0.112505	0.064211	0	||
4933413G19Rik	ENSMUSG00000079304	0.008534	0	0	|	0	0.012075	0	||	0.02803	0.285592	0.096268	|	0.023827	0.036685	0.087642	||	0.26936	0.279303	0.378931	|	0.172008	0.069105	0.162734	||	0.181691	0.121617	0	|	0.127498	0.050816	0.067573	||
4933413J09Rik	ENSMUSG00000021874	0.009571	0.022428	0.018243	|	0.044661	0.138903	0.034967	||	0.026338	0.033963	0.078818	|	0.029789	0.16933	0.12707	||	0.014431	0.170726	0	|	0.171928	0.005129	0	||	0.013618	0.010832	0.008872	|	0.087174	0	0	||
4933413L06Rik	ENSMUSG00000079048	0	0	0	|	0.056509	0.058128	0.016688	||	0.029547	0	0	|	0	0	0	||	0	0	0	|	0	0	0	||	0	0	0	|	0	0	0	||
4933414I15Rik	ENSMUSG00000072983	0	0	0	|	0	0	0	||	0	0	0	|	0	0	0	||	0	0	0	|	0	0.02193	0	||	0	0	0	|	0	0	0	||
4933415A04Rik	ENSMUSG00000045877	0.005996	0.02074	0.075816	|	0.043031	0.072032	0.069921	||	0.029649	0.147073	0.098163	|	0.064423	0.338233	0.110488	||	0.30164	0.280593	0.404226	|	0.261464	0.564736	0.206561	||	0.199531	0.132714	0.290798	|	0.170938	0.298842	0.303952	||
4933415F23Rik	ENSMUSG00000073730	0	0	0	|	0	0	0	||	0	0	0	|	0	0	0	||	0	0.024876	0	|	0.04794	0.026978	0.021678	||	0	0.009857	0.016139	|	0.012612	0	0	||
4933415J04Rik	ENSMUSG00000105735	0	0	0	|	0	0	0	||	0	0	0	|	0	0	0	||	0.018823	0	0.012934	|	0.050049	0	0	||	0.01697	0	0.023981	|	0	0	0	||
4933416C03Rik	ENSMUSG00000074734	0	0	0	|	0	0.009525	0	||	0	0	0	|	0	0	0	||	0	0	0	|	0	0	0	||	0.020877	0	0	|	0	0	0.040961	||
4933416E03Rik	ENSMUSG00000085198	0	0	0	|	0	0	0	||	0	0	0	|	0	0	0	||	0.027851	0	0	|	0	0	0	||	0	0	0	|	0	0	0.044439	||
4933416E14Rik	ENSMUSG00000086996	0	0	0	|	0	0	0	||	0	0	0	|	0	0	0	||	0.652852	0.437797	0.792474	|	0.2321	0.45883	0.456749	||	0.281438	0.414344	0.362222	|	0.366353	0.416143	0.4034	||
4933416I08Rik	ENSMUSG00000071763	0	0	0	|	0	0	0	||	0	0	0	|	0	0	0	||	0.190885	0.072965	0	|	0.108834	0	0.047539	||	0.043257	0.207565	0.054597	|	0	0.065202	0.074676	||
4933416M07Rik	ENSMUSG00000097262	0.077037	0	0	|	0.07355	0.035165	0	||	0.015246	0	0	|	0	0	0.06031	||	0	0	0	|	0.041557	0	0	||	0	0	0	|	0	0	0	||
4933416O17Rik	ENSMUSG00000113802	0	0	0	|	0	0	0	||	0	0	0	|	0	0	0	||	0	0.010794	0	|	0.010735	0.033872	0	||	0	0	0.028427	|	0	0	0	||
4933417A18Rik	ENSMUSG00000021415	0	0	0	|	0	0	0	||	0	0	0	|	0	0	0	||	0	0	0	|	0	0	0	||	0	0	0	|	0	0	0	||
4933417C20Rik	ENSMUSG00000103006	0.027003	0.231965	0.137931	|	0.063946	0.084685	0.125941	||	0.137578	0.247285	0.306888	|	0.145697	0.510228	0.609822	||	0.116876	0.05982	0.143904	|	0.082544	0.044823	0.084355	||	0.132557	0.085898	0.093894	|	0.136885	0.159435	0.086111	||
4933417D19Rik	ENSMUSG00000097637	0	0	0	|	0.023025	0.026055	0.020996	||	0.006612	0.068515	0	|	0	0.036116	0.025193	||	0.497157	0.504749	0.396512	|	0.480439	1.00629	0.596133	||	0.842992	0.641317	0.424788	|	0.732303	0.565708	1.0895	||
4933417E11Rik	ENSMUSG00000101848	0	0.039694	0	|	0	0.016499	0	||	0	0.020576	0.022294	|	0	0	0	||	0.080202	0.049457	0.019377	|	0.047431	0	0.152529	||	0.144387	0.078807	0.094145	|	0.076885	0.220991	0.067758	||
4933417G07Rik	ENSMUSG00000106572	0	0	0	|	0	0	0	||	0	0	0	|	0	0	0	||	0	0	0	|	0	0	0	||	0	0	0	|	0	0	0	||
4933417O13Rik	ENSMUSG00000101360	0	0	0	|	0	0	0	||	0	0	0	|	0	0	0	||	0.249086	0.351321	0.385496	|	0.20807	0.308406	0.426339	||	0.272061	0.355663	0.485001	|	0.350171	0.368301	0.158937	||
4933421A08Rik	ENSMUSG00000086443	0.010577	0.016592	0.053137	|	0.020837	0.051137	0.00537	||	0.017293	0.383755	0.069548	|	0.023779	0.362319	0.233568	||	0.13957	0.092158	0.160454	|	0.198612	0.115107	0.117318	||	0.115877	0.063244	0.0677	|	0.027025	0.039014	0.120589	||
4933421D24Rik	ENSMUSG00000110410	0	0	0	|	0	0	0	||	0	0	0	|	0	0	0	||	0.018916	0	0	|	0	0	0	||	0	0	0	|	0	0	0	||
4933421I07Rik	ENSMUSG00000030463	0	0	0	|	0	0	0	||	0	0	0.02638	|	0	0.052579	0.074351	||	0	0.028971	0.021092	|	0	0	0	||	0	0	0.108976	|	0	0	0	||
4933421O10Rik	ENSMUSG00000085037	0.135378	0.311633	0.569778	|	0.284137	0.50484	0.259208	||	0.195828	0.854143	0.864505	|	0.414671	1.64192	1.33958	||	2.72705	2.83575	3.00376	|	3.40395	4.35331	2.80779	||	3.48508	2.97841	3.46653	|	4.6005	3.0341	2.64131	||
4933422A05Rik	ENSMUSG00000111746	0	0	0	|	0	0	0	||	0.035865	0.064647	0.122348	|	0.008476	0.032321	0.024028	||	0	0.052391	0.013467	|	0.050353	0.025168	0	||	0.034501	0.014062	0	|	0.054577	0.025968	0.095566	||
4933423L19Rik	ENSMUSG00000108821	0	0	0	|	0.009288	0	0.007111	||	0	0.017461	0.019292	|	0	0	0.026336	||	0	0	0	|	0	0	0	||	0	0	0	|	0	0	0	||
4933423P22Rik	ENSMUSG00000085471	0.006197	0	0.005789	|	0.017866	0.010167	0.0178	||	0	0.023496	0.018197	|	0.004497	0.099401	0.075943	||	0	0	0	|	0.004231	0	0	||	0.004468	0	0	|	0.009203	0.006552	0	||
4933424G06Rik	ENSMUSG00000102416	0	0.033095	0	|	0	0	0	||	0.006532	0.018397	0	|	0	0	0	||	0.551656	0.418803	0.746256	|	0.787841	0.856698	0.841951	||	0.35904	0.615784	0.400133	|	0.620959	0.76998	0.929055	||
4933424H11Rik	ENSMUSG00000105527	0	0	0	|	0.065328	0	0	||	0	0	0	|	0	0	0	||	0	0	0	|	0	0	0	||	0	0	0	|	0	0	0	||
4933424L21Rik	ENSMUSG00000085719	0	0	0.05988	|	0	0	0	||	0	0.036099	0.019347	|	0	0.075575	0	||	0	0	0.015984	|	0	0	0	||	0.019815	0	0	|	0	0	0	||
4933424M12Rik	ENSMUSG00000087289	0	0.006734	0.029506	|	0	0	0.007235	||	0.185853	0.926444	0.31504	|	0.209899	0.376122	0.629166	||	0.30374	0.252274	0.436625	|	0.508387	0.641907	0.385555	||	0.383745	0.187097	0.28973	|	0.371977	0.315014	0.262016	||
4933424N20Rik	ENSMUSG00000106766	0	0.009051	0	|	0.042258	0.056098	0.017559	||	0.019127	0.054954	0.044671	|	0	0.028748	0.082782	||	0	0	0.011612	|	0.014676	0	0	||	0	0	0	|	0	0	0	||
4933425D22Rik	ENSMUSG00000107164	0	0	0	|	0.008103	0	0	||	0.008549	0.012205	0.052819	|	0.006406	0.024692	0.018171	||	0.028606	0.053738	0.146432	|	0.090869	0.05882	0.118179	||	0.052664	0.075497	0.069818	|	0.055291	0.039465	0.024814	||
4933425L06Rik	ENSMUSG00000021718	0	0	0	|	0	0	0	||	0	0	0	|	0	0	0	||	0.023732	0.021611	0.008904	|	0	0.024971	0	||	0	0.05228	0.042614	|	0.011485	0	0	||
4933425M03Rik	ENSMUSG00000106508	0	0	0	|	0.016019	0	0.006136	||	0.005592	0.014608	0	|	0	0.029865	0	||	0.222011	0.134252	0.102272	|	0.314872	0.288521	0.260724	||	0.058925	0.107548	0.195874	|	0.122362	0.200447	0.013778	||
4933426K07Rik	ENSMUSG00000086933	0	0	0	|	0	0	0	||	0	0	0	|	0	0.026722	0.019022	||	0	0	0	|	0	0	0	||	0	0	0	|	0	0	0	||
4933427D06Rik	ENSMUSG00000055403	0	0.028728	0.006187	|	0.016487	0.014244	0	||	0.020043	0.070783	0.116058	|	0.009666	0.177164	0.158638	||	0.247751	0.117377	0.06306	|	0.12833	0.123945	0.108873	||	0.114664	0.096417	0.148581	|	0.164073	0.027344	0.075682	||
4933427D14Rik	ENSMUSG00000020807	0.211563	0.479536	0.861633	|	0.457365	0.587583	0.35182	||	0.836392	3.54468	2.44491	|	0.961927	3.58904	3.47807	||	7.20173	8.61548	7.55167	|	7.77927	11.3622	6.14413	||	5.93999	6.40125	7.78719	|	6.36899	5.95585	4.06076	||
4933427E11Rik	ENSMUSG00000044276	0.008374	0	0.096598	|	0	0.048324	0.017159	||	0.015895	0.059885	0.021757	|	0.021991	0	0	||	0.208865	0.218426	0.164301	|	0.206245	0.254865	0.170878	||	0.181162	0.151831	0.168627	|	0.085117	0.063129	0.188186	||
4933427E13Rik	ENSMUSG00000033015	0	0	0	|	0	0	0	||	0	0	0	|	0	0	0	||	0.049681	0.015371	0.438208	|	0.119361	0	0.040373	||	0.015481	0.295494	0	|	0.503847	0.186169	0	||
4933427G23Rik	ENSMUSG00000086697	0.007841	0	0	|	0.005163	0.006732	0	||	0	0.017089	0.009346	|	0	0.053119	0.01291	||	0.856693	0.7425	0.87739	|	0.881064	1.22564	0.699532	||	0.675317	0.570807	0.764929	|	0.296757	0.593439	0.526796	||
4933427I04Rik	ENSMUSG00000073761	0.004385	0.02905	0.037486	|	0.046686	0.06184	0.015213	||	0.020471	0.137302	0.207519	|	0.023993	0.075	0.09902	||	0.133325	0.06263	0.050307	|	0.136973	0.061226	0.046268	||	0.04806	0.016361	0.026102	|	0.034241	0	0.010626	||
4933427I22Rik	ENSMUSG00000085928	0	0	0	|	0	0.013079	0	||	0	0	0.01825	|	0.009156	0	0.025147	||	0.112108	0.240835	0.201455	|	0.721032	0.1828	0.436783	||	0.10076	0.504612	0.09146	|	0.088744	0.131124	0.050053	||
4933427J07Rik	ENSMUSG00000087267	0.16447	0.638439	1.79214	|	0.610568	1.195	0.415457	||	0.370891	3.34196	2.71713	|	0.61536	5.17401	4.26978	||	0.043347	0.116152	0	|	0.234875	0.079477	0.066394	||	0.07707	0.153452	0.089787	|	0.19724	0.162415	0.109688	||
4933428C19Rik	ENSMUSG00000086355	0	0	0	|	0	0	0.012907	||	0	0	0	|	0	0	0	||	0	0.034471	0.02665	|	0.098348	0.071928	0	||	0	0	0	|	0	0.102615	0.126771	||
4933428G20Rik	ENSMUSG00000047988	0	0	0	|	0	0.022025	0.005886	||	0	0	0	|	0	0.029069	0	||	0	0.1434	0	|	0.043845	0	0.0547	||	0.07389	0.075434	0.10184	|	0.248697	0.113778	0.060257	||
4933428M09Rik	ENSMUSG00000042525	0	0	0	|	0	0	0	||	0	0	0	|	0	0	0	||	0	0.025844	0	|	0	0	0	||	0	0	0	|	0	0	0	||
4933428P19Rik	ENSMUSG00000105203	0.035332	0	0	|	0	0	0.007655	||	0	0	0	|	0	0	0.05145	||	0.349569	0.298113	0.155483	|	0.529885	0.345569	0.327185	||	0.38498	0.515538	0.293694	|	0.571676	0.227511	0.120499	||
4933429H19Rik	ENSMUSG00000097786	0.051198	0.020222	0.121556	|	0.119553	0.071986	0	||	0.057247	0.149186	0.169185	|	0.091917	0.342975	0.595894	||	0.116882	0.262151	0.280267	|	0.101883	0.038113	0.193118	||	0.316085	0.139836	0.153767	|	0.032889	0.207472	0.404412	||
4933430A20Rik	ENSMUSG00000110116	0.217235	0.231942	0.872002	|	0.362992	0.357932	0.137876	||	0.452783	1.75756	2.37521	|	0.530922	3.29335	3.82643	||	0.195653	0.092639	0.133262	|	0.150794	0.083224	0.094635	||	0.155498	0.284639	0.141146	|	0.097231	0.105902	0.055062	||
4933430H06Rik	ENSMUSG00000107172	0	0	0	|	0	0.038558	0.008438	||	0.080267	0.127696	0.097807	|	0.065581	0.251567	0.08181	||	0.021045	0	0.013326	|	0	0	0	||	0.016854	0.041709	0	|	0.039225	0.02571	0.016606	||
4933430H16Rik	ENSMUSG00000109106	0	0	0	|	0	0	0	||	0	0	0	|	0	0	0	||	0	0	0.030498	|	0	0	0.034068	||	0	0	0	|	0	0	0	||
4933430I17Rik	ENSMUSG00000058046	0.004509	0.027076	0.028719	|	0.005987	0.024852	0.004293	||	0.04331	0.164378	0.099447	|	0.077289	0.211307	0.278595	||	0.112798	0.309272	0.172101	|	0.315431	0.291346	0.259221	||	0.226409	0.179312	0.228524	|	0.119466	0.122739	0.124722	||
4933430L12Rik	ENSMUSG00000108523	0	0	0	|	0	0	0	||	0	0.019188	0.020966	|	0.010124	0	0.028572	||	0	0	0	|	0	0	0	||	0	0	0	|	0	0	0	||
4933430M04Rik	ENSMUSG00000086892	0	0	0	|	0	0	0	||	0	0	0	|	0	0	0	||	0.178886	0.080961	0.064973	|	0.199891	0.117135	0.142999	||	0	0.426275	0.260593	|	0	0.124098	0.174321	||
4933430N04Rik	ENSMUSG00000108848	0	0	0	|	0	0	0	||	0	0	0	|	0	0	0	||	0	0	0	|	0	0	0	||	0	0	0	|	0	0	0	||
4933431C10Rik	ENSMUSG00000108923	0.04889	0	0	|	0.021218	0	0	||	0.005802	0.01706	0.035995	|	0	0.03411	0.125683	||	0	0	0	|	0	0	0	||	0.057412	0	0	|	0	0	0	||
4933431E20Rik	ENSMUSG00000086968	0.465538	0.530125	0.935343	|	0.365936	0.893929	0.928493	||	0.931279	7.55841	7.30635	|	1.60831	13.1849	11.5138	||	32.0128	32.7797	32.6894	|	34.5503	38.2613	28.235	||	36.4009	26.8639	24.6216	|	35.3727	26.4006	13.6929	||
4933431G14Rik	ENSMUSG00000108709	0.225954	0	0.027164	|	0.133507	0.042336	0.010639	||	0	0.017468	0.028029	|	0	0.072368	0.059476	||	0	0	0	|	0	0	0	||	0	0	0	|	0	0	0	||
4933431K14Rik	ENSMUSG00000103715	0.062331	0.181454	0.150637	|	0.131543	0.368374	0.196299	||	0.383401	0.884816	1.18995	|	0.739346	1.77482	2.55855	||	1.70544	2.02746	2.73228	|	1.97714	2.49761	2.05647	||	1.9021	2.02541	1.79203	|	1.7158	1.94647	1.82714	||
4933431K23Rik	ENSMUSG00000086451	0.040211	0.090245	0.055675	|	0.236402	0.103081	0.099947	||	0.099331	0.540052	1.00837	|	0.123737	0.969667	0.802423	||	0.127408	0.042009	0.057385	|	0.031178	0.062448	0.090913	||	0.07466	0.014341	0.068292	|	0.078719	0.030196	0.032008	||
4933431M02Rik	ENSMUSG00000107496	0	0	0	|	0	0	0	||	0	0	0	|	0	0	0	||	0.019104	0	0.028019	|	0	0	0.029995	||	0.01873	0.028048	0	|	0	0	0.028564	||
4933432G23Rik	ENSMUSG00000111843	0	0	0	|	0	0	0	||	0	0	0	|	0	0	0	||	0	0	0	|	0	0	0	||	0	0	0	|	0	0	0	||
4933432K03Rik	ENSMUSG00000108811	0	0	0	|	0	0	0.043322	||	0.117891	0.438369	0.314792	|	0.122562	0.204243	0.218819	||	0.042972	0.020148	0.194274	|	0.096555	0.028562	0.231462	||	0.058572	0.064192	0.077782	|	0.123653	0	0	||
4933433F19Rik	ENSMUSG00000097044	0	0	0	|	0	0	0	||	0	0	0	|	0	0	0	||	0	0	0	|	0	0	0	||	0	0	0	|	0	0	0	||
4933433G08Rik	ENSMUSG00000111807	0	0	0	|	0	0	0	||	0	0	0	|	0	0	0	||	0	0	0	|	0	0	0	||	0	0	0	|	0	0	0	||
4933433G15Rik	ENSMUSG00000097021	0.028418	0.012591	0.239914	|	0.046221	0.063148	0.0082	||	0.077281	0.296689	0.135084	|	0.109262	0.357314	0.480191	||	0.104037	0.044442	0.162228	|	0.329405	0.156992	0.088872	||	0.04678	0.077445	0.042018	|	0.055645	0.023969	0.082879	||
4933433G19Rik	ENSMUSG00000114362	0.008904	0.019499	0.092028	|	0.049024	0.01225	0.063374	||	0.011275	0.074777	0.023056	|	0.008644	0.23557	0.154118	||	0	0	0.024109	|	0.018565	0.023504	0	||	0.01583	0.055769	0.030081	|	0	0.109981	0.040852	||
4933433N18Rik	ENSMUSG00000113227	0	0	0	|	0.023477	0	0	||	0	0.038347	0.020566	|	0	0.039858	0	||	0.070851	0.132372	0.051066	|	0.105487	0.015682	0.096501	||	0.043315	0.08791	0.05611	|	0.045294	0.097588	0	||
4933434E20Rik	ENSMUSG00000027942	4.00443	7.46187	10.8928	|	7.16205	6.52754	4.70386	||	7.44411	21.4799	17.5466	|	9.33697	27.9571	22.1917	||	93.5992	88.0552	106.874	|	85.271	96.8871	96.1135	||	92.975	101.006	89.1067	|	93.5542	92.5112	89.1843	||
4933434M16Rik	ENSMUSG00000020624	0	0	0	|	0	0	0	||	0	0	0	|	0	0	0	||	0	0	0	|	0	0	0	||	0	0	0	|	0	0	0	||
4933435F18Rik	ENSMUSG00000086978	0	0	0	|	0	0	0	||	0	0	0	|	0	0	0	||	0.011574	0.01057	0.008384	|	0.010409	0.008128	0	||	0.010719	0.016697	0	|	0.022114	0.031142	0	||
4933435G04Rik	ENSMUSG00000108345	0	0	0	|	0	0	0	||	0	0	0	|	0.005048	0.018777	0	||	0	0	0	|	0	0	0	||	0	0	0	|	0	0	0	||
4933436E23Rik	ENSMUSG00000103844	0	0	0	|	0	0	0	||	0	0	0	|	0	0	0	||	0.071667	0	0	|	0.021477	0	0	||	0	0	0	|	0	0	0	||
4933436F18Rik	ENSMUSG00000104380	0	0	0	|	0	0	0	||	0	0	0	|	0.01663	0	0.087759	||	0.035726	0.067669	0.100176	|	0	0	0	||	0	0	0	|	0.034578	0	0	||
4933436H12Rik	ENSMUSG00000108924	0	0	0	|	0	0	0	||	0	0	0	|	0	0	0	||	0.057464	0.017409	0	|	0.0518	0	0	||	0	0	0	|	0	0	0	||
4933436I01Rik	ENSMUSG00000025288	0	0	0	|	0	0	0	||	0	0	0	|	0	0	0	||	0	0	0	|	0	0	0	||	0	0	0	|	0	0	0	||
4933436I20Rik	ENSMUSG00000100580	0.029018	0.18525	0.13098	|	0.209208	0.283275	0.092339	||	0.014156	0.178675	0.193063	|	0.041484	0.266345	0.346673	||	0	0.034794	0	|	0.053163	0.039106	0.0173	||	0.036251	0.071878	0	|	0	0	0.016214	||
4933436N17Rik	ENSMUSG00000114746	0	0	0.028731	|	0	0	0	||	0	0	0	|	0	0	0	||	0	0	0.013128	|	0	0	0	||	0.095706	0	0	|	0	0	0	||
4933436P19Rik	ENSMUSG00000112623	0	0	0	|	0.019608	0.037595	0	||	0.006103	0	0.017275	|	0.025966	0	0.071328	||	0	0	0	|	0	0.034843	0	||	0	0	0	|	0	0	0	||
4933437G19Rik	ENSMUSG00000104719	0.008485	0.022785	0.01204	|	0.011246	0	0.007289	||	0.057207	0.213306	0.058362	|	0.037684	0.182142	0.135148	||	0.041009	0.058205	0.086743	|	0.073591	0.111954	0.016861	||	0.094173	0.107358	0.050663	|	0	0.112295	0.035189	||
4933438A12Rik	ENSMUSG00000086160	0.011516	0	0.019172	|	0.015307	0	0	||	0.02068	0	0.03084	|	0.060277	0.167424	0.128048	||	0	0	0	|	0.057309	0	0.050485	||	0.118577	0.022859	0.111799	|	0	0.043108	0.071823	||
4933438B17Rik	ENSMUSG00000105490	0	0	0	|	0	0	0	||	0	0	0	|	0.009637	0	0	||	0	0	0	|	0.019756	0.043311	0	||	0	0	0	|	0	0	0	||
4933438K21Rik	ENSMUSG00000093617	0.019001	0.0269	0.009363	|	0.038662	0.077636	0.028267	||	0.017334	0.043521	0.073774	|	0.007928	0.109961	0.064812	||	0	0.027652	0.023175	|	0.029468	0	0.048751	||	0.014636	0.022133	0	|	0.029538	0.043332	0.035105	||
4933439C10Rik	ENSMUSG00000072893	0.278903	0.685282	1.16237	|	0.610303	1.2942	0.313767	||	2.33595	9.94932	4.33268	|	1.74643	5.90925	3.41551	||	34.9595	29.6711	41.2033	|	39.2993	42.0665	37.4515	||	28.0094	34.1875	38.7524	|	33.8749	33.1709	54.4325	||
4933439J24Rik	ENSMUSG00000107322	0	0	0	|	0	0	0	||	0.070646	0.123937	0.052864	|	0.066271	0.333361	0.755225	||	0	0	0	|	0.060733	0	0	||	0	0	0	|	0	0	0	||
4933439K11Rik	ENSMUSG00000085184	0.046414	0.006611	0.103299	|	0.130954	0.215939	0.156818	||	0.533342	2.67742	1.61428	|	0.465795	4.29825	3.10675	||	1.04165	0.550681	1.15345	|	0.678576	0.545998	0.309025	||	0.632351	0.61348	0.400524	|	0.881436	0.465925	0.291552	||
4933439N06Rik	ENSMUSG00000107830	0	0	0	|	0.010586	0	0	||	0.007154	0	0	|	0	0	0	||	0	0	0	|	0	0	0	||	0	0	0	|	0	0	0	||
4933439N14Rik	ENSMUSG00000109582	0	0	0	|	0	0	0	||	0	0	0	|	0	0	0	||	0.070532	0.110619	0.033024	|	0.168282	0.07794	0.057445	||	0.192462	0.175734	0.198752	|	0.022429	0.162463	0.060262	||
4933440J02Rik	ENSMUSG00000097082	0.010024	0	0.078094	|	0.026124	0.072427	0.048119	||	0.029543	0.256968	0.183929	|	0.034083	0.126061	0.190061	||	0	0.045015	0	|	0	0.035877	0	||	0	0.036921	0.118248	|	0.097164	0	0	||
4933440M02Rik	ENSMUSG00000045928	0.012135	0.063174	0.08797	|	0.015851	0	0	||	0.023478	0.19182	0.063355	|	0.161003	0.144985	1.1579	||	0.03054	0.017378	0.046727	|	0.069634	0.145197	0.026326	||	0.02312	0.023078	0.039098	|	0.006052	0.040783	0.119575	||
4933440N22Rik	ENSMUSG00000042087	0.158894	0.05169	0.072847	|	0.222961	0.25463	0.135637	||	0.049335	0.254223	0.25758	|	0.129356	0.63046	0.593996	||	0.585435	0.300354	0.254839	|	0.433301	0.206177	0.503793	||	0.282824	0.211249	0.424314	|	0.227519	0.214197	0.224242	||
5031410I06Rik	ENSMUSG00000051940	0	0	0	|	0	0	0	||	0	0.019727	0	|	0	0	0.022374	||	0.031486	0	0.055982	|	0.084439	0	0.024053	||	0	0	0	|	0	0	0	||
5031415H12Rik	ENSMUSG00000097282	0.003825	0	0.011825	|	0	0.006884	0.014446	||	0.003258	0.052789	0.077372	|	0.014075	0.104498	0.013006	||	0.541345	0.808361	0.512367	|	0.453007	0.776311	0.543257	||	0.415844	0.366401	0.505217	|	0.440642	0.433131	0.244393	||
5031425E22Rik	ENSMUSG00000073147	1.50005	3.65872	8.7664	|	2.32409	3.61734	1.83845	||	3.54979	19.4434	18.0458	|	4.56388	31.9741	21.5119	||	12.737	15.1842	13.3615	|	20.8792	21.4282	15.5726	||	11.4156	14.057	12.5306	|	13.6765	13.1873	11.8777	||
5031425F14Rik	ENSMUSG00000085129	0	0.0296	0.032476	|	0.006636	0.030776	0.011645	||	0.003634	0.049094	0.086296	|	0.015682	0	0.194405	||	0.036976	0.081654	0.044165	|	0.054877	0.075246	0.051304	||	0.097535	0.063974	0.090882	|	0.080491	0.083709	0.055727	||
5031434C07Rik	ENSMUSG00000044574	0.001274	0.008973	0.014848	|	0.009716	0.039371	0.013533	||	0.005125	0.021236	0.035699	|	0.014911	0.179974	0.049924	||	0.084105	0.117406	0.115814	|	0.036828	0.142803	0.066873	||	0.130178	0.145163	0.164646	|	0.081319	0.052074	0.043174	||
5031434O11Rik	ENSMUSG00000097885	0.00627	0.088877	0.031913	|	0.051391	0.071571	0.025719	||	0.087731	0.527608	0.409042	|	0.161263	1.30798	0.658638	||	2.47529	3.77004	3.14121	|	2.73253	3.96007	3.18382	||	2.69592	3.95176	3.65685	|	2.92846	2.47762	2.67575	||
5031439G07Rik	ENSMUSG00000036046	1.27239	0.950103	0.801247	|	1.45077	1.26451	0.771718	||	0.974293	5.42989	4.38967	|	1.05733	3.49595	3.09368	||	30.3517	37.2496	34.1814	|	33.2133	40.6186	30.1903	||	32.4391	28.0367	30.1015	|	39.3378	32.274	19.9937	||
5033403F01Rik	ENSMUSG00000096932	0.035159	0.062782	0.091907	|	0.045727	0.306145	0.105695	||	0.02668	0.083837	0.03695	|	0.018077	0	0.02555	||	0.185273	0.210834	0.227894	|	0.321512	0.278861	0.33269	||	0.239295	0.219817	0.200217	|	0.178053	0.114394	0.051542	||
5033403H07Rik	ENSMUSG00000106352	6.72407	25.8851	28.2152	|	5.91099	13.7142	6.07463	||	0	0	0	|	0	0	0	||	0	0	0	|	0.080391	0.10875	0	||	0	0	0	|	0	0	0	||
5033404E19Rik	ENSMUSG00000102185	0	0	0	|	0	0	0	||	0	0	0	|	0	0	0	||	0.319955	0.253542	0.316287	|	0.088674	0.198714	0.340522	||	0.308126	0.7953	0.45611	|	0.42453	0.101861	0.320634	||
5033406O09Rik	ENSMUSG00000113769	0.170655	0.374571	0.528523	|	0.124709	0.318318	0.333155	||	0.967523	1.68083	1.5131	|	1.09758	3.07226	3.06815	||	0.263444	0.276654	0.278727	|	0.32877	0.387993	0.232349	||	0.678277	0.31047	0.21725	|	0.358905	0.574837	0.33656	||
5033417F24Rik	ENSMUSG00000097251	0.054198	0.231339	0.369463	|	0.03919	0.123562	0.058821	||	0.041318	0.155744	0.166671	|	0.069621	0.411926	0.267871	||	2.61519	1.29207	2.35381	|	1.99138	2.83042	1.69244	||	3.3781	2.53651	2.63261	|	3.30123	2.89804	1.78446	||
5033421B08Rik	ENSMUSG00000112276	0.008529	0	0.0967	|	0.066412	0.046241	0.038493	||	0.076533	0.118353	0.365688	|	0.041907	0.477582	0.120513	||	0.06715	0.020602	0.01662	|	0	0.022411	0.018132	||	0.020617	0	0.026751	|	0.064373	0	0	||
5033423K11Rik	ENSMUSG00000081618	0.008518	0	0	|	0.014623	0	0.011032	||	0	0	0	|	0	0	0	||	0	0	0	|	0	0	0	||	0	0	0	|	0	0	0	||
5033424D13Rik	ENSMUSG00000112981	0.019141	0	0	|	0	0	0	||	0.014566	0	0.042017	|	0.044152	0.084498	0.118576	||	0	0	0	|	0	0	0	||	0	0	0	|	0	0	0	||
5033425B01Rik	ENSMUSG00000111468	0.007997	0	0	|	0	0	0	||	0.015383	0.054768	0.021133	|	0.011142	0.079444	0.170511	||	0.023617	0.113251	0.078453	|	0	0.015151	0	||	0.025078	0	0.023142	|	0.018737	0.026847	0.015071	||
5033426E14Rik	ENSMUSG00000110625	0	0	0	|	0	0	0	||	0	0	0	|	0	0	0	||	0.171691	0.234076	0.062455	|	0.038593	0	0.240068	||	0.151065	0.153849	0.098149	|	0.040171	0.350063	0.201885	||
5033426O07Rik	ENSMUSG00000097097	0.004774	0	0.024926	|	0.019049	0.007547	0	||	0.00661	0.009247	0.050952	|	0.014964	0.056593	0.151862	||	0.465947	0.337139	0.367204	|	0.192915	0.310614	0.313161	||	0.525911	0.403377	0.472897	|	0.415704	0.513846	0.397489	||
5033428I22Rik	ENSMUSG00000097910	0.032289	0.05907	0.099493	|	0.098866	0.326931	0.171278	||	0.03324	0.158219	0.042961	|	0.031919	0.313988	0.12688	||	0.041198	0.011969	0.102472	|	0.014524	0.020053	0.037362	||	0.012077	0.05768	0.043095	|	0.079178	0.040572	0.005406	||
5033430I15Rik	ENSMUSG00000038152	0.102239	0.202653	0.132347	|	0	0.121822	0.169409	||	0.034612	0.118125	0	|	0.034846	0.150721	0.183511	||	9.3257	12.0651	13.7022	|	20.1966	17.5719	15.8878	||	10.4825	10.0288	11.6584	|	10.1649	10.5206	11.7914	||
5330406M23Rik	ENSMUSG00000104030	0.308927	0.585641	0.676144	|	0.954403	1.40577	0.213287	||	0.276914	1.83373	1.56847	|	0.471126	3.97632	2.50738	||	0.026239	0.059398	0	|	0.083628	0.018218	0.01062	||	0.024533	0	0.046884	|	0.01263	0.017946	0.083149	||
5330409N07Rik	ENSMUSG00000113927	0.019678	0.013251	0.061622	|	0.050571	0.105026	0.052002	||	0.039625	0.222857	0.180507	|	0.111084	0.271376	0.225542	||	0.142522	0.094794	0.072169	|	0.136365	0.058494	0.062329	||	0.083129	0.063126	0.071884	|	0.051817	0.045194	0.070943	||
5330411J11Rik	ENSMUSG00000087455	0.028272	0	0.040025	|	0.071137	0.046014	0.024644	||	0.075147	0.38324	0.358088	|	0.00789	0.150131	0.405363	||	0.626245	0.524811	0.599633	|	0.168205	0.04212	0.206213	||	0.607617	0.393395	0.310833	|	0.282954	0.775043	0.213089	||
5330411O13Rik	ENSMUSG00000108603	0	0	0	|	0.026966	0.013689	0.007289	||	0.012656	0.081255	0.088991	|	0.008874	0.190704	0.048328	||	0.016943	0.015452	0	|	0.015278	0.012348	0	||	0	0.050778	0	|	0	0	0	||
5330413D20Rik	ENSMUSG00000109258	0	0	0	|	0	0	0	||	0.006747	0	0	|	0	0	0	||	0	0.037332	0	|	0.017846	0	0	||	0	0.014872	0	|	0	0	0	||
5330413P13Rik	ENSMUSG00000086822	0.013392	0.019331	0.05208	|	0.018063	0.022818	0.033457	||	0.102821	0.398541	0.24228	|	0.092501	0.303071	0.260918	||	0.783061	0.735918	0.628603	|	0.695159	0.566476	0.639036	||	0.659617	0.850611	0.622422	|	0.525617	0.464118	0.304863	||
5330416C01Rik	ENSMUSG00000054944	0.034492	0	0	|	0	0	0	||	0.170343	0.368154	0.571761	|	0.423445	1.02702	1.67024	||	0.389985	0.534148	0.277411	|	0.5532	0.800679	0.720263	||	0.431904	0.675131	0.917702	|	0.976194	1.03653	1.29666	||
5330417C22Rik	ENSMUSG00000040412	0.295258	0.588348	0.624827	|	0.443256	1.13665	0.182404	||	0.041112	0.031395	0.038528	|	0.023795	0.179974	0.010138	||	6.72139	8.38783	6.65923	|	7.59953	8.97392	6.09127	||	6.06958	6.04245	6.94031	|	6.60103	7.24648	3.49197	||
5330417H12Rik	ENSMUSG00000049740	0	0	0	|	0	0	0	||	0	0	0	|	0	0	0	||	0	0	0	|	0	0	0	||	0	0	0	|	0	0	0	||
5330425B07Rik	ENSMUSG00000105729	0	0	0	|	0	0	0.021041	||	0	0.044735	0.025038	|	0.049175	0.135816	0.067465	||	0.283213	0.571249	0.866076	|	0.508494	0.582519	0.649566	||	0.589798	0.685586	0.308906	|	0.596813	0.578491	0.214154	||
5330426L24Rik	ENSMUSG00000105501	0.070303	0.173534	0.230473	|	0.162063	0.311919	0.127481	||	0.056168	0.24411	0.295382	|	0.123396	0.646837	0.587804	||	0.098203	0.051128	0.032249	|	0.029796	0.036376	0	||	0.029894	0.008113	0.052671	|	0.010443	0.045271	0.028288	||
5330429C05Rik	ENSMUSG00000085896	0	0	0	|	0	0	0	||	0	0	0	|	0	0	0	||	2.8541	2.21328	1.37751	|	2.99195	0.91255	1.79588	||	0.737798	1.11447	1.07439	|	1.99673	0.717484	1.25377	||
5330431K02Rik	ENSMUSG00000114282	0	0.007619	0	|	0	0.009626	0	||	0.017607	0.13911	0.12515	|	0.018646	0.022796	0.05181	||	0.226689	0.175462	0.13119	|	0.352033	0.097065	0.103475	||	0.023946	0.028792	0.062368	|	0.04973	0.107477	0.197053	||
5330434G04Rik	ENSMUSG00000087620	0	0.004372	0	|	0	0.005682	0	||	0.002559	0.066905	0.0373	|	0.007148	0.025951	0.041835	||	2.10617	1.85619	1.9059	|	1.71923	2.32474	1.05042	||	1.10452	1.54107	2.04234	|	1.0233	1.46121	0.710928	||
5330437M03Rik	ENSMUSG00000106855	0.002891	0.013518	0.054461	|	0	0.005991	0.018202	||	0.01402	0.087754	0.167848	|	0.019588	0.306358	0.253017	||	0.059887	0.074726	0	|	0.030369	0.0375	0.020195	||	0.026568	0.013898	0.070135	|	0.012806	0.008705	0.018001	||
5330438D12Rik	ENSMUSG00000052291	0.134507	0.142471	0.10617	|	0.14057	0.214892	0.122224	||	0.836664	1.29661	0.969729	|	0.762607	4.0918	2.48545	||	9.78998	13.9438	9.78829	|	13.0082	11.0438	12.9177	||	12.1424	14.181	14.6348	|	13.6576	13.739	13.5161	||
5330438I03Rik	ENSMUSG00000091393	0.01514	0	0	|	0.014888	0	0	||	0	0.008675	0	|	0	0	0	||	0	0	0.020935	|	0.00863	0.024509	0.007855	||	0.069514	0.063667	0.035691	|	0.008947	0.026207	0	||
5330439A09Rik	ENSMUSG00000089708	0	0	0	|	0	0.019773	0	||	0	0	0	|	0	0	0.039104	||	0.448851	0.592314	0.455195	|	0.782964	0.261294	0.411526	||	0.229677	0.593492	0.471351	|	0.2063	0.325513	0.335238	||
5330439B14Rik	ENSMUSG00000104234	0.007923	0.022398	0	|	0.02073	0	0	||	0	0	0	|	0	0	0	||	0	0	0	|	0.01777	0	0	||	0.01851	0	0	|	0	0	0	||
5330439K02Rik	ENSMUSG00000097827	0.003778	0.01805	0.057044	|	0	0.00736	0.011484	||	0.010312	0.018222	0.019721	|	0.019144	0.035786	0.040272	||	0.692085	0.768033	0.615963	|	0.697675	0.927598	0.446432	||	0.5989	0.564328	0.606015	|	0.737471	0.706638	0.214568	||
5330439M10Rik	ENSMUSG00000112470	0.136279	0	0.23386	|	0	0.289261	0.140406	||	0.148463	0.912249	0.676647	|	0.063542	0.857757	0.212556	||	0	0.457857	0.208974	|	0.281563	0.177003	0.262275	||	0.27538	1.75787	0.190689	|	0.451366	0.445126	0.130619	||
5430400D12Rik	ENSMUSG00000097699	0.017197	0.025249	0.055932	|	0.007537	0.065697	0.054792	||	0.031855	0.13699	0.090307	|	0.116958	0.383202	0.295759	||	0.311128	0.229112	0.449775	|	0.473861	0.583739	0.370742	||	0.413284	0.558667	0.447672	|	0.581378	0.367309	0.257914	||
5430401F13Rik	ENSMUSG00000094113	0	0	0	|	0	0	0	||	0	0	0	|	0	0	0	||	0	0	0	|	0	0	0	||	0	0	0.057643	|	0	0	0	||
5430401H09Rik	ENSMUSG00000112071	0.06538	0.095682	0.17155	|	0.149078	0.200768	0.056574	||	4.38364	19.399	13.7361	|	4.98634	16.5759	31.6924	||	0.038912	0.017741	0	|	0.048237	0.043306	0.007882	||	0.025956	0	0	|	0.018795	0.026402	0.050872	||
5430402E10Rik	ENSMUSG00000044121	0	0	0	|	0	0	0	||	0	0	0	|	0	0	0	||	0	0	0	|	0	0	0	||	0	0	0	|	0	0	0	||
5430402O13Rik	ENSMUSG00000085776	0.134706	0.367533	0.517068	|	0.188594	0.226053	0.112803	||	0.078253	0.193838	0.157207	|	0.107406	0.711428	0.100857	||	1.17027	1.1281	1.42916	|	0.839227	1.12041	1.20445	||	0.634388	1.03101	1.39125	|	0.892114	1.2643	0.791613	||
5430402P08Rik	ENSMUSG00000109808	0	0	0	|	0	0	0	||	0	0	0	|	0	0	0	||	0	0	0	|	0.042274	0	0	||	0	0	0	|	0	0	0	||
5430403G16Rik	ENSMUSG00000072763	0.072002	0.204028	0.418605	|	0.181445	0.3492	0.229895	||	0.374339	1.78782	1.26856	|	0.559117	2.01222	1.39302	||	0.188776	0.32013	0.241839	|	0.277504	0.332314	0.202744	||	0.220996	0.413006	0.610202	|	0.317069	0.30461	0.450702	||
5430403N17Rik	ENSMUSG00000109761	0	0	0	|	0	0	0	||	0.020291	0.069981	0.059523	|	0.025533	0.031226	0	||	0.035465	0.117296	0.062982	|	0.1042	0.116678	0.065884	||	0.166303	0.173517	0.173254	|	0.206947	0.19708	0.11426	||
5430405H02Rik	ENSMUSG00000085741	0.224516	0.460142	0.480169	|	0.510109	0.465644	0.367812	||	0.831281	3.38916	2.93203	|	0.758338	3.72812	2.85808	||	8.45013	6.59183	8.72134	|	9.22061	9.90011	7.05491	||	10.8052	10.9878	10.5692	|	11.2059	11.6386	10.2071	||
5430414B19Rik	ENSMUSG00000114419	0.462419	2.08335	1.28028	|	0.851782	2.22899	0.649904	||	1.12973	4.29636	4.56694	|	2.00157	6.11912	5.59659	||	1.50516	1.77788	1.63396	|	3.35754	2.90374	2.08308	||	2.11536	1.88901	1.93107	|	1.48041	1.73559	0.231734	||
5430416N02Rik	ENSMUSG00000097772	0.90258	1.79759	5.12903	|	1.27878	1.82598	1.35397	||	3.07129	10.3222	6.87437	|	4.6867	17.9717	10.1502	||	43.6101	42.8245	43.8575	|	45.1057	58.8259	52.6192	||	49.0021	66.5132	57.3225	|	50.4566	55.3912	66.1965	||
5430419D17Rik	ENSMUSG00000006204	0	0.001536	0.004974	|	0.006191	0	0	||	0.008941	0	0.002716	|	0	0.005078	0	||	0.049792	0.026326	0.03529	|	0.040143	0.031684	0.025514	||	0.020181	0.025026	0.013771	|	0.031609	0.007698	0.012697	||
5430420F09Rik	ENSMUSG00000102808	0.059087	0.124119	0.253206	|	0.230704	0.498445	0.246781	||	0.300988	2.34933	1.45399	|	0.300192	3.07844	1.84232	||	0	0	0	|	0.012683	0	0	||	0	0	0	|	0	0	0.011073	||
5430421F17Rik	ENSMUSG00000110140	0.004003	0	0.012171	|	0.005289	0.014484	0.003526	||	0.023983	0.156698	0.082305	|	0.047782	0.217924	0.102114	||	0.10597	0.009485	0.067969	|	0.016062	0.066226	0.049168	||	0.018729	0.042474	0.058206	|	0.06422	0.097544	0.059916	||
5430425E15Rik	ENSMUSG00000114751	0	0	0	|	0	0	0	||	0	0	0	|	0	0	0	||	0	0	0	|	0	0	0	||	0	0	0	|	0.021115	0	0	||
5430425K12Rik	ENSMUSG00000114554	0	0	0	|	0.016066	0	0.046621	||	0.370426	1.04471	0.516975	|	0.466354	1.39717	0.353512	||	0	0	0	|	0	0	0	||	0	0	0	|	0	0	0	||
5430427M07Rik	ENSMUSG00000085004	0	0	0	|	0.04769	0.040891	0.020467	||	0.020112	0.083886	0.029648	|	0.044262	0.325932	0.249226	||	0	0	0	|	0.028787	0	0	||	0.057259	0	0.036271	|	0	0	0	||
5430427N15Rik	ENSMUSG00000104684	0	0.025064	0.0335	|	0.010764	0.031194	0.016308	||	0.017658	0.22624	0.14244	|	0.015288	0.183061	0.153172	||	0.030176	0.11159	0.08862	|	0.063824	0.09065	0.032809	||	0.198023	0.120468	0.097886	|	0.097776	0.12623	0.118715	||
5430427O19Rik	ENSMUSG00000025058	0.014831	0.034874	0.095354	|	0.038115	0.21728	0.140143	||	0.52793	2.08379	1.49152	|	0.578438	2.67824	1.31502	||	0.018196	0.047005	0.025406	|	0.018243	0.081599	0.031352	||	0.013089	0.028895	0.039837	|	0.052091	0	0.02472	||
5430430B14Rik	ENSMUSG00000109953	0.006366	0.07892	0.120614	|	0.053291	0.056388	0.046277	||	0.080891	0.469677	0.543451	|	0.070493	0.346142	0.35091	||	0.144245	0.147172	0.023519	|	0.072389	0.044096	0.065083	||	0.060433	0.144761	0.135841	|	0.047034	0.112482	0.013406	||
5430431A17Rik	ENSMUSG00000108322	0	0	0	|	0.076216	0	0	||	0.04646	0.282168	1.47195	|	0.108144	0.572069	1.82732	||	0.473317	0.481215	0.332973	|	0.208033	0.122705	0.226883	||	0.250272	0.029976	1.0212	|	0.419231	0.5567	0.377758	||
5430433H01Rik	ENSMUSG00000104075	0	0	0	|	0	0	0	||	0	0	0	|	0	0	0	||	0	0.061945	0	|	0	0.191838	0	||	0.068147	0	0	|	0	0	0	||
5430434F05Rik	ENSMUSG00000108780	0.042672	0.192395	0.35923	|	0.169079	0.261183	0.130954	||	0.294044	3.13869	2.40379	|	0.247193	1.91806	2.43756	||	0.075833	0.025264	0.04113	|	0.068931	0.049479	0.07273	||	0.073028	0.051594	0.041944	|	0.033922	0.067109	0.039421	||
5430434I15Rik	ENSMUSG00000106002	0	0	0	|	0	0	0	||	0	0	0	|	0	0	0	||	0	0	0	|	0	0	0	||	0	0	0	|	0	0	0	||
5430435K18Rik	ENSMUSG00000107387	0	0	0	|	0	0	0	||	0	0	0.106976	|	0	0	0	||	0	0	0	|	0	0.029317	0	||	0	0	0.056235	|	0.044833	0	0	||
5430437J10Rik	ENSMUSG00000110018	0.011033	0.017337	0.032161	|	0.014508	0.045522	0.008	||	0.099831	0.213482	0.194592	|	0.132026	0.53845	0.613401	||	0.149828	0.104008	0.091392	|	0.192124	0.117405	0.068779	||	0.076395	0.267737	0.399927	|	0.198789	0.077499	0.089926	||
5530400C23Rik	ENSMUSG00000055594	0	0	0	|	0	0	0	||	0	0	0	|	0	0	0	||	0	0	0	|	0	0	0	||	0	0	0	|	0	0	0	||
5530400K19Rik	ENSMUSG00000102404	0.281511	0.552731	1.85755	|	0.444451	0.906961	0.306731	||	0.287185	1.58257	1.4765	|	0.271184	2.99826	1.98243	||	0.405475	0.248752	0.208775	|	0.177097	0.608326	0.173557	||	0.150634	0.180656	0.146297	|	0.156183	0.279465	0.147256	||
5530401A14Rik	ENSMUSG00000020703	0.026303	0.003779	0.00835	|	0.003407	0.019221	0	||	0.013008	0.130595	0.082703	|	0.015835	0.110899	0.107046	||	0.019453	0.026016	0.067487	|	0.018586	0.04415	0.056835	||	0.071456	0.025821	0.121679	|	0.039284	0.028401	0.008703	||
5530601H04Rik	ENSMUSG00000087174	0.665849	2.85599	3.40907	|	1.32793	2.83062	1.27801	||	3.48388	17.5408	15.7888	|	5.63053	22.8299	28.4023	||	18.5705	15.6768	17.6665	|	13.6286	22.814	16.1797	||	9.41138	16.2481	16.3268	|	9.11421	16.3681	15.2794	||
5730403I07Rik	ENSMUSG00000099170	0	0	0	|	0	0	0	||	0	0.029741	0	|	0	0.063309	0.025839	||	0.029325	0.024632	0.08044	|	0.063695	0.01043	0.023521	||	0.151465	0.065887	0.061659	|	0.025033	0.151667	0.03118	||
5730405O15Rik	ENSMUSG00000087424	0.292398	0.414101	0.946627	|	0.620592	0.684336	0.276407	||	0.225238	0.874457	1.12792	|	0.457446	1.4472	1.26259	||	0.947643	0.805135	0.644902	|	0.724951	0.720985	0.656701	||	1.04106	0.710553	1.03833	|	0.62027	0.785556	1.01127	||
5730408A14Rik	ENSMUSG00000104343	0	0	0.06257	|	0.007577	0.010498	0	||	0	0.078164	0	|	0	0.051076	0	||	0.130332	0.025937	0.021509	|	0.092132	0	0	||	0.013775	0	0	|	0.014079	0.019568	0.04403	||
5730409E04Rik	ENSMUSG00000073755	0.239257	0.207561	0.415492	|	0.3577	0.498747	0.41382	||	0.096699	0.333451	0.261384	|	0.187915	1.19504	0.645763	||	60.2443	83.2536	74.506	|	79.0975	88.3867	72.6952	||	71.4783	57.6908	62.896	|	82.3918	62.8911	52.1022	||
5730412P04Rik	ENSMUSG00000087553	0	0	0	|	0	0	0	||	0	0	0	|	0	0	0	||	0.022277	0.041206	0.031764	|	0.119057	0.142087	0.108677	||	0.063968	0	0.02708	|	0	0.031336	0.018592	||
5730416F02Rik	ENSMUSG00000081793	0	0	0	|	0	0.020483	0	||	0	0	0.031121	|	0	0	0.044463	||	0	0	0	|	0	0	0	||	0	0	0	|	0	0	0.033621	||
5730419F03Rik	ENSMUSG00000099364	0.004639	0.006309	0.00675	|	0.006007	0.007901	0	||	0.007368	0.049186	0.041799	|	0.005291	0.038841	0.058228	||	0.01125	0.041875	0.024823	|	0.020341	0.095139	0.009178	||	0.021098	0.025303	0	|	0.021846	0.015636	0	||
5730420D15Rik	ENSMUSG00000097766	0.177262	0.3809	0.092162	|	0.322337	0.835687	0.16398	||	0.015366	0.039716	0	|	0.011261	0.084384	0	||	0.049329	0.046333	0.10437	|	0.088247	0.046904	0.060642	||	0.065782	0.073451	0.118212	|	0.069879	0.033904	0	||
5730422E09Rik	ENSMUSG00000097191	0	0.071537	0.025981	|	0.027504	0.15514	0.005225	||	0.177462	1.31747	1.17075	|	0.313331	1.07788	1.36634	||	1.27317	0.469724	1.63263	|	1.08967	0.655948	0.972599	||	0.546136	0.592952	0.848145	|	0.687104	1.488	0.563075	||
5730435O14Rik	ENSMUSG00000091370	0	0.023603	0.197093	|	0.052011	0.061419	0.017389	||	0	0	0	|	0	0	0	||	0.205413	0.097428	0.326542	|	0.234821	0.096849	0.041965	||	0.418692	0.234361	0.516799	|	0.302201	0.070133	0.133511	||
5730437C11Rik	ENSMUSG00000085121	0	0	0.722717	|	0	0.476396	0.092699	||	0	0	0	|	0.395371	0.562736	0.341444	||	0.640238	0	0	|	0	0	0	||	0	0	0	|	0	0	0	||
5730455P16Rik	ENSMUSG00000057181	2.69617	3.80758	5.37746	|	3.61631	6.57584	5.68898	||	2.86554	6.77617	6.51181	|	3.98144	17.6183	17.4001	||	31.311	23.0671	24.4708	|	30.8669	25.9049	21.2131	||	21.7411	21.2615	19.7174	|	18.081	21.9459	15.4373	||
5730460C07Rik	ENSMUSG00000062046	0	0	0	|	0.007758	0.019237	0	||	0.122092	0.364038	0.353086	|	0.224135	0.583863	0.744394	||	0.013549	0	0.009619	|	0	0	0.010947	||	0.088836	0	0.016336	|	0	0	0	||
5730480H06Rik	ENSMUSG00000029089	0.815757	1.87555	4.15926	|	1.84673	3.64871	1.80275	||	2.2258	8.00185	7.28908	|	3.93019	18.5837	8.4254	||	10.0615	10.3132	9.35768	|	9.48673	11.8955	11.8091	||	8.07391	7.85807	8.4442	|	8.02167	8.35172	7.57888	||
5730488B01Rik	ENSMUSG00000103995	0.004657	0	0	|	0	0	0	||	0.036923	0.162887	0.160616	|	0.016217	0.044403	0.030258	||	0	0	0	|	0	0	0	||	0	0	0	|	0	0	0	||
5730507A11Rik	ENSMUSG00000107468	0.018944	0.032778	0.136647	|	0.071052	0.074128	0.038309	||	0.094795	0.833276	0.469286	|	0.072691	0.463182	0.332812	||	0.042659	0.037957	0.010605	|	0.032454	0.061523	0.019466	||	0.043151	0.011108	0.02824	|	0.007825	0.0291	0	||
5730507C01Rik	ENSMUSG00000073197	0.00874	0.211807	0.096978	|	0.011364	0.14928	0.035704	||	0.056915	0.362341	0.507479	|	0.123741	0.360259	0.393779	||	0.26916	0.11414	0.116206	|	0.194278	0.236533	0.137581	||	0.155053	0.216808	0.110676	|	0.075159	0.164449	0.046555	||
5730522E02Rik	ENSMUSG00000032985	0.174624	0.522995	0.909922	|	0.912791	0.613243	0.253626	||	0.163918	0.400449	0.300771	|	0.291118	0.880664	0.867048	||	10.1948	11.9076	9.51714	|	12.9683	16.048	12.8799	||	8.10798	11.8696	16.1864	|	9.95562	10.4116	9.34548	||
5730559C18Rik	ENSMUSG00000041605	0.008084	0	0	|	0.049495	0.092259	0	||	0	0	0	|	0.015318	0	0.009663	||	3.021	3.56432	4.00936	|	2.57194	3.35079	3.38178	||	2.24343	1.65851	2.64526	|	3.55213	2.86707	0.953432	||
5730585A16Rik	ENSMUSG00000102297	0	0.013691	0.029455	|	0.01174	0	0.008874	||	0	0	0	|	0	0	0	||	0	0	0	|	0	0	0	||	0	0	0	|	0	0	0.039347	||
5730596B20Rik	ENSMUSG00000056468	0.002871	0.003773	0.063271	|	0	0.028178	0.03944	||	0.002113	0.005879	0.012667	|	0.003102	0	0	||	0	0	0	|	0	0	0	||	0	0	0	|	0	0	0	||
5830405F06Rik	ENSMUSG00000103586	0	0.075481	0	|	0	0	0.022113	||	0.012486	0.078765	0.018114	|	0.048416	0.167424	0.063373	||	0.082635	0.029288	0	|	0.074985	0.037351	0.042453	||	0	0.048565	0.039496	|	0	0.022656	0.037005	||
5830408C22Rik	ENSMUSG00000110148	0.009439	0.068314	0.033208	|	0.02529	0.126964	0.063185	||	0.586149	2.96838	1.1068	|	0.326203	1.16705	0.545889	||	0.658946	0.970785	1.04242	|	0.634812	0.713668	1.12687	||	0.945482	0.544845	0.594482	|	1.1369	0.657153	0.809986	||
5830411K02Rik	ENSMUSG00000105421	0	0	0	|	0	0	0	||	0.068407	0.128365	0.056067	|	0.042832	0	0	||	0	0.026754	0.021439	|	0	0.055777	0.023503	||	0.025846	0.021072	0	|	0	0	0	||
5830411N06Rik	ENSMUSG00000054672	0.003428	0.015218	0.019003	|	0	0.019244	0.019842	||	0.016643	0.066913	0.07352	|	0.057907	0.161566	0.039429	||	0.011166	0.016526	0.064273	|	0.043377	0.061752	0.118865	||	0.036101	0.047534	0.051237	|	0.060391	0.029479	0.17456	||
5830415G21Rik	ENSMUSG00000102895	0.012374	0.186275	0.032938	|	0.077535	0.015702	0.007959	||	0.045676	0.361295	0.173749	|	0.036645	0.282983	0.38544	||	0.046818	0.096821	0.098247	|	0.056891	0.056335	0.061517	||	0.092601	0.08342	0.024566	|	0.073806	0.113117	0.116975	||
5830416I19Rik	ENSMUSG00000106219	0.036536	0.016151	0.0174	|	0.037582	0.040434	0.021093	||	0.028678	0.12124	0.096916	|	0.059098	0.079471	0.096093	||	0.169764	0.047366	0.085686	|	0.08457	0.012233	0.034532	||	0.057261	0.064809	0.06322	|	0.067151	0.059889	0.049948	||
5830417I10Rik	ENSMUSG00000078684	0.396275	0.798265	0.605736	|	0.584362	0.892176	0.428852	||	0.870228	3.25434	3.4178	|	0.846644	3.76958	4.34339	||	1.37738	1.6867	1.45467	|	1.36164	1.66436	1.15468	||	1.29458	1.15396	1.03793	|	1.55789	1.14483	0.390445	||
5830418P13Rik	ENSMUSG00000086236	0.022707	0.032433	0	|	0.030342	0.043216	0	||	0.27	1.2224	1.21706	|	0.138802	0.37477	0.04373	||	0.39724	0.451447	0.325923	|	0.522914	0.388068	0.381625	||	0.447371	0.528693	0.734678	|	0.501218	0.442591	0.813117	||
5830428M24Rik	ENSMUSG00000113035	0.050189	0.06836	0.03506	|	0.024834	0	0.12897	||	1.56054	9.20615	5.18734	|	1.0493	3.90743	5.14649	||	0.27016	0.10549	0.269865	|	0.580011	0.247378	0.09059	||	0.184211	0.135236	0.293435	|	0.101372	0.161283	0.024072	||
5830432E09Rik	ENSMUSG00000097471	0.059491	0.009076	0.037452	|	0.014138	0.019857	0.044156	||	0.416249	1.75885	1.44146	|	0.220784	0.74418	0.864598	||	0.119953	0.053356	0.036001	|	0.015279	0.052814	0.080265	||	0.142744	0.159958	0.007892	|	0.053531	0.098015	0	||
5830437K03Rik	ENSMUSG00000104579	0	0	0	|	0	0	0	||	0	0	0	|	0	0	0	||	0	0	0	|	0	0	0	||	0	0	0	|	0	0	0	||
5830444B04Rik	ENSMUSG00000084803	0.052796	0.10962	0.194619	|	0.026644	0.168138	0.033359	||	0.043053	0.45329	0.132674	|	0.036683	0.550011	0.276386	||	0.093907	0.311432	0.380106	|	0.140383	0.505082	0.252267	||	0.374083	0.598697	0.421746	|	0.580434	0.140718	0.271804	||
5830444F18Rik	ENSMUSG00000102744	0.010973	0.008954	0.054776	|	0.021533	0.066202	0.006009	||	0.175521	0.983746	0.738984	|	0.205245	1.28574	0.55813	||	0.01487	0.012887	0	|	0.088934	0.01176	0.036807	||	0	0.047049	0	|	0	0.018016	0	||
5830454E08Rik	ENSMUSG00000052658	0.099426	0.049917	0.460684	|	0.088857	0.029132	0.063774	||	0.416378	0.493872	0.449445	|	0.663613	1.66784	1.08789	||	2.55013	2.60014	2.55193	|	2.78632	2.74327	2.20502	||	3.60379	3.94333	3.61628	|	2.76565	3.33845	3.6928	||
5830462I19Rik	ENSMUSG00000091102	0.068114	0.04007	0.012376	|	0.093983	0.098194	0.014225	||	0.039235	0.179275	0.198491	|	0.023051	0.19152	0.239521	||	0.020928	0.020088	0	|	0.012144	0.047078	0.011237	||	0.098775	0.035777	0.067737	|	0.06412	0	0.011838	||
5830462O15Rik	ENSMUSG00000110972	0.019139	0.13461	0.354809	|	0.091137	0.040616	0.061364	||	0.291246	1.82313	1.68132	|	0.215561	1.77909	1.59343	||	0	0	0.010512	|	0.026467	0	0	||	0	0	0.018082	|	0	0	0.012793	||
5830468F06Rik	ENSMUSG00000098322	0	0	0	|	0.012277	0.04184	0	||	0	0.134611	0	|	0.053088	0.082067	0.201722	||	0.071011	0.045494	0	|	0.021136	0.015866	0	||	0.021352	0	0.057877	|	0.022369	0.163548	0	||
5830473C10Rik	ENSMUSG00000070690	3.81778	8.30771	14.6275	|	8.51348	14.4461	5.0974	||	0.006399	0	0.009318	|	0.022793	0.017447	0	||	0.267525	0.234206	0.20001	|	0.451352	0.202029	0.279273	||	0.304316	0.174134	0.370205	|	0.07683	0.223449	0.342437	||
5830487J09Rik	ENSMUSG00000104830	0.059511	0.16721	0.097822	|	0.099605	0.389536	0.079716	||	0.507403	4.77543	3.57992	|	0.329056	1.57747	1.57307	||	0.362465	0.262289	0.136955	|	0.282345	0.234543	0.072017	||	0.297298	0.275673	0.424447	|	0.286957	0.43784	0.052602	||
5930403N24Rik	ENSMUSG00000046463	0.007017	0.052472	0.02822	|	0.006926	0.033301	0.012676	||	0.0151	0.121519	0.075589	|	0.053468	0.247051	0.073525	||	1.13515	0.765009	1.2657	|	1.19429	0.835788	1.37399	||	0.970241	0.440507	0.773343	|	1.19391	0.514567	0.854589	||
[truncated: 50,970 more rows]

## Sheet: master table DeSeq2 Genes
Gene Name	Ensembl Gene ID	||	Liver_WT_vs_dADAR1::log2FC	Liver_WT_vs_dADAR1::pvalue	||	BM_WT_vs_dADAR1::log2FC	BM_WT_vs_dADAR1::pvalue	||	Cortex_WT_vs_dADAR1::log2FC	Cortex_WT_vs_dADAR1::pvalue	||	Cortex_WT_vs_dADAR2::log2FC	Cortex_WT_vs_dADAR2::pvalue	||
Rps3a2	ENSMUSG00000062611	||	-9.57367	1.70938e-79	||	-9.08459	6.56336e-55	||	-10.8461	1.01975e-192	||	-0.21178	0.999879	||
Rps3a3	ENSMUSG00000059751	||	-7.15404	4.11234e-50	||	-6.86212	5.15284e-44	||	-7.84807	2.4045e-32	||	-0.225467	0.999879	||
Ces3a	ENSMUSG00000069922	||	7.84974	1.13654e-32	||	-1.13139	NA	||	-2.20949	NA	||	-0.254569	0.999879	||
Cacna1b	ENSMUSG00000004113	||	-5.1289	2.12984e-18	||	2.79332	0.0136586	||	-0.182864	0.747632	||	-0.0157819	0.999879	||
Selenbp2	ENSMUSG00000068877	||	6.20155	9.33903e-17	||	-0.180435	NA	||	0.24095	NA	||	-1.46841	0.999879	||
Prok1	ENSMUSG00000070368	||	5.24671	1.79742e-15	||	0.327661	NA	||	0.182125	0.962383	||	0.541559	0.999879	||
Nlrp12	ENSMUSG00000097297	||	-3.37931	9.59972e-15	||	1.14732	0.426486	||	-0.440973	0.880617	||	0.448071	0.999879	||
Slc4a9	ENSMUSG00000024485	||	-4.91625	2.10862e-13	||	-1.13139	NA	||	-0.312822	0.903712	||	-0.274701	0.999879	||
Cd1d2	ENSMUSG00000041750	||	-7.90233	8.02883e-13	||	-1.94762	0.17629	||	-3.38999	0.0341316	||	-0.0489589	0.999879	||
Hist1h2al	ENSMUSG00000091383	||	-6.72946	9.37566e-13	||	-6.91997	1.35724e-20	||	-9.14514	9.87138e-10	||	0.172061	0.999879	||
Gm21049	ENSMUSG00000106397	||	5.71144	2.5575e-12	||	NA	NA	||	NA	NA	||	NA	NA	||
Amy2a2	ENSMUSG00000096569	||	4.70063	4.84197e-12	||	-0.265655	NA	||	1.73596	NA	||	0.227308	0.999879	||
Cyp2f2	ENSMUSG00000052974	||	4.65	8.4314e-12	||	-1.59556	0.843568	||	2.17379	0.00140327	||	-0.0379837	0.999879	||
Gm2788	ENSMUSG00000085995	||	4.04202	5.25279e-11	||	-0.122437	0.999991	||	-0.655473	0.795982	||	-0.048984	0.999879	||
Igdcc4	ENSMUSG00000032816	||	-3.81767	2.40695e-10	||	-0.409619	0.999991	||	-0.0890017	0.873789	||	-0.0225141	0.999879	||
Mup3	ENSMUSG00000066154	||	6.95127	2.94054e-10	||	NA	NA	||	-0.00423409	NA	||	0.224401	0.999879	||
Adgrg2	ENSMUSG00000031298	||	-3.69827	5.91253e-10	||	-1.5202	0.39106	||	-0.986945	0.0343873	||	0.0720759	0.999879	||
Fmo3	ENSMUSG00000026691	||	8.25104	6.66028e-10	||	-0.69649	NA	||	0.517672	NA	||	1.53394	0.999879	||
Keg1	ENSMUSG00000024694	||	2.75381	1.47296e-09	||	NA	NA	||	NA	NA	||	NA	NA	||
Ntrk2	ENSMUSG00000055254	||	3.5609	1.47296e-09	||	0.255456	0.999991	||	-0.0629866	0.908471	||	0.00110848	0.999879	||
Lepr	ENSMUSG00000057722	||	-3.34545	1.99793e-09	||	-0.516891	0.939406	||	0.29909	0.756478	||	0.529413	0.999879	||
Rps3a1	ENSMUSG00000028081	||	2.77959	2.91191e-09	||	3.24935	3.63816e-08	||	3.60341	9.00702e-87	||	-0.123471	0.999879	||
Bex1	ENSMUSG00000050071	||	-3.53637	5.16066e-09	||	0.434042	0.999991	||	-0.189454	0.819666	||	-0.212397	0.999879	||
C730036E19Rik	ENSMUSG00000102095	||	9.12552	2.14298e-08	||	0.225171	0.999991	||	-2.10211	NA	||	-1.20127	0.999879	||
0610031O16Rik	ENSMUSG00000099146	||	4.62589	2.23442e-08	||	1.19214	0.98628	||	-0.272376	NA	||	-0.466955	0.999879	||
Ldhb	ENSMUSG00000030246	||	-2.89639	2.42909e-08	||	-0.723845	0.812404	||	0.392312	0.397172	||	-0.0590423	0.999879	||
Igfals	ENSMUSG00000046070	||	3.58186	3.1875e-08	||	-2.13909	0.158392	||	1.62928	NA	||	-0.504592	0.999879	||
Nrep	ENSMUSG00000042834	||	2.91813	5.34135e-08	||	-0.0606121	0.999991	||	-0.496362	0.125472	||	-0.271097	0.999879	||
Gucy2c	ENSMUSG00000042638	||	-2.90604	9.02607e-08	||	0.330618	NA	||	-0.31223	0.800747	||	0.154366	0.999879	||
Cidec	ENSMUSG00000030278	||	-4.23578	9.71208e-08	||	-2.08604	0.287041	||	-1.11841	NA	||	-1.42021	0.999879	||
Hsd3b2	ENSMUSG00000063730	||	2.72689	9.71208e-08	||	-0.114291	0.999991	||	0.0868916	0.966514	||	-0.0433328	0.999879	||
Marco	ENSMUSG00000026390	||	-3.25761	9.71208e-08	||	-3.25093	1.96715e-05	||	1.8313	NA	||	-1.20127	0.999879	||
Gm7652	ENSMUSG00000106303	||	5.20032	1.8865e-07	||	NA	NA	||	NA	NA	||	NA	NA	||
Obscn	ENSMUSG00000061462	||	-4.61895	4.40107e-07	||	1.97199	0.0111742	||	0.481659	0.498861	||	-1.89961	0.999879	||
Mme	ENSMUSG00000027820	||	3.02642	7.12214e-07	||	-0.615946	0.846201	||	-0.132678	0.865873	||	0.19011	0.999879	||
Ankrd37	ENSMUSG00000050914	||	3.10731	7.45068e-07	||	1.51382	0.227143	||	0.659732	0.0823382	||	-0.222585	0.999879	||
Cyp2j5	ENSMUSG00000052520	||	3.58089	7.45068e-07	||	-0.223281	NA	||	1.67112	NA	||	NA	NA	||
Igfbp2	ENSMUSG00000039323	||	-2.50086	7.45068e-07	||	-0.171683	0.999991	||	0.277648	0.508855	||	-0.319501	0.999879	||
Gm6565	ENSMUSG00000079224	||	-7.97705	1.56649e-06	||	-6.31344	0.790565	||	0.0789009	0.995198	||	-0.0253669	0.999879	||
Ramp3	ENSMUSG00000041046	||	-5.98202	1.71936e-06	||	-1.0371	0.98444	||	-0.110916	0.863969	||	-0.363422	0.999879	||
Igf1	ENSMUSG00000020053	||	2.53746	2.05833e-06	||	-0.179236	0.999991	||	0.139545	0.843525	||	0.329331	0.999879	||
Slc41a2	ENSMUSG00000034591	||	-3.48744	2.44507e-06	||	1.09903	0.654053	||	-0.257403	0.537823	||	0.144974	0.999879	||
Gm35570	ENSMUSG00000104664	||	5.40618	2.84053e-06	||	NA	NA	||	-0.778158	NA	||	NA	NA	||
3930402G23Rik	ENSMUSG00000038917	||	-3.30149	5.1384e-06	||	-0.247213	0.999991	||	0.48869	0.643146	||	-1.50168	0.999879	||
Cyp4f14	ENSMUSG00000024292	||	3.86996	5.22249e-06	||	-2.13666	NA	||	0.3075	0.66823	||	0.0426844	0.999879	||
Nfe2l3	ENSMUSG00000029832	||	3.27583	5.76088e-06	||	0.667441	NA	||	0.0374	0.970858	||	0.211848	0.999879	||
Gm5340	ENSMUSG00000108105	||	-3.26106	7.08816e-06	||	-1.73377	NA	||	-2.12801	NA	||	-0.0602542	0.999879	||
Trpm4	ENSMUSG00000038260	||	-2.00942	8.54826e-06	||	-0.116208	0.999991	||	-0.0959118	0.865873	||	-0.20146	0.999879	||
Gm8941	ENSMUSG00000097426	||	8.31891	9.88905e-06	||	1.20588	NA	||	0.721024	NA	||	0.0568284	0.999879	||
Hapln1	ENSMUSG00000021613	||	3.50925	1.07533e-05	||	0.399476	0.999991	||	0.628794	0.0506093	||	0.249415	0.999879	||
Cacna1c	ENSMUSG00000051331	||	-2.92533	1.14595e-05	||	-0.767665	0.784495	||	-0.310027	0.375045	||	-0.820246	0.999879	||
2010003K11Rik	ENSMUSG00000042041	||	-3.25828	1.59415e-05	||	-1.76602	NA	||	0.929503	NA	||	-0.657582	0.999879	||
H2-Q6	ENSMUSG00000073409	||	-2.58278	1.66013e-05	||	0.170817	0.999991	||	-0.979452	0.773878	||	-0.524615	0.999879	||
Mmd2	ENSMUSG00000039533	||	3.1843	1.82816e-05	||	0.756541	0.999991	||	0.227109	0.686435	||	-0.102112	0.999879	||
Sntg2	ENSMUSG00000020672	||	2.07826	2.44505e-05	||	0.416721	0.999991	||	0.0190657	0.982999	||	0.0487275	0.999879	||
Dnajc12	ENSMUSG00000036764	||	-3.71948	2.66393e-05	||	-0.00118604	0.999991	||	0.0380446	0.967246	||	-0.125704	0.999879	||
Akr1b7	ENSMUSG00000052131	||	-2.17135	3.43985e-05	||	-0.791274	NA	||	-4.43715	NA	||	0.636242	0.999879	||
Gpc3	ENSMUSG00000055653	||	-2.64082	4.1954e-05	||	-1.03141	0.656135	||	-0.412043	0.234727	||	0.00420433	0.999879	||
Amy2a1	ENSMUSG00000070360	||	3.17649	4.19789e-05	||	NA	NA	||	-1.83353	NA	||	-0.245577	0.999879	||
Meg3	ENSMUSG00000021268	||	-2.15037	4.23424e-05	||	-1.28002	0.397253	||	-0.0435254	0.954543	||	0.113079	0.999879	||
Enc1	ENSMUSG00000041773	||	-1.91598	5.10687e-05	||	0.98616	0.120298	||	-0.0796043	0.902264	||	0.134894	0.999879	||
Mug1	ENSMUSG00000059908	||	3.33265	5.10687e-05	||	1.20208	0.830582	||	-1.49792	NA	||	-1.20127	0.999879	||
Rag1	ENSMUSG00000061311	||	4.24389	5.10687e-05	||	2.90281	NA	||	-0.247652	0.926453	||	1.0648	0.999879	||
Trhde	ENSMUSG00000050663	||	4.25884	5.30488e-05	||	1.78849	NA	||	0.139252	0.801342	||	-0.0179216	0.999879	||
Sdr9c7	ENSMUSG00000040127	||	3.50892	5.42507e-05	||	0.380653	NA	||	1.35425	NA	||	2.81575	0.999879	||
Serpina9	ENSMUSG00000058260	||	3.86743	5.64904e-05	||	-0.0571338	0.999991	||	0.331929	0.690663	||	0.0857172	0.999879	||
Car14	ENSMUSG00000038526	||	2.18752	6.06183e-05	||	-1.42859	NA	||	0.888774	0.00200633	||	-0.0486791	0.999879	||
Nat8f1	ENSMUSG00000057103	||	2.32456	6.06183e-05	||	0.0619507	0.999991	||	0.215349	0.74914	||	-0.0453089	0.999879	||
Isyna1	ENSMUSG00000019139	||	-2.35232	6.7748e-05	||	0.0964139	0.999991	||	0.0870684	0.878441	||	-0.0450175	0.999879	||
Nudt7	ENSMUSG00000031767	||	2.11532	6.99407e-05	||	0.275804	0.999991	||	0.356282	0.577231	||	0.0245444	0.999879	||
Ces2g	ENSMUSG00000031877	||	2.5519	9.41146e-05	||	-0.404993	0.999037	||	0.0685461	0.977829	||	-0.592359	0.999879	||
Orm2	ENSMUSG00000061540	||	-6.40523	0.000115688	||	-1.7218	NA	||	-0.268255	NA	||	2.08412	0.999879	||
Dio1	ENSMUSG00000034785	||	2.6958	0.000125816	||	-0.447646	NA	||	-0.165019	NA	||	0.78822	0.999879	||
Rpl34-ps1	ENSMUSG00000068396	||	-9.05097	0.000146862	||	-1.72862	0.999991	||	-0.157236	0.938695	||	-0.321272	0.999879	||
Nrap	ENSMUSG00000049134	||	-5.11155	0.00016127	||	0.328466	0.999991	||	-0.339604	0.728768	||	-0.145629	0.999879	||
Sucnr1	ENSMUSG00000027762	||	3.44536	0.00016127	||	1.1226	NA	||	1.98269	NA	||	1.25966	0.999879	||
Prlr	ENSMUSG00000005268	||	1.729	0.000178448	||	0.322189	0.999991	||	-0.686819	0.454444	||	-0.203394	0.999879	||
Stc1	ENSMUSG00000014813	||	3.12898	0.000178448	||	1.26726	0.122942	||	-0.0778748	0.931993	||	0.0204231	0.999879	||
2310001H17Rik	ENSMUSG00000097354	||	1.87064	0.000185965	||	0.614586	0.821925	||	-0.508564	0.733701	||	-0.154494	0.999879	||
Calml4	ENSMUSG00000032246	||	-2.12777	0.00020931	||	-0.210205	0.999991	||	0.23318	0.844266	||	0.385707	0.999879	||
Cyp2c69	ENSMUSG00000092008	||	3.3661	0.000216173	||	-2.13666	NA	||	NA	NA	||	NA	NA	||
Lipc	ENSMUSG00000032207	||	1.9011	0.000216173	||	0.245677	0.999991	||	0.775308	0.248922	||	-0.15867	0.999879	||
Hao2	ENSMUSG00000027870	||	2.59662	0.000222687	||	-1.69248	NA	||	NA	NA	||	NA	NA	||
Cutal	ENSMUSG00000026870	||	1.62269	0.000255612	||	0.523299	NA	||	0.10365	0.964348	||	-0.0543952	0.999879	||
Ifi27l2b	ENSMUSG00000021208	||	-2.57066	0.000255612	||	NA	NA	||	-1.84339	NA	||	NA	NA	||
Spink1	ENSMUSG00000024503	||	-3.69326	0.000286418	||	0.792168	NA	||	NA	NA	||	NA	NA	||
Hsd3b3	ENSMUSG00000062410	||	2.12377	0.000297821	||	-0.233308	NA	||	-2.21344	NA	||	0.353434	0.999879	||
Amy2b	ENSMUSG00000083079	||	4.50637	0.000327074	||	NA	NA	||	1.14539	NA	||	NA	NA	||
Aqp8	ENSMUSG00000030762	||	2.69635	0.000327074	||	-0.489978	0.999991	||	0.0335734	NA	||	2.12751	0.999879	||
Ccr3	ENSMUSG00000035448	||	2.60098	0.000348745	||	0.809369	0.756137	||	2.42846	NA	||	0.289004	0.999879	||
Tff3	ENSMUSG00000024029	||	-3.32592	0.000412203	||	1.70733	NA	||	-0.352461	NA	||	-2.16149	0.999879	||
Lilr4b	ENSMUSG00000112023	||	-3.51739	0.000446194	||	-0.0455498	0.999991	||	-1.00399	NA	||	0.904626	0.999879	||
Mep1a	ENSMUSG00000023914	||	-3.09699	0.000446194	||	-1.07531	NA	||	-0.802136	0.735472	||	-0.814925	0.999879	||
Fam25c	ENSMUSG00000043681	||	2.06355	0.000448279	||	NA	NA	||	1.32054	NA	||	0.772835	0.999879	||
Csrp3	ENSMUSG00000030470	||	2.78633	0.000566067	||	-1.02615	0.89319	||	-0.423194	NA	||	-0.521211	0.999879	||
Chic1	ENSMUSG00000031327	||	2.194	0.00057531	||	0.299836	0.999991	||	0.455285	0.157872	||	0.164044	0.999879	||
Myo7b	ENSMUSG00000024388	||	-3.46926	0.000579516	||	NA	NA	||	1.01087	0.66119	||	0.0177285	0.999879	||
Nr4a2	ENSMUSG00000026826	||	-3.34661	0.00064607	||	0.19085	0.999991	||	-0.030589	0.975311	||	0.101215	0.999879	||
Cgref1	ENSMUSG00000029161	||	-3.46463	0.000654792	||	-0.835284	0.971731	||	-0.354585	0.256287	||	-0.220554	0.999879	||
Tcf24	ENSMUSG00000099032	||	1.95919	0.000725979	||	0.215315	0.999991	||	-1.72904	0.00245522	||	-0.0561163	0.999879	||
Aldh3b3	ENSMUSG00000037263	||	3.81728	0.000881766	||	0.721769	0.999991	||	0.0956701	NA	||	1.85881	0.999879	||
Asns	ENSMUSG00000029752	||	-2.49083	0.000993539	||	-0.250358	0.999991	||	-0.0589052	0.934736	||	-0.116912	0.999879	||
Lcn2	ENSMUSG00000026822	||	-3.33439	0.00101841	||	0.973524	0.829014	||	-0.693218	0.696134	||	-0.804322	0.999879	||
Cyp2g1	ENSMUSG00000049685	||	3.00414	0.00101855	||	NA	NA	||	NA	NA	||	NA	NA	||
Peg3	ENSMUSG00000002265	||	-2.44261	0.00101855	||	-0.939931	0.586498	||	0.02442	0.972175	||	0.274913	0.999879	||
mt-Ti	ENSMUSG00000064342	||	2.53369	0.00101863	||	0.64115	0.999991	||	1.83639	0.0127312	||	-0.564971	0.999879	||
Cerkl	ENSMUSG00000075256	||	-1.67935	0.00109849	||	-0.834066	0.372733	||	0.152954	0.929429	||	0.567693	0.999879	||
Chil3	ENSMUSG00000040809	||	2.66266	0.00109849	||	1.98333	0.000381937	||	0.123186	NA	||	-2.8745	0.999879	||
Kbtbd8	ENSMUSG00000030031	||	1.74911	0.00123479	||	0.660897	0.862852	||	0.962541	0.0231024	||	0.068368	0.999879	||
Gm15459	ENSMUSG00000100801	||	-6.60391	0.00137991	||	-1.19056	0.999991	||	-1.09783	0.810051	||	0.0322658	0.999879	||
Myb	ENSMUSG00000019982	||	2.40644	0.00171519	||	1.18151	0.0242312	||	0.185364	0.885077	||	0.207795	0.999879	||
Rab3d	ENSMUSG00000019066	||	-1.70698	0.00175353	||	-0.215957	0.999991	||	-0.482004	0.0823382	||	0.0870547	0.999879	||
Gdpd2	ENSMUSG00000019359	||	-7.07182	0.0018269	||	-0.182956	0.999991	||	0.226629	0.608378	||	-0.0853161	0.999879	||
Cpt1b	ENSMUSG00000078937	||	-2.62632	0.00186919	||	-0.318286	0.999991	||	-0.331248	0.705327	||	-0.314873	0.999879	||
Vcp-rs	ENSMUSG00000083327	||	6.50619	0.00187207	||	-0.40225	NA	||	0.662317	0.909527	||	0.120771	0.999879	||
A1bg	ENSMUSG00000022347	||	5.39345	0.00190426	||	-1.13139	NA	||	1.78817	NA	||	-2.04266	0.999879	||
Afm	ENSMUSG00000029369	||	1.47421	0.00190426	||	-4.60664	NA	||	0.20792	NA	||	-1.02564	0.999879	||
Cmah	ENSMUSG00000016756	||	1.42275	0.00190426	||	1.4779	0.00384875	||	-0.168823	0.945538	||	-0.720405	0.999879	||
Gm10131	ENSMUSG00000063412	||	4.3226	0.00190426	||	0.867787	0.921522	||	0.94481	NA	||	-0.802676	0.999879	||
Olfr1442	ENSMUSG00000044441	||	-5.42451	0.00190426	||	-1.13139	NA	||	NA	NA	||	NA	NA	||
Slc22a29	ENSMUSG00000075044	||	2.14755	0.00247439	||	-3.09904	NA	||	1.05435	NA	||	-1.80057	0.999879	||
Auts2	ENSMUSG00000029673	||	-1.81555	0.00281067	||	-0.396013	0.999991	||	-0.499948	0.211166	||	-0.134709	0.999879	||
Serpina7	ENSMUSG00000031271	||	-2.38684	0.00289746	||	-2.56742	NA	||	1.95634	NA	||	NA	NA	||
Wnt9b	ENSMUSG00000018486	||	-3.37288	0.00289746	||	-0.194398	NA	||	-0.610116	0.42515	||	-0.570759	0.999879	||
Gm42711	ENSMUSG00000106501	||	-2.02167	0.00293823	||	-0.248982	0.999991	||	-0.158852	NA	||	0.0275819	0.999879	||
Nat8f2	ENSMUSG00000033634	||	1.59167	0.00307406	||	-1.67967	NA	||	-1.54225	0.611471	||	0.0341504	0.999879	||
Gm12265	ENSMUSG00000085132	||	5.43643	0.00331264	||	-1.13139	NA	||	NA	NA	||	NA	NA	||
Igsf23	ENSMUSG00000040498	||	-3.29565	0.00344174	||	0.163325	NA	||	-1.52188	NA	||	0.722284	0.999879	||
Lrtm1	ENSMUSG00000045776	||	2.33754	0.00348127	||	0.151603	0.999991	||	0.703649	0.763023	||	0.268627	0.999879	||
1700028B04Rik	ENSMUSG00000099417	||	-3.37076	0.00375376	||	-0.453242	0.999991	||	-0.408451	NA	||	-0.193594	0.999879	||
9630013D21Rik	ENSMUSG00000059027	||	2.13092	0.00382077	||	-0.422739	0.999991	||	-0.102379	0.972764	||	-0.0832911	0.999879	||
Scn2a	ENSMUSG00000075318	||	-3.49334	0.0043272	||	0.0300685	0.999991	||	0.0543145	0.941431	||	0.129344	0.999879	||
Nptx1	ENSMUSG00000025582	||	3.69334	0.00434593	||	1.34936	NA	||	0.192076	0.768274	||	-0.0913178	0.999879	||
Oasl2	ENSMUSG00000029561	||	-2.97299	0.00441638	||	0.122955	0.999991	||	-2.66648	1.65417e-16	||	0.425037	0.999879	||
Erbb4	ENSMUSG00000062209	||	3.30682	0.00448735	||	-2.56849	NA	||	0.17986	0.728768	||	0.0948367	0.999879	||
Ghr	ENSMUSG00000055737	||	1.91984	0.00493265	||	-1.04707	0.600254	||	0.397411	0.435505	||	0.106969	0.999879	||
Mep1b	ENSMUSG00000024313	||	-6.588	0.00493314	||	NA	NA	||	-3.53438	NA	||	-0.153148	0.999879	||
H2-Q7	ENSMUSG00000060550	||	-1.79448	0.00503612	||	0.0215613	0.999991	||	-0.945543	0.148069	||	-0.373447	0.999879	||
Phlda1	ENSMUSG00000020205	||	2.49098	0.00510054	||	1.47484	0.555617	||	0.02524	0.975311	||	-0.357398	0.999879	||
Gm15318	ENSMUSG00000086010	||	2.0044	0.00514724	||	2.10015	NA	||	NA	NA	||	-1.20127	0.999879	||
Hdc	ENSMUSG00000027360	||	-2.5249	0.00522073	||	0.878304	0.563205	||	-0.791964	0.143537	||	-0.209297	0.999879	||
Miox	ENSMUSG00000022613	||	-2.71411	0.0052849	||	0.024878	NA	||	NA	NA	||	NA	NA	||
Adgb	ENSMUSG00000050994	||	-2.05634	0.00549103	||	-1.06147	0.572465	||	-0.177613	0.931299	||	0.419736	0.999879	||
Gck	ENSMUSG00000041798	||	5.3627	0.00549244	||	-1.2566	NA	||	-0.449588	0.560382	||	0.367712	0.999879	||
Rgs4	ENSMUSG00000038530	||	1.67097	0.00553186	||	-0.0848052	0.999991	||	0.625241	0.0751892	||	0.0450492	0.999879	||
Unc13b	ENSMUSG00000028456	||	-1.54963	0.00565031	||	-0.446909	0.98672	||	-0.0610312	0.948931	||	0.259638	0.999879	||
Dcp1b	ENSMUSG00000041477	||	-1.6233	0.00584858	||	-0.0916079	0.999991	||	-0.331101	0.373401	||	0.157033	0.999879	||
Bpifa5	ENSMUSG00000027484	||	-6.50595	0.00595252	||	NA	NA	||	0.211143	NA	||	1.5928	0.999879	||
Ifit3b	ENSMUSG00000062488	||	-3.33436	0.00595252	||	-1.21086	0.677617	||	-0.990524	0.198385	||	-0.103173	0.999879	||
Spag17	ENSMUSG00000027867	||	6.1453	0.00595252	||	-0.660407	0.999991	||	-0.20455	0.954869	||	-0.0366243	0.999879	||
Rgs12	ENSMUSG00000029101	||	-1.83265	0.00602156	||	-0.481799	0.960519	||	-0.0298049	0.968629	||	0.159438	0.999879	||
Hamp	ENSMUSG00000050440	||	-9.69197	0.00613308	||	-0.945145	NA	||	-0.090729	NA	||	-1.45664	0.999879	||
Cd300lf	ENSMUSG00000047798	||	-1.96796	0.00629987	||	0.292855	0.999991	||	-0.985647	0.348574	||	-0.521188	0.999879	||
Ces3b	ENSMUSG00000062181	||	6.10119	0.00629987	||	NA	NA	||	NA	NA	||	-1.20127	0.999879	||
Gm12909	ENSMUSG00000085404	||	4.0456	0.00629987	||	0.550056	NA	||	NA	NA	||	-1.20127	0.999879	||
Ido2	ENSMUSG00000031549	||	2.42744	0.00629987	||	-0.794036	NA	||	-0.613227	0.131877	||	-0.0331525	0.999879	||
Il1rn	ENSMUSG00000026981	||	-2.37428	0.00657395	||	1.32047	0.495166	||	-1.20882	NA	||	2.35185	0.999879	||
Fam35a	ENSMUSG00000041471	||	1.90472	0.00661737	||	-0.29293	0.999991	||	-0.114043	0.90381	||	-0.0497705	0.999879	||
Nlrc5	ENSMUSG00000074151	||	-2.14462	0.00675084	||	-0.0253094	0.999991	||	-0.837664	0.439986	||	-0.254053	0.999879	||
Mup9	ENSMUSG00000078686	||	6.22959	0.00706029	||	0.792168	NA	||	0.510383	NA	||	0.672228	0.999879	||
C8b	ENSMUSG00000029656	||	1.36877	0.00715177	||	-2.72632	NA	||	-0.956368	NA	||	-0.767628	0.999879	||
Gm48496	ENSMUSG00000112969	||	-6.27079	0.00716849	||	-5.8727	0.0215625	||	-1.63695	NA	||	0.0589651	0.999879	||
Tuba8	ENSMUSG00000030137	||	-3.0763	0.00716849	||	0.371914	0.999991	||	0.406417	0.297312	||	0.00790238	0.999879	||
Slc17a4	ENSMUSG00000021336	||	1.70955	0.00756193	||	-0.50297	0.999991	||	0.793045	NA	||	1.5928	0.999879	||
Gm47352	ENSMUSG00000114841	||	-6.34677	0.00781422	||	NA	NA	||	2.9354	NA	||	1.94987	0.999879	||
Cd19	ENSMUSG00000030724	||	2.60412	0.00814128	||	2.94088	0.0107739	||	-1.26524	NA	||	1.56302	0.999879	||
Ggct	ENSMUSG00000002797	||	1.55544	0.00831045	||	0.193268	0.999991	||	0.154029	0.787123	||	-0.199453	0.999879	||
Noxa1	ENSMUSG00000036805	||	-4.20017	0.00831045	||	-3.23256	NA	||	1.14539	NA	||	NA	NA	||
Timd2	ENSMUSG00000040413	||	1.4289	0.00831045	||	-0.461604	0.999991	||	0.379991	NA	||	-0.0710838	0.999879	||
Lrit1	ENSMUSG00000041044	||	2.743	0.00831647	||	NA	NA	||	-0.648329	NA	||	-1.20127	0.999879	||
Mkx	ENSMUSG00000061013	||	2.34002	0.00836129	||	-1.3309	0.338511	||	-0.000441007	0.999939	||	0.325538	0.999879	||
Gm20560	ENSMUSG00000107546	||	-3.61663	0.0083613	||	0.345262	0.999991	||	0.911696	NA	||	0.261469	0.999879	||
Gm42047	ENSMUSG00000110631	||	1.99427	0.00898362	||	0.570552	NA	||	-0.63759	0.841662	||	-0.273659	0.999879	||
BC025446	ENSMUSG00000047728	||	1.5716	0.00911337	||	-0.939035	NA	||	-0.949294	NA	||	-0.0440918	0.999879	||
[truncated: 52,794 more rows]

## Sheet: Transcript Quantity per Sample
		||		||	Liver:: Mavs KO ; Adar WT			|	Liver:: Mavs KO ; Adar KO			||	Bone Marrow:: Mavs KO ; Adar WT			|	Bone Marrow:: Mavs KO ; Adar KO			||	Cortex:: Mavs KO ; Adar WT			|	Cortex:: Mavs KO ; Adar KO			||	Cortex:: Gria2 R/R ; Adarb1 WT			|	Cortex:: Gria2 R/R ; Adarb1 KO			||
[truncated: 133,879 more rows]

[truncated: 1 more sheets: master table DeSeq2 Transcripts]
