# Supplementary material for: ADAR-deficiency perturbs the global splicing landscape in mouse tissues
Source: Genome Res. 2020 Aug;30(8):1107–18. doi: 10.1101/gr.256933.119 (PMC7462079; doi:10.1101/gr.256933.119)
Supplement: Supplemental Material [file supp_gr.256933.119_Supplemental_Code.zip]

Archive with 32 entries (25 files):
- Supplemental_Code/
- Supplemental_Code/Circular_RNAs/
- Supplemental_Code/Circular_RNAs/analysis.R
- Supplemental_Code/Circular_RNAs/circtools_generate_flanking_introns.py
- Supplemental_Code/Circular_RNAs/circtools_get_flanking_repeats.py
- Supplemental_Code/Co-occurrence/
- Supplemental_Code/Co-occurrence/analysis.sh
- Supplemental_Code/Co-occurrence/cooccurenceTable_withTissue_to_plotData.pl
- Supplemental_Code/Co-occurrence/filter_SS_by_readsupport.pl
- Supplemental_Code/Co-occurrence/FisherMerge_sampleTest.pl
- Supplemental_Code/Co-occurrence/getSS_from_bam.pl
- Supplemental_Code/Co-occurrence/make2x2table_fromDir_andTest_3.pl
- Supplemental_Code/Co-occurrence/README.txt
- Supplemental_Code/Co-occurrence/seperate_splices_unspliced_reads_for_SS_ES_paires.pl
- __MACOSX/
- __MACOSX/._Supplemental_Code
- __MACOSX/Supplemental_Code/
- __MACOSX/Supplemental_Code/._Circular_RNAs
- __MACOSX/Supplemental_Code/._Co-occurrence
- __MACOSX/Supplemental_Code/Circular_RNAs/
- __MACOSX/Supplemental_Code/Circular_RNAs/._analysis.R
- __MACOSX/Supplemental_Code/Circular_RNAs/._circtools_generate_flanking_introns.py
- __MACOSX/Supplemental_Code/Circular_RNAs/._circtools_get_flanking_repeats.py
- __MACOSX/Supplemental_Code/Co-occurrence/
- __MACOSX/Supplemental_Code/Co-occurrence/._analysis.sh
- __MACOSX/Supplemental_Code/Co-occurrence/._cooccurenceTable_withTissue_to_plotData.pl
- __MACOSX/Supplemental_Code/Co-occurrence/._filter_SS_by_readsupport.pl
- __MACOSX/Supplemental_Code/Co-occurrence/._FisherMerge_sampleTest.pl
- __MACOSX/Supplemental_Code/Co-occurrence/._getSS_from_bam.pl
- __MACOSX/Supplemental_Code/Co-occurrence/._make2x2table_fromDir_andTest_3.pl
- __MACOSX/Supplemental_Code/Co-occurrence/._README.txt
- __MACOSX/Supplemental_Code/Co-occurrence/._seperate_splices_unspliced_reads_for_SS_ES_paires.pl
